# Supplementary material for: A single cell characterisation of human embryogenesis identifies pluripotency transitions and putative anterior hypoblast centre
Source: Nat Commun. 2021 Jun 17;12:3679. doi: 10.1038/s41467-021-23758-w (PMC8211662; doi:10.1038/s41467-021-23758-w)
Supplement: Supplementary file 5 — Supplementary Data 2 [file 41467_2021_23758_MOESM5_ESM.xlsx]

## Sheet: Epiblast
Supplementary Data 2_sheet1/4
	myAUC	avg_diff	power	pct.1	pct.2	cluster	gene
DPPA5	1	2.75293	1	1	0.317	Epiblast	DPPA5
POU5F1	0.99	2.69512	0.98	0.988	0.412	Epiblast	POU5F1
KHDC1L	0.984	2.34549	0.968	0.994	0.679	Epiblast	KHDC1L
MT1X	0.983	2.22073	0.966	0.988	0.551	Epiblast	MT1X
KHDC3L	0.992	2.12396	0.984	0.988	0.338	Epiblast	KHDC3L
MT1G	0.98	2.08912	0.96	0.994	0.468	Epiblast	MT1G
UTF1	0.993	1.92554	0.986	0.988	0.327	Epiblast	UTF1
NLRP7	0.968	1.90022	0.936	0.976	0.571	Epiblast	NLRP7
TDGF1	0.985	1.87435	0.97	0.982	0.332	Epiblast	TDGF1
IFITM31	0.988	1.81846	0.976	0.994	0.655	Epiblast	IFITM3
TERF1	0.97	1.81014	0.94	0.976	0.566	Epiblast	TERF1
SPP1	0.948	1.67005	0.896	0.906	0.139	Epiblast	SPP1
MEG3	0.943	1.62146	0.886	0.924	0.362	Epiblast	MEG3
TMSB4X1	0.957	1.5578	0.914	1	0.825	Epiblast	TMSB4X
DPPA4	0.98	1.53532	0.96	0.988	0.594	Epiblast	DPPA4
MT1H	0.894	1.53215	0.788	0.876	0.431	Epiblast	MT1H
MSH6	0.98	1.47966	0.96	0.994	0.602	Epiblast	MSH6
AKAP12	0.944	1.47315	0.888	0.935	0.484	Epiblast	AKAP12
LINC00458	0.897	1.46625	0.794	0.947	0.704	Epiblast	LINC00458
USP28	0.975	1.43222	0.95	0.976	0.586	Epiblast	USP28
DNMT3B	0.955	1.42464	0.91	0.982	0.656	Epiblast	DNMT3B
PTMA1	0.978	1.33645	0.956	1	0.996	Epiblast	PTMA
KIAA1551	0.968	1.31828	0.936	0.971	0.594	Epiblast	KIAA1551
APOE	0.918	1.30901	0.836	0.982	0.916	Epiblast	APOE
SOX4	0.918	1.27853	0.836	0.965	0.718	Epiblast	SOX4
NANOG	0.964	1.27605	0.928	0.953	0.388	Epiblast	NANOG
FRAT2	0.957	1.26737	0.914	0.976	0.651	Epiblast	FRAT2
UGP2	0.95	1.26008	0.9	0.994	0.866	Epiblast	UGP2
VASH2	0.97	1.22934	0.94	0.959	0.475	Epiblast	VASH2
SOX2	0.966	1.22919	0.932	0.941	0.347	Epiblast	SOX2
ZNF486	0.971	1.22891	0.942	0.988	0.684	Epiblast	ZNF486
TCEA1	0.939	1.22714	0.878	0.982	0.89	Epiblast	TCEA1
STMN11	0.922	1.22041	0.844	0.982	0.775	Epiblast	STMN1
L1TD11	0.939	1.21287	0.878	0.988	0.807	Epiblast	L1TD1
SERPINH1	0.943	1.19776	0.886	0.953	0.475	Epiblast	SERPINH1
MT1E	0.951	1.19621	0.902	0.965	0.477	Epiblast	MT1E
SUCLA2	0.953	1.17343	0.906	0.971	0.727	Epiblast	SUCLA2
ZNF90	0.965	1.13363	0.93	0.971	0.57	Epiblast	ZNF90
TUBB2B	0.955	1.13113	0.91	0.947	0.437	Epiblast	TUBB2B
RNASET2	0.953	1.13073	0.906	0.947	0.526	Epiblast	RNASET2
JARID2	0.92	1.12897	0.84	0.971	0.813	Epiblast	JARID2
TOP2A1	0.892	1.11356	0.784	0.982	0.629	Epiblast	TOP2A
TUBB4A	0.96	1.10147	0.92	0.971	0.49	Epiblast	TUBB4A
TET11	0.935	1.09921	0.87	0.976	0.67	Epiblast	TET1
CXADR	0.939	1.07587	0.878	0.935	0.564	Epiblast	CXADR
REST	0.928	1.07406	0.856	0.976	0.772	Epiblast	REST
GJA1	0.925	1.07382	0.85	0.953	0.588	Epiblast	GJA1
TUBA1C1	0.935	1.07113	0.87	0.988	0.807	Epiblast	TUBA1C
MKRN1	0.939	1.05976	0.878	0.965	0.767	Epiblast	MKRN1
S100A101	0.906	1.04855	0.812	0.982	0.714	Epiblast	S100A10
MRS2	0.942	1.03732	0.884	0.982	0.689	Epiblast	MRS2
PDLIM1	0.93	1.03693	0.86	0.935	0.567	Epiblast	PDLIM1
HELLS1	0.92	1.03428	0.84	0.971	0.671	Epiblast	HELLS
PSIP11	0.913	1.03017	0.826	0.971	0.705	Epiblast	PSIP1
VSIG10	0.958	1.02756	0.916	0.959	0.585	Epiblast	VSIG10
PARP11	0.918	1.02572	0.836	0.982	0.714	Epiblast	PARP1
SERINC5	0.926	1.0252	0.852	0.941	0.648	Epiblast	SERINC5
UACA	0.925	1.02349	0.85	0.935	0.57	Epiblast	UACA
FXR11	0.93	1.02057	0.86	0.994	0.739	Epiblast	FXR1
DIAPH2	0.944	1.01637	0.888	0.953	0.549	Epiblast	DIAPH2
HMGB31	0.907	1.00299	0.814	0.971	0.805	Epiblast	HMGB3
PODXL	0.93	0.998684	0.86	0.924	0.38	Epiblast	PODXL
FOXD3-AS1	0.932	0.981118	0.864	0.912	0.28	Epiblast	FOXD3-AS1
MYBL2	0.952	0.976276	0.904	0.965	0.475	Epiblast	MYBL2
FSCN1	0.932	0.973564	0.864	0.971	0.608	Epiblast	FSCN1
SEPHS1	0.934	0.970283	0.868	0.988	0.742	Epiblast	SEPHS1
GAL	0.89	0.964019	0.78	0.912	0.582	Epiblast	GAL
ID1	0.87	0.959274	0.74	0.935	0.641	Epiblast	ID1
RNF125	0.968	0.956694	0.936	0.965	0.391	Epiblast	RNF125
MAD2L2	0.937	0.955873	0.874	0.935	0.474	Epiblast	MAD2L2
CECR2	0.961	0.951196	0.922	0.953	0.503	Epiblast	CECR2
JUN	0.767	0.95024	0.534	0.7	0.384	Epiblast	JUN
ZNF770	0.958	0.948464	0.916	0.988	0.604	Epiblast	ZNF770
PLA2G16	0.917	0.947039	0.834	0.965	0.65	Epiblast	PLA2G16
CD9	0.858	0.936299	0.716	0.947	0.789	Epiblast	CD9
RASGRP2	0.953	0.935768	0.906	0.971	0.608	Epiblast	RASGRP2
SKIL	0.901	0.928128	0.802	0.947	0.745	Epiblast	SKIL
ITM2B	0.865	0.926588	0.73	0.976	0.883	Epiblast	ITM2B
CD811	0.903	0.925376	0.806	0.982	0.848	Epiblast	CD81
AGL1	0.913	0.922978	0.826	0.959	0.634	Epiblast	AGL
VCAN	0.914	0.921632	0.828	0.906	0.411	Epiblast	VCAN
CENPF1	0.884	0.921463	0.768	0.953	0.609	Epiblast	CENPF
TMEM160	0.91	0.915858	0.82	0.959	0.693	Epiblast	TMEM160
GSTO1	0.912	0.912482	0.824	0.941	0.588	Epiblast	GSTO1
OAT	0.918	0.900482	0.836	0.947	0.609	Epiblast	OAT
PTPRZ1	0.919	0.899402	0.838	0.894	0.392	Epiblast	PTPRZ1
DLGAP51	0.908	0.891824	0.816	0.953	0.655	Epiblast	DLGAP5
FUS	0.909	0.875176	0.818	0.982	0.885	Epiblast	FUS
BRWD3	0.932	0.872655	0.864	0.965	0.671	Epiblast	BRWD3
AK4	0.937	0.871542	0.874	0.953	0.541	Epiblast	AK4
UBE2S1	0.858	0.865265	0.716	0.976	0.752	Epiblast	UBE2S
MSH2	0.928	0.861376	0.856	0.947	0.589	Epiblast	MSH2
GTF2I	0.923	0.856581	0.846	0.971	0.72	Epiblast	GTF2I
PHLDA1	0.941	0.853344	0.882	0.935	0.397	Epiblast	PHLDA1
FGF4	0.958	0.849605	0.916	0.929	0.312	Epiblast	FGF4
NLRP21	0.859	0.849274	0.718	0.965	0.817	Epiblast	NLRP2
TBC1D23	0.924	0.838	0.848	0.965	0.736	Epiblast	TBC1D23
MDK1	0.893	0.833461	0.786	0.982	0.826	Epiblast	MDK
SEMA6A	0.859	0.826554	0.718	0.976	0.819	Epiblast	SEMA6A
TRIML2	0.881	0.823986	0.762	0.894	0.513	Epiblast	TRIML2
GSTP1	0.876	0.815152	0.752	1	0.957	Epiblast	GSTP1
NDUFAB11	0.88	0.811355	0.76	0.976	0.877	Epiblast	NDUFAB1
FOXH1	0.938	0.807815	0.876	0.924	0.489	Epiblast	FOXH1
BRDT	0.929	0.804123	0.858	0.976	0.599	Epiblast	BRDT
RBMX1	0.882	0.803058	0.764	0.965	0.644	Epiblast	RBMX
BIN1	0.947	0.802461	0.894	0.947	0.408	Epiblast	BIN1
GABRB3	0.931	0.800515	0.862	0.918	0.567	Epiblast	GABRB3
STOM	0.94	0.797977	0.88	0.929	0.489	Epiblast	STOM
UBE2C	0.847	0.795906	0.694	0.929	0.556	Epiblast	UBE2C
SSB1	0.868	0.795644	0.736	1	0.888	Epiblast	SSB
NODAL	0.941	0.795498	0.882	0.918	0.338	Epiblast	NODAL
ASRGL1	0.925	0.79522	0.85	0.965	0.678	Epiblast	ASRGL1
DND1	0.947	0.789835	0.894	0.929	0.463	Epiblast	DND1
PRDX4	0.837	0.787645	0.674	0.959	0.84	Epiblast	PRDX4
TMPO	0.881	0.786663	0.762	0.959	0.747	Epiblast	TMPO
LAPTM4B1	0.861	0.784553	0.722	0.959	0.821	Epiblast	LAPTM4B
WARS	0.943	0.78428	0.886	0.947	0.512	Epiblast	WARS
RIF1	0.894	0.782853	0.788	0.971	0.765	Epiblast	RIF1
AP2B1	0.905	0.781027	0.81	0.965	0.722	Epiblast	AP2B1
MT1F	0.872	0.780969	0.744	0.871	0.423	Epiblast	MT1F
IDH1	0.915	0.779491	0.83	0.965	0.645	Epiblast	IDH1
XIST1	0.838	0.777267	0.676	0.859	0.578	Epiblast	XIST
C6orf106	0.913	0.775093	0.826	0.965	0.759	Epiblast	C6orf106
VSNL1	0.949	0.773627	0.898	0.929	0.418	Epiblast	VSNL1
CCPG1	0.872	0.772438	0.744	0.947	0.727	Epiblast	CCPG1
FLVCR1	0.913	0.761806	0.826	0.906	0.534	Epiblast	FLVCR1
BAX1	0.865	0.761449	0.73	0.953	0.759	Epiblast	BAX
DMD	0.919	0.760769	0.838	0.924	0.579	Epiblast	DMD
DDX43	0.958	0.756913	0.916	0.959	0.54	Epiblast	DDX43
SCGB3A2	0.934	0.754089	0.868	0.9	0.265	Epiblast	SCGB3A2
PPP1R14A	0.916	0.747531	0.832	0.959	0.682	Epiblast	PPP1R14A
PRDX31	0.888	0.745045	0.776	0.941	0.64	Epiblast	PRDX3
WDHD1	0.948	0.742588	0.896	0.959	0.524	Epiblast	WDHD1
SLC6A6	0.905	0.736318	0.81	0.941	0.674	Epiblast	SLC6A6
FGF2	0.918	0.735878	0.836	0.906	0.542	Epiblast	FGF2
PPP1R3B	0.952	0.732742	0.904	0.953	0.462	Epiblast	PPP1R3B
ARMT1	0.881	0.732638	0.762	0.947	0.7	Epiblast	ARMT1
FABP51	0.783	0.732597	0.566	0.994	0.838	Epiblast	FABP5
PDGFA	0.907	0.731465	0.814	0.947	0.643	Epiblast	PDGFA
HUWE11	0.875	0.722877	0.75	0.965	0.788	Epiblast	HUWE1
A4GALT	0.924	0.709326	0.848	0.953	0.573	Epiblast	A4GALT
RBPJ1	0.884	0.709258	0.768	0.965	0.7	Epiblast	RBPJ
NCBP2	0.871	0.70844	0.742	0.976	0.785	Epiblast	NCBP2
TXN1	0.837	0.707331	0.674	0.988	0.801	Epiblast	TXN
SNRPF1	0.862	0.706815	0.724	0.982	0.83	Epiblast	SNRPF
ZFP36L2	0.821	0.702828	0.642	0.929	0.707	Epiblast	ZFP36L2
TXNDC12	0.864	0.702039	0.728	0.941	0.735	Epiblast	TXNDC12
COL6A1	0.909	0.701042	0.818	0.906	0.597	Epiblast	COL6A1
BICD1	0.958	0.700218	0.916	0.959	0.519	Epiblast	BICD1
FOXN3	0.919	0.694482	0.838	0.941	0.622	Epiblast	FOXN3
GDF3	0.904	0.693102	0.808	0.853	0.232	Epiblast	GDF3
EPB41L2	0.947	0.692585	0.894	0.971	0.624	Epiblast	EPB41L2
UCHL1	0.911	0.6891	0.822	0.888	0.382	Epiblast	UCHL1
DPPA31	0.845	0.6887	0.69	0.953	0.646	Epiblast	DPPA3
NUCKS11	0.839	0.686889	0.678	0.976	0.775	Epiblast	NUCKS1
RCC2	0.912	0.684044	0.824	0.982	0.758	Epiblast	RCC2
ABHD12B	0.939	0.679171	0.878	0.959	0.523	Epiblast	ABHD12B
GLUD1	0.911	0.67705	0.822	0.959	0.628	Epiblast	GLUD1
SPTBN1	0.917	0.672224	0.834	0.935	0.49	Epiblast	SPTBN1
TUBB1	0.848	0.671687	0.696	0.988	0.897	Epiblast	TUBB
TPST2	0.909	0.670099	0.818	0.959	0.67	Epiblast	TPST2
FAM133A	0.88	0.666468	0.76	0.847	0.473	Epiblast	FAM133A
PRPSAP1	0.902	0.666066	0.804	0.918	0.58	Epiblast	PRPSAP1
PRR13	0.863	0.664334	0.726	0.988	0.778	Epiblast	PRR13
TUBB2A	0.873	0.663912	0.746	0.894	0.588	Epiblast	TUBB2A
ZNF729	0.934	0.662372	0.868	0.941	0.532	Epiblast	ZNF729
BSG	0.862	0.661667	0.724	0.976	0.845	Epiblast	BSG
CHST2	0.897	0.660153	0.794	0.941	0.664	Epiblast	CHST2
PCAT14	0.858	0.660054	0.716	0.788	0.258	Epiblast	PCAT14
UPP1	0.865	0.659076	0.73	0.982	0.833	Epiblast	UPP1
LIN28A	0.848	0.658815	0.696	0.976	0.759	Epiblast	LIN28A
ASH2L	0.916	0.657645	0.832	0.959	0.622	Epiblast	ASH2L
SNHG8	0.82	0.655852	0.64	0.953	0.765	Epiblast	SNHG8
NDUFS51	0.85	0.655394	0.7	0.988	0.918	Epiblast	NDUFS5
CENPA	0.924	0.65508	0.848	0.947	0.537	Epiblast	CENPA
SYCP3	0.929	0.653822	0.858	0.965	0.609	Epiblast	SYCP3
SKA3	0.913	0.65123	0.826	0.953	0.662	Epiblast	SKA3
STAT3	0.917	0.650797	0.834	0.935	0.672	Epiblast	STAT3
HINT11	0.832	0.648756	0.664	1	0.838	Epiblast	HINT1
ATP6V1G1	0.852	0.644794	0.704	0.953	0.839	Epiblast	ATP6V1G1
PTTG11	0.846	0.643601	0.692	0.935	0.614	Epiblast	PTTG1
CEBPZ	0.842	0.641625	0.684	0.935	0.78	Epiblast	CEBPZ
LITAF	0.915	0.640753	0.83	0.9	0.45	Epiblast	LITAF
SPARC	0.899	0.640738	0.798	0.929	0.603	Epiblast	SPARC
SNRPC1	0.851	0.640585	0.702	0.953	0.772	Epiblast	SNRPC
NUDT4	0.852	0.639437	0.704	0.976	0.835	Epiblast	NUDT4
APEX11	0.823	0.638889	0.646	0.976	0.727	Epiblast	APEX1
TNNT1	0.897	0.636819	0.794	0.918	0.553	Epiblast	TNNT1
SLC4A7	0.9	0.63598	0.8	0.906	0.523	Epiblast	SLC4A7
NES	0.95	0.635156	0.9	0.929	0.421	Epiblast	NES
CAPG	0.912	0.634691	0.824	0.9	0.504	Epiblast	CAPG
NQO2	0.922	0.634609	0.844	0.947	0.603	Epiblast	NQO2
ARHGEF10	0.945	0.629465	0.89	0.935	0.495	Epiblast	ARHGEF10
TOMM71	0.857	0.627437	0.714	0.988	0.928	Epiblast	TOMM7
AKIRIN1	0.849	0.626328	0.698	0.971	0.862	Epiblast	AKIRIN1
PIM2	0.884	0.62485	0.768	0.865	0.347	Epiblast	PIM2
NUDT15	0.849	0.624169	0.698	0.941	0.755	Epiblast	NUDT15
ALPL	0.917	0.62273	0.834	0.912	0.521	Epiblast	ALPL
CLNS1A1	0.863	0.62149	0.726	0.953	0.65	Epiblast	CLNS1A
SIRT1	0.924	0.620207	0.848	0.976	0.68	Epiblast	SIRT1
RGS10	0.904	0.620163	0.808	0.929	0.588	Epiblast	RGS10
TUBA1A	0.904	0.620001	0.808	0.882	0.462	Epiblast	TUBA1A
EIF3K	0.868	0.619454	0.736	0.982	0.934	Epiblast	EIF3K
ZNF208	0.864	0.619181	0.728	0.924	0.67	Epiblast	ZNF208
ESCO1	0.888	0.618727	0.776	0.953	0.689	Epiblast	ESCO1
SURF6	0.868	0.618201	0.736	0.953	0.755	Epiblast	SURF6
CNIH41	0.875	0.617795	0.75	0.971	0.761	Epiblast	CNIH4
NEFH	0.929	0.615955	0.858	0.918	0.504	Epiblast	NEFH
SMARCAD1	0.909	0.615682	0.818	0.971	0.681	Epiblast	SMARCAD1
PDCL3	0.879	0.614985	0.758	0.935	0.637	Epiblast	PDCL3
PRDM14	0.968	0.613522	0.936	0.935	0.27	Epiblast	PRDM14
RPSA1	0.878	0.612878	0.756	0.994	0.993	Epiblast	RPSA
TPX21	0.832	0.612713	0.664	0.959	0.704	Epiblast	TPX2
SUSD2	0.894	0.612043	0.788	0.894	0.559	Epiblast	SUSD2
USP44	0.92	0.610475	0.84	0.888	0.426	Epiblast	USP44
ZNF483	0.953	0.609761	0.906	0.935	0.419	Epiblast	ZNF483
MARCKSL11	0.809	0.607841	0.618	0.959	0.618	Epiblast	MARCKSL1
RBP1	0.913	0.605163	0.826	0.876	0.324	Epiblast	RBP1
HERC5	0.918	0.604497	0.836	0.918	0.517	Epiblast	HERC5
IGBP1	0.882	0.604358	0.764	0.947	0.689	Epiblast	IGBP1
CBFA2T2	0.936	0.604222	0.872	0.929	0.511	Epiblast	CBFA2T2
KRAS1	0.884	0.604142	0.768	0.953	0.552	Epiblast	KRAS
ARFGEF1	0.863	0.603855	0.726	0.953	0.748	Epiblast	ARFGEF1
SLC25A51	0.815	0.602991	0.63	0.994	0.906	Epiblast	SLC25A5
CBX11	0.846	0.602815	0.692	0.965	0.776	Epiblast	CBX1
DNAJB6	0.86	0.602033	0.72	0.994	0.921	Epiblast	DNAJB6
NUSAP11	0.829	0.600319	0.658	0.918	0.551	Epiblast	NUSAP1
MT2A	0.851	0.599148	0.702	0.929	0.623	Epiblast	MT2A
MDN1	0.891	0.598595	0.782	0.959	0.665	Epiblast	MDN1
ZFP57	0.944	0.598216	0.888	0.941	0.567	Epiblast	ZFP57
IL32	0.903	0.596771	0.806	0.876	0.406	Epiblast	IL32
BOD1L11	0.872	0.596038	0.744	0.924	0.698	Epiblast	BOD1L1
HMGB21	0.844	0.595512	0.688	0.947	0.466	Epiblast	HMGB2
SUMO11	0.846	0.595258	0.692	0.947	0.818	Epiblast	SUMO1
G3BP2	0.847	0.594749	0.694	0.971	0.82	Epiblast	G3BP2
B2M	0.878	0.594072	0.756	0.906	0.525	Epiblast	B2M
UBL5	0.847	0.59301	0.694	0.976	0.849	Epiblast	UBL5
BUB11	0.878	0.591302	0.756	0.918	0.622	Epiblast	BUB1
STRBP	0.887	0.590986	0.774	0.959	0.663	Epiblast	STRBP
GCNT2	0.91	0.590542	0.82	0.924	0.577	Epiblast	GCNT2
PIF1	0.905	0.589905	0.81	0.929	0.587	Epiblast	PIF1
HLTF	0.942	0.588146	0.884	0.929	0.451	Epiblast	HLTF
NSD11	0.869	0.587988	0.738	0.959	0.708	Epiblast	NSD1
THY1	0.884	0.585161	0.768	0.841	0.449	Epiblast	THY1
SNRPN	0.851	0.585013	0.702	0.894	0.593	Epiblast	SNRPN
TGS1	0.862	0.583404	0.724	0.953	0.736	Epiblast	TGS1
MID1IP1	0.855	0.583293	0.71	0.929	0.685	Epiblast	MID1IP1
CAAP1	0.933	0.58192	0.866	0.971	0.6	Epiblast	CAAP1
F2RL1	0.912	0.580803	0.824	0.894	0.462	Epiblast	F2RL1
FGFR1	0.846	0.580535	0.692	0.947	0.703	Epiblast	FGFR1
PLPP2	0.925	0.579301	0.85	0.9	0.515	Epiblast	PLPP2
ZNF649	0.941	0.578479	0.882	0.941	0.568	Epiblast	ZNF649
SESN3	0.937	0.5751	0.874	0.929	0.523	Epiblast	SESN3
F3	0.914	0.571985	0.828	0.912	0.473	Epiblast	F3
SNRPD11	0.798	0.570206	0.596	0.982	0.808	Epiblast	SNRPD1
ARSE	0.928	0.569894	0.856	0.906	0.42	Epiblast	ARSE
PPM1G1	0.823	0.567841	0.646	0.976	0.784	Epiblast	PPM1G
PPDPF	0.823	0.567754	0.646	0.953	0.834	Epiblast	PPDPF
CD24	0.765	0.56711	0.53	0.988	0.9	Epiblast	CD24
CMBL	0.913	0.565187	0.826	0.941	0.601	Epiblast	CMBL
MSMO1	0.837	0.562399	0.674	0.947	0.675	Epiblast	MSMO1
ASS1	0.871	0.562272	0.742	0.9	0.618	Epiblast	ASS1
ZNF581	0.882	0.561334	0.764	0.894	0.599	Epiblast	ZNF581
MRPS261	0.834	0.561323	0.668	0.947	0.678	Epiblast	MRPS26
MTCH1	0.864	0.560296	0.728	0.965	0.757	Epiblast	MTCH1
RNF187	0.866	0.55876	0.732	0.935	0.747	Epiblast	RNF187
CTBP2	0.867	0.557662	0.734	0.935	0.705	Epiblast	CTBP2
PSRC1	0.934	0.557338	0.868	0.935	0.512	Epiblast	PSRC1
PGD	0.874	0.554753	0.748	0.947	0.675	Epiblast	PGD
KNOP1	0.844	0.55346	0.688	0.947	0.699	Epiblast	KNOP1
HIST1H4C1	0.721	0.553416	0.442	0.918	0.738	Epiblast	HIST1H4C
CYP2S1	0.906	0.553058	0.812	0.882	0.438	Epiblast	CYP2S1
CCNB1IP1	0.864	0.55143	0.728	0.971	0.793	Epiblast	CCNB1IP1
CDCA7L	0.929	0.550733	0.858	0.894	0.308	Epiblast	CDCA7L
IFI16	0.915	0.550655	0.83	0.894	0.527	Epiblast	IFI16
MRPL57	0.851	0.550519	0.702	0.976	0.827	Epiblast	MRPL57
MYH101	0.85	0.550309	0.7	0.947	0.62	Epiblast	MYH10
MACF11	0.84	0.54869	0.68	0.906	0.643	Epiblast	MACF1
ZFP42	0.844	0.547577	0.688	0.971	0.69	Epiblast	ZFP42
EEF1B2	0.864	0.547428	0.728	1	0.968	Epiblast	EEF1B2
ATRX1	0.825	0.547325	0.65	0.924	0.677	Epiblast	ATRX
MRPL181	0.839	0.544985	0.678	0.947	0.622	Epiblast	MRPL18
RPL36AL1	0.82	0.544854	0.64	0.988	0.862	Epiblast	RPL36AL
DNMT3A	0.9	0.542668	0.8	0.906	0.475	Epiblast	DNMT3A
PDPN	0.92	0.542616	0.84	0.888	0.31	Epiblast	PDPN
OSBPL8	0.861	0.542363	0.722	0.959	0.749	Epiblast	OSBPL8
UBE2T	0.855	0.540175	0.71	0.929	0.629	Epiblast	UBE2T
COX17	0.836	0.538801	0.672	0.953	0.652	Epiblast	COX17
COL1A2	0.893	0.538328	0.786	0.835	0.38	Epiblast	COL1A2
CSRP2	0.892	0.537684	0.784	0.912	0.616	Epiblast	CSRP2
FAM162B	0.948	0.536788	0.896	0.924	0.399	Epiblast	FAM162B
POLR2I1	0.831	0.535526	0.662	0.959	0.76	Epiblast	POLR2I
C8orf33	0.821	0.534486	0.642	0.924	0.674	Epiblast	C8orf33
ZNF675	0.915	0.532308	0.83	0.935	0.61	Epiblast	ZNF675
DENR	0.815	0.53112	0.63	0.965	0.816	Epiblast	DENR
ALDH7A1	0.871	0.530866	0.742	0.929	0.598	Epiblast	ALDH7A1
GPR160	0.926	0.530596	0.852	0.912	0.397	Epiblast	GPR160
RABAC1	0.838	0.529663	0.676	0.971	0.853	Epiblast	RABAC1
TMEM141	0.887	0.527989	0.774	0.947	0.638	Epiblast	TMEM141
PIM1	0.866	0.527786	0.732	0.888	0.526	Epiblast	PIM1
RASD1	0.902	0.527628	0.804	0.876	0.461	Epiblast	RASD1
BRD3	0.895	0.527409	0.79	0.924	0.602	Epiblast	BRD3
ZYG11A	0.953	0.527393	0.906	0.953	0.594	Epiblast	ZYG11A
ITM2C	0.884	0.526755	0.768	0.912	0.622	Epiblast	ITM2C
UQCRH1	0.841	0.526455	0.682	0.988	0.965	Epiblast	UQCRH
MYSM1	0.908	0.526238	0.816	0.947	0.693	Epiblast	MYSM1
AGPAT2	0.87	0.525457	0.74	0.912	0.645	Epiblast	AGPAT2
MT-ND61	0.733	0.52504	0.466	0.971	0.814	Epiblast	MT-ND6
RPS3	0.887	0.524685	0.774	1	0.999	Epiblast	RPS3
NETO2	0.872	0.523423	0.744	0.859	0.505	Epiblast	NETO2
H1FX	0.8	0.521937	0.6	0.906	0.75	Epiblast	H1FX
RRAS2	0.859	0.521192	0.718	0.929	0.639	Epiblast	RRAS2
PDHB	0.83	0.520812	0.66	0.941	0.734	Epiblast	PDHB
UNC5B	0.928	0.520206	0.856	0.9	0.44	Epiblast	UNC5B
DYNLL11	0.772	0.519599	0.544	0.988	0.868	Epiblast	DYNLL1
ZBTB8OS	0.838	0.51941	0.676	0.976	0.801	Epiblast	ZBTB8OS
RPL8	0.872	0.51714	0.744	1	0.998	Epiblast	RPL8
SAT2	0.912	0.51612	0.824	0.912	0.51	Epiblast	SAT2
PQLC3	0.882	0.515938	0.764	0.906	0.602	Epiblast	PQLC3
DLG3	0.921	0.515278	0.842	0.929	0.572	Epiblast	DLG3
TTC19	0.891	0.514735	0.782	0.941	0.669	Epiblast	TTC19
PTAR1	0.911	0.514576	0.822	0.912	0.538	Epiblast	PTAR1
SLC25A4	0.897	0.514316	0.794	0.918	0.522	Epiblast	SLC25A4
HNRNPF1	0.765	0.514035	0.53	0.976	0.86	Epiblast	HNRNPF
SAMHD1	0.862	0.513668	0.724	0.953	0.755	Epiblast	SAMHD1
RPL3	0.862	0.512856	0.724	1	0.997	Epiblast	RPL3
GPM6B	0.857	0.512507	0.714	0.835	0.511	Epiblast	GPM6B
HMMR1	0.823	0.512464	0.646	0.894	0.536	Epiblast	HMMR
RAB3B	0.901	0.512324	0.802	0.912	0.54	Epiblast	RAB3B
SPTLC2	0.899	0.511112	0.798	0.918	0.634	Epiblast	SPTLC2
TPM21	0.82	0.508822	0.64	0.947	0.669	Epiblast	TPM2
ATG3	0.824	0.508721	0.648	0.947	0.791	Epiblast	ATG3
MRPS231	0.825	0.507897	0.65	0.953	0.708	Epiblast	MRPS23
DMKN	0.915	0.50772	0.83	0.912	0.373	Epiblast	DMKN
RBBP41	0.824	0.506909	0.648	0.947	0.749	Epiblast	RBBP4
TRIM71	0.853	0.5068	0.706	0.947	0.654	Epiblast	TRIM71
CHST9	0.932	0.506512	0.864	0.9	0.273	Epiblast	CHST9
ISOC2	0.875	0.505301	0.75	0.935	0.627	Epiblast	ISOC2
PRPS1	0.932	0.504893	0.864	0.924	0.471	Epiblast	PRPS1
PXDN	0.913	0.504547	0.826	0.894	0.434	Epiblast	PXDN
PLEKHA5	0.865	0.504137	0.73	0.918	0.694	Epiblast	PLEKHA5
SPRY2	0.909	0.503751	0.818	0.912	0.504	Epiblast	SPRY2
PTMS	0.79	0.503039	0.58	0.965	0.836	Epiblast	PTMS
BIRC5	0.838	0.501847	0.676	0.947	0.655	Epiblast	BIRC5
AQR	0.891	0.501467	0.782	0.941	0.65	Epiblast	AQR
DPPA2	0.905	0.501033	0.81	0.894	0.513	Epiblast	DPPA2
HNRNPA11	0.814	0.500522	0.628	1	0.969	Epiblast	HNRNPA1
ENO2	0.9	0.500257	0.8	0.9	0.571	Epiblast	ENO2
RPL241	0.866	0.499336	0.732	1	0.994	Epiblast	RPL24
RPS27	0.855	0.49917	0.71	0.994	0.995	Epiblast	RPS27
MAP41	0.829	0.497567	0.658	0.947	0.768	Epiblast	MAP4
ARL21	0.815	0.495893	0.63	0.935	0.737	Epiblast	ARL2
AASS	0.917	0.494506	0.834	0.906	0.549	Epiblast	AASS
SYT1	0.936	0.494234	0.872	0.924	0.503	Epiblast	SYT1
NCBP2-AS2	0.826	0.492902	0.652	0.876	0.644	Epiblast	NCBP2-AS2
G3BP11	0.812	0.491903	0.624	0.971	0.842	Epiblast	G3BP1
ATF7IP	0.871	0.491101	0.742	0.959	0.726	Epiblast	ATF7IP
TRIM28	0.816	0.490043	0.632	0.965	0.884	Epiblast	TRIM28
HLA-A	0.93	0.489858	0.86	0.906	0.449	Epiblast	HLA-A
PRKDC1	0.77	0.48924	0.54	0.971	0.801	Epiblast	PRKDC
SET	0.812	0.488327	0.624	0.994	0.985	Epiblast	SET
ZNF195	0.922	0.488193	0.844	0.965	0.596	Epiblast	ZNF195
CSH1	0.819	0.485723	0.638	0.724	0.359	Epiblast	CSH1
NF2	0.934	0.485166	0.868	0.941	0.484	Epiblast	NF2
YBX31	0.805	0.48358	0.61	0.982	0.757	Epiblast	YBX3
PRAP1	0.879	0.481847	0.758	0.859	0.474	Epiblast	PRAP1
HIST1H1D1	0.78	0.481577	0.56	0.953	0.691	Epiblast	HIST1H1D
DCP2	0.829	0.480184	0.658	0.976	0.847	Epiblast	DCP2
HMGN31	0.772	0.478828	0.544	0.929	0.755	Epiblast	HMGN3
ATP6AP2	0.816	0.47696	0.632	0.935	0.741	Epiblast	ATP6AP2
ZNF296	0.882	0.476883	0.764	0.853	0.422	Epiblast	ZNF296
GTF3C11	0.887	0.475702	0.774	0.935	0.622	Epiblast	GTF3C1
AGTRAP	0.884	0.47411	0.768	0.918	0.644	Epiblast	AGTRAP
TCOF11	0.834	0.47405	0.668	0.941	0.679	Epiblast	TCOF1
APP	0.766	0.47382	0.532	0.947	0.839	Epiblast	APP
MIS18BP11	0.842	0.473384	0.684	0.935	0.628	Epiblast	MIS18BP1
CREBL2	0.929	0.471683	0.858	0.918	0.46	Epiblast	CREBL2
MZT2A1	0.822	0.470758	0.644	0.947	0.68	Epiblast	MZT2A
FKBP4	0.802	0.470717	0.604	0.976	0.875	Epiblast	FKBP4
ATP11C	0.871	0.46986	0.742	0.918	0.554	Epiblast	ATP11C
SMC31	0.803	0.469755	0.606	0.965	0.692	Epiblast	SMC3
TCP1	0.789	0.469311	0.578	0.982	0.884	Epiblast	TCP1
IMP31	0.813	0.46928	0.626	0.935	0.693	Epiblast	IMP3
ORC6	0.815	0.469144	0.63	0.941	0.709	Epiblast	ORC6
NDUFA81	0.796	0.468986	0.592	0.918	0.69	Epiblast	NDUFA8
RPL36A	0.817	0.468918	0.634	0.982	0.919	Epiblast	RPL36A
CCT41	0.78	0.468857	0.56	0.982	0.886	Epiblast	CCT4
NDUFS61	0.772	0.468794	0.544	0.965	0.758	Epiblast	NDUFS6
TAGLN21	0.832	0.46873	0.664	0.953	0.598	Epiblast	TAGLN2
PLCG2	0.745	0.468529	0.49	0.888	0.71	Epiblast	PLCG2
NUDT1	0.847	0.468004	0.694	0.947	0.75	Epiblast	NUDT1
BAK1	0.892	0.467649	0.784	0.894	0.525	Epiblast	BAK1
SNAPC3	0.883	0.467347	0.766	0.924	0.637	Epiblast	SNAPC3
RPS18	0.866	0.467297	0.732	1	0.999	Epiblast	RPS18
MTA3	0.804	0.467159	0.608	0.941	0.788	Epiblast	MTA3
POLR3K1	0.812	0.466618	0.624	0.929	0.649	Epiblast	POLR3K
SUGP2	0.889	0.466402	0.778	0.924	0.589	Epiblast	SUGP2
BST2	0.921	0.465875	0.842	0.871	0.292	Epiblast	BST2
BPTF1	0.815	0.465678	0.63	0.941	0.763	Epiblast	BPTF
RAP2B	0.842	0.463358	0.684	0.894	0.613	Epiblast	RAP2B
NIT2	0.838	0.463313	0.676	0.906	0.628	Epiblast	NIT2
MRPL16	0.849	0.463148	0.698	0.929	0.677	Epiblast	MRPL16
PPP1CC1	0.797	0.462466	0.594	0.971	0.845	Epiblast	PPP1CC
PMAIP1	0.762	0.460834	0.524	0.818	0.595	Epiblast	PMAIP1
MAP1B	0.843	0.459803	0.686	0.794	0.3	Epiblast	MAP1B
CCT31	0.772	0.459212	0.544	1	0.94	Epiblast	CCT3
NAP1L11	0.796	0.457984	0.592	0.965	0.896	Epiblast	NAP1L1
LARP7	0.785	0.457697	0.57	0.906	0.698	Epiblast	LARP7
TMSB101	0.76	0.456079	0.52	0.994	0.975	Epiblast	TMSB10
SRSF101	0.793	0.45599	0.586	0.959	0.81	Epiblast	SRSF10
PHAX	0.845	0.455958	0.69	0.965	0.778	Epiblast	PHAX
RPL101	0.821	0.455895	0.642	1	1	Epiblast	RPL10
SALL4	0.861	0.455015	0.722	0.941	0.645	Epiblast	SALL4
GPRC5B	0.888	0.454637	0.776	0.876	0.546	Epiblast	GPRC5B
DYNC1H11	0.785	0.454063	0.57	0.924	0.737	Epiblast	DYNC1H1
SERBP11	0.814	0.453565	0.628	0.994	0.97	Epiblast	SERBP1
LARP11	0.812	0.453552	0.624	0.935	0.7	Epiblast	LARP1
LARP6	0.882	0.453478	0.764	0.876	0.555	Epiblast	LARP6
GLG1	0.869	0.453039	0.738	0.906	0.636	Epiblast	GLG1
CHCHD31	0.838	0.452627	0.676	0.947	0.687	Epiblast	CHCHD3
CDA	0.921	0.452451	0.842	0.894	0.442	Epiblast	CDA
TPI1	0.826	0.452366	0.652	0.994	0.953	Epiblast	TPI1
IGF2BP2	0.818	0.452308	0.636	0.959	0.849	Epiblast	IGF2BP2
CTNNBIP1	0.871	0.452086	0.742	0.894	0.601	Epiblast	CTNNBIP1
RPA31	0.809	0.452082	0.618	0.924	0.659	Epiblast	RPA3
SRSF71	0.741	0.451844	0.482	0.965	0.796	Epiblast	SRSF7
SFRP2	0.877	0.45138	0.754	0.835	0.348	Epiblast	SFRP2
IL17RD	0.9	0.45136	0.8	0.871	0.487	Epiblast	IL17RD
ST6GAL1	0.909	0.451262	0.818	0.906	0.466	Epiblast	ST6GAL1
ZNF682	0.879	0.451245	0.758	0.894	0.594	Epiblast	ZNF682
EPB41L4A-AS1	0.846	0.450498	0.692	0.906	0.632	Epiblast	EPB41L4A-AS1
HAS2	0.879	0.450105	0.758	0.847	0.392	Epiblast	HAS2
MAD2L11	0.831	0.449997	0.662	0.912	0.588	Epiblast	MAD2L1
NEB	0.882	0.449795	0.764	0.912	0.644	Epiblast	NEB
ASCC31	0.804	0.449745	0.608	0.971	0.785	Epiblast	ASCC3
CENPU	0.842	0.449407	0.684	0.941	0.629	Epiblast	CENPU
GLDC1	0.815	0.449397	0.63	0.929	0.612	Epiblast	GLDC
ZSCAN10	0.913	0.449166	0.826	0.882	0.391	Epiblast	ZSCAN10
DST	0.812	0.449123	0.624	0.906	0.699	Epiblast	DST
SPECC1	0.88	0.448779	0.76	0.935	0.618	Epiblast	SPECC1
ABCA1	0.927	0.448732	0.854	0.906	0.391	Epiblast	ABCA1
BANF1	0.805	0.448205	0.61	0.953	0.768	Epiblast	BANF1
MRPL17	0.807	0.446438	0.614	0.947	0.725	Epiblast	MRPL17
FBLN1	0.839	0.446428	0.678	0.924	0.717	Epiblast	FBLN1
RAD50	0.872	0.446292	0.744	0.924	0.587	Epiblast	RAD50
NT5C	0.867	0.446054	0.734	0.935	0.602	Epiblast	NT5C
TCEAL41	0.792	0.445816	0.584	0.906	0.584	Epiblast	TCEAL4
CRABP2	0.873	0.445009	0.746	0.894	0.592	Epiblast	CRABP2
NME41	0.805	0.444005	0.61	0.906	0.607	Epiblast	NME4
RPL7L1	0.805	0.442915	0.61	0.971	0.818	Epiblast	RPL7L1
TMEM183A	0.81	0.442731	0.62	0.959	0.81	Epiblast	TMEM183A
SLIRP1	0.771	0.442567	0.542	0.988	0.928	Epiblast	SLIRP
PRDX1	0.771	0.4425	0.542	1	0.992	Epiblast	PRDX1
PLEKHJ1	0.857	0.441468	0.714	0.918	0.61	Epiblast	PLEKHJ1
PBX1	0.912	0.441315	0.824	0.906	0.495	Epiblast	PBX1
APRT1	0.77	0.44069	0.54	0.971	0.834	Epiblast	APRT
ZNF121	0.825	0.439759	0.65	0.912	0.665	Epiblast	ZNF121
CHEK2	0.88	0.439615	0.76	0.947	0.685	Epiblast	CHEK2
PAFAH1B3	0.82	0.439135	0.64	0.9	0.647	Epiblast	PAFAH1B3
LINC01160	0.938	0.438989	0.876	0.924	0.493	Epiblast	LINC01160
FDFT11	0.801	0.438485	0.602	0.924	0.624	Epiblast	FDFT1
ZNF676	0.819	0.436632	0.638	0.912	0.649	Epiblast	ZNF676
NONO1	0.774	0.436555	0.548	0.965	0.849	Epiblast	NONO
RAB13	0.834	0.435715	0.668	0.894	0.693	Epiblast	RAB13
RPP25	0.88	0.435557	0.76	0.894	0.543	Epiblast	RPP25
CRTAP	0.874	0.435317	0.748	0.941	0.687	Epiblast	CRTAP
HTT	0.891	0.434118	0.782	0.941	0.671	Epiblast	HTT
HMGB11	0.767	0.432892	0.534	1	0.945	Epiblast	HMGB1
YBX11	0.73	0.432841	0.46	0.994	0.941	Epiblast	YBX1
USP9X	0.848	0.432587	0.696	0.941	0.716	Epiblast	USP9X
AFG3L21	0.811	0.429825	0.622	0.947	0.726	Epiblast	AFG3L2
MND1	0.909	0.429669	0.818	0.918	0.509	Epiblast	MND1
PTGR1	0.83	0.429195	0.66	0.941	0.7	Epiblast	PTGR1
SRI1	0.792	0.429085	0.584	0.965	0.66	Epiblast	SRI
SSNA1	0.81	0.427962	0.62	0.953	0.754	Epiblast	SSNA1
FUNDC1	0.879	0.426588	0.758	0.9	0.522	Epiblast	FUNDC1
GNPDA1	0.884	0.426352	0.768	0.906	0.541	Epiblast	GNPDA1
TSTD1	0.861	0.424715	0.722	0.929	0.702	Epiblast	TSTD1
AEN	0.841	0.42464	0.682	0.953	0.72	Epiblast	AEN
HLA-C	0.846	0.424566	0.692	0.929	0.706	Epiblast	HLA-C
PCMT11	0.737	0.424109	0.474	0.965	0.863	Epiblast	PCMT1
NDUFB10	0.801	0.423915	0.602	0.971	0.851	Epiblast	NDUFB10
TOR3A	0.851	0.423267	0.702	0.947	0.678	Epiblast	TOR3A
RPL26L11	0.828	0.422955	0.656	0.935	0.608	Epiblast	RPL26L1
ZNF281	0.858	0.422848	0.716	0.912	0.651	Epiblast	ZNF281
NCOR1	0.823	0.422094	0.646	0.941	0.675	Epiblast	NCOR1
ERVH48-11	0.786	0.421515	0.572	0.9	0.652	Epiblast	ERVH48-1
MAT2A	0.788	0.421495	0.576	0.941	0.714	Epiblast	MAT2A
SHISA51	0.786	0.421069	0.572	0.965	0.793	Epiblast	SHISA5
SIGIRR	0.874	0.420731	0.748	0.924	0.624	Epiblast	SIGIRR
HSPD11	0.733	0.420325	0.466	0.994	0.944	Epiblast	HSPD1
NEFL	0.917	0.420061	0.834	0.865	0.268	Epiblast	NEFL
IQGAP2	0.87	0.419653	0.74	0.906	0.615	Epiblast	IQGAP2
TTYH1	0.896	0.418681	0.792	0.894	0.556	Epiblast	TTYH1
BMPR1A	0.907	0.418307	0.814	0.906	0.555	Epiblast	BMPR1A
SUMO21	0.786	0.41775	0.572	0.965	0.923	Epiblast	SUMO2
BIRC6	0.84	0.417165	0.68	0.965	0.727	Epiblast	BIRC6
GOLIM4	0.894	0.417157	0.788	0.9	0.491	Epiblast	GOLIM4
JADE2	0.926	0.417089	0.852	0.929	0.462	Epiblast	JADE2
PIAS2	0.904	0.416185	0.808	0.894	0.498	Epiblast	PIAS2
PAK21	0.773	0.416176	0.546	0.965	0.772	Epiblast	PAK2
ILF31	0.776	0.415961	0.552	0.976	0.858	Epiblast	ILF3
PNISR1	0.763	0.415652	0.526	0.947	0.75	Epiblast	PNISR
PTPN2	0.829	0.415556	0.658	0.941	0.778	Epiblast	PTPN2
PIN4	0.79	0.415543	0.58	0.941	0.732	Epiblast	PIN4
MORF4L11	0.767	0.415434	0.534	0.988	0.915	Epiblast	MORF4L1
PHC1	0.865	0.415211	0.73	0.9	0.641	Epiblast	PHC1
EEF1A1	0.831	0.415056	0.662	1	1	Epiblast	EEF1A1
MTF2	0.828	0.413947	0.656	0.929	0.676	Epiblast	MTF2
RPL26	0.827	0.413558	0.654	1	0.997	Epiblast	RPL26
NSL1	0.846	0.413456	0.692	0.882	0.538	Epiblast	NSL1
USP7	0.809	0.413419	0.618	0.959	0.825	Epiblast	USP7
IFITM2	0.834	0.412027	0.668	0.818	0.437	Epiblast	IFITM2
PHF31	0.813	0.411109	0.626	0.947	0.655	Epiblast	PHF3
TEAD4	0.853	0.411053	0.706	0.906	0.537	Epiblast	TEAD4
RRP1B	0.812	0.409429	0.624	0.924	0.695	Epiblast	RRP1B
NUDC1	0.731	0.408785	0.462	0.959	0.875	Epiblast	NUDC
PDHA11	0.77	0.408717	0.54	0.965	0.829	Epiblast	PDHA1
RPAIN	0.836	0.408302	0.672	0.947	0.678	Epiblast	RPAIN
COMMD61	0.781	0.408198	0.562	0.947	0.696	Epiblast	COMMD6
NDUFA41	0.747	0.40815	0.494	0.976	0.876	Epiblast	NDUFA4
ORAI1	0.812	0.407926	0.624	0.941	0.755	Epiblast	ORAI1
DPYSL3	0.891	0.407128	0.782	0.829	0.296	Epiblast	DPYSL3
DTD1	0.889	0.40676	0.778	0.935	0.569	Epiblast	DTD1
EBPL1	0.757	0.406636	0.514	0.959	0.733	Epiblast	EBPL
TAF7	0.853	0.406469	0.706	0.894	0.524	Epiblast	TAF7
RDH11	0.819	0.406249	0.638	0.924	0.665	Epiblast	RDH11
CEP170	0.909	0.405685	0.818	0.924	0.541	Epiblast	CEP170
HLA-B	0.912	0.405449	0.824	0.918	0.609	Epiblast	HLA-B
POLR3G	0.835	0.404769	0.67	0.894	0.546	Epiblast	POLR3G
TBC1D1	0.886	0.404437	0.772	0.918	0.597	Epiblast	TBC1D1
DPYSL2	0.84	0.403436	0.68	0.876	0.633	Epiblast	DPYSL2
RPL11	0.849	0.403289	0.698	1	0.998	Epiblast	RPL11
DBN1	0.855	0.403228	0.71	0.9	0.661	Epiblast	DBN1
SAP18	0.747	0.402603	0.494	0.982	0.977	Epiblast	SAP18
ARL4D	0.826	0.401433	0.652	0.929	0.71	Epiblast	ARL4D
MUM1	0.865	0.401323	0.73	0.924	0.614	Epiblast	MUM1
SEC63	0.773	0.401007	0.546	0.971	0.859	Epiblast	SEC63
CRABP1	0.909	0.400334	0.818	0.841	0.268	Epiblast	CRABP1
RBPMS1	0.819	0.400029	0.638	0.918	0.632	Epiblast	RBPMS
ALKBH7	0.794	0.399804	0.588	0.888	0.744	Epiblast	ALKBH7
TCF3	0.843	0.39979	0.686	0.953	0.702	Epiblast	TCF3
LRRC47	0.86	0.399616	0.72	0.918	0.649	Epiblast	LRRC47
RPS27A	0.828	0.399223	0.656	1	0.998	Epiblast	RPS27A
CR1L	0.936	0.398317	0.872	0.859	0.221	Epiblast	CR1L
RPL30	0.825	0.397969	0.65	0.988	0.995	Epiblast	RPL30
EPCAM1	0.734	0.397849	0.468	0.941	0.749	Epiblast	EPCAM
RMND5B	0.875	0.397664	0.75	0.9	0.552	Epiblast	RMND5B
CCND11	0.753	0.396941	0.506	0.947	0.681	Epiblast	CCND1
JPX	0.824	0.396686	0.648	0.924	0.638	Epiblast	JPX
PNPT11	0.817	0.395554	0.634	0.929	0.686	Epiblast	PNPT1
KAT7	0.847	0.395405	0.694	0.912	0.709	Epiblast	KAT7
ZC3HAV1	0.89	0.39421	0.78	0.865	0.324	Epiblast	ZC3HAV1
ZNF578	0.894	0.39415	0.788	0.912	0.62	Epiblast	ZNF578
BBS9	0.858	0.394045	0.716	0.888	0.544	Epiblast	BBS9
CD2AP1	0.761	0.394033	0.522	0.959	0.771	Epiblast	CD2AP
SLC25A6	0.776	0.393754	0.552	0.971	0.947	Epiblast	SLC25A6
NUCB1	0.827	0.39361	0.654	0.918	0.737	Epiblast	NUCB1
PTCH1	0.884	0.393312	0.768	0.847	0.467	Epiblast	PTCH1
IRF2BPL	0.851	0.392891	0.702	0.906	0.603	Epiblast	IRF2BPL
CALB1	0.904	0.392523	0.808	0.876	0.243	Epiblast	CALB1
VENTX	0.943	0.392463	0.886	0.918	0.403	Epiblast	VENTX
SCRN1	0.917	0.391674	0.834	0.906	0.475	Epiblast	SCRN1
SRPK2	0.828	0.391647	0.656	0.941	0.717	Epiblast	SRPK2
DUSP16	0.903	0.390975	0.806	0.9	0.575	Epiblast	DUSP16
RBPMS2	0.831	0.390465	0.662	0.947	0.767	Epiblast	RBPMS2
RNPS1	0.784	0.389897	0.568	0.965	0.823	Epiblast	RNPS1
FILIP1	0.916	0.389511	0.832	0.876	0.438	Epiblast	FILIP1
ZMYM2	0.831	0.389341	0.662	0.941	0.686	Epiblast	ZMYM2
BARD1	0.872	0.3888	0.744	0.924	0.549	Epiblast	BARD1
SNF81	0.754	0.38831	0.508	0.953	0.818	Epiblast	SNF8
DHCR24	0.851	0.38786	0.702	0.876	0.504	Epiblast	DHCR24
SLC39A10	0.773	0.387395	0.546	0.929	0.778	Epiblast	SLC39A10
VPS25	0.803	0.386563	0.606	0.941	0.665	Epiblast	VPS25
PFN1	0.778	0.386289	0.556	0.988	0.967	Epiblast	PFN1
MIS18A1	0.814	0.386156	0.628	0.924	0.681	Epiblast	MIS18A
SNHG15	0.823	0.38586	0.646	0.918	0.634	Epiblast	SNHG15
FGD4	0.898	0.385375	0.796	0.888	0.485	Epiblast	FGD4
CACNA2D1	0.904	0.385288	0.808	0.865	0.342	Epiblast	CACNA2D1
ZNF492	0.872	0.385147	0.744	0.9	0.641	Epiblast	ZNF492
CENPH	0.841	0.385114	0.682	0.882	0.597	Epiblast	CENPH
PCMTD2	0.908	0.384541	0.816	0.918	0.557	Epiblast	PCMTD2
FAM102B	0.919	0.384244	0.838	0.929	0.55	Epiblast	FAM102B
METTL51	0.759	0.38416	0.518	0.947	0.74	Epiblast	METTL5
CERS4	0.832	0.3834	0.664	0.847	0.536	Epiblast	CERS4
SMARCD11	0.868	0.383008	0.736	0.959	0.616	Epiblast	SMARCD1
SMC1A1	0.757	0.382096	0.514	0.971	0.783	Epiblast	SMC1A
SOCS4	0.867	0.382059	0.734	0.924	0.538	Epiblast	SOCS4
FAM71E1	0.913	0.381552	0.826	0.924	0.6	Epiblast	FAM71E1
C12orf65	0.909	0.38132	0.818	0.918	0.45	Epiblast	C12orf65
DNAJC15	0.762	0.381271	0.524	0.971	0.835	Epiblast	DNAJC15
CRMP1	0.915	0.38089	0.83	0.876	0.389	Epiblast	CRMP1
RSF1	0.843	0.38074	0.686	0.918	0.632	Epiblast	RSF1
VRK1	0.81	0.380557	0.62	0.935	0.714	Epiblast	VRK1
RND2	0.876	0.380234	0.752	0.882	0.567	Epiblast	RND2
ERH1	0.737	0.37947	0.474	0.971	0.836	Epiblast	ERH
FBXO2	0.865	0.378828	0.73	0.841	0.461	Epiblast	FBXO2
TRIM44	0.883	0.377601	0.766	0.888	0.515	Epiblast	TRIM44
C20orf271	0.808	0.377272	0.616	0.924	0.628	Epiblast	C20orf27
STX16	0.891	0.37701	0.782	0.924	0.59	Epiblast	STX16
CCDC137	0.795	0.375789	0.59	0.959	0.76	Epiblast	CCDC137
HUS1	0.794	0.375745	0.588	0.906	0.718	Epiblast	HUS1
U2SURP1	0.758	0.375458	0.516	0.976	0.776	Epiblast	U2SURP
FZD5	0.848	0.37544	0.696	0.924	0.66	Epiblast	FZD5
ASPM1	0.816	0.375227	0.632	0.888	0.573	Epiblast	ASPM
DPF1	0.923	0.375062	0.846	0.882	0.398	Epiblast	DPF1
SCAMP1	0.847	0.3744	0.694	0.912	0.651	Epiblast	SCAMP1
PFDN5	0.785	0.373976	0.57	1	0.901	Epiblast	PFDN5
ERP291	0.745	0.373497	0.49	0.953	0.876	Epiblast	ERP29
ICE1	0.828	0.373052	0.656	0.918	0.623	Epiblast	ICE1
CASP3	0.802	0.372752	0.604	0.888	0.537	Epiblast	CASP3
TMEM1651	0.801	0.372377	0.602	0.894	0.63	Epiblast	TMEM165
NIFK1	0.732	0.371464	0.464	0.935	0.781	Epiblast	NIFK
HES6	0.903	0.370504	0.806	0.888	0.443	Epiblast	HES6
YIPF4	0.801	0.370369	0.602	0.924	0.675	Epiblast	YIPF4
CCL26	0.856	0.370271	0.712	0.818	0.379	Epiblast	CCL26
ATXN3	0.862	0.370233	0.724	0.953	0.671	Epiblast	ATXN3
ZNF728	0.916	0.370107	0.832	0.935	0.598	Epiblast	ZNF728
MLEC	0.754	0.370068	0.508	0.959	0.873	Epiblast	MLEC
RPL22	0.809	0.370039	0.618	0.994	0.992	Epiblast	RPL22
MCL1	0.77	0.369965	0.54	0.965	0.839	Epiblast	MCL1
MTHFD1	0.827	0.369961	0.654	0.912	0.668	Epiblast	MTHFD1
IFITM1	0.801	0.369859	0.602	0.771	0.4	Epiblast	IFITM1
RPS4X1	0.768	0.369753	0.536	1	0.997	Epiblast	RPS4X
DCTPP11	0.793	0.36888	0.586	0.906	0.611	Epiblast	DCTPP1
BAMBI	0.834	0.368771	0.668	0.859	0.537	Epiblast	BAMBI
SMC6	0.84	0.368768	0.68	0.941	0.669	Epiblast	SMC6
MRPL111	0.739	0.368715	0.478	0.941	0.765	Epiblast	MRPL11
CDK11	0.744	0.368519	0.488	0.918	0.686	Epiblast	CDK1
USP32	0.851	0.368507	0.702	0.894	0.669	Epiblast	USP32
SDCCAG81	0.771	0.368311	0.542	0.918	0.66	Epiblast	SDCCAG8
MCM4	0.768	0.368287	0.536	0.935	0.743	Epiblast	MCM4
DDX181	0.749	0.368102	0.498	0.953	0.778	Epiblast	DDX18
RPS23	0.813	0.368018	0.626	1	0.999	Epiblast	RPS23
GRSF11	0.794	0.367726	0.588	0.965	0.769	Epiblast	GRSF1
CD70	0.9	0.367487	0.8	0.829	0.258	Epiblast	CD70
RNF115	0.85	0.366511	0.7	0.935	0.602	Epiblast	RNF115
DUT1	0.733	0.366381	0.466	0.924	0.723	Epiblast	DUT
HNRNPA3	0.754	0.366361	0.508	0.994	0.968	Epiblast	HNRNPA3
MSN	0.877	0.365591	0.754	0.906	0.613	Epiblast	MSN
CCDC169	0.913	0.365431	0.826	0.918	0.488	Epiblast	CCDC169
PWWP2A	0.898	0.364803	0.796	0.929	0.597	Epiblast	PWWP2A
C1QBP1	0.721	0.364667	0.442	0.988	0.906	Epiblast	C1QBP
MKI671	0.764	0.364377	0.528	0.924	0.644	Epiblast	MKI67
AKAP1	0.859	0.364277	0.718	0.9	0.592	Epiblast	AKAP1
ZNF273	0.906	0.364075	0.812	0.929	0.582	Epiblast	ZNF273
NRBP1	0.818	0.363383	0.636	0.965	0.733	Epiblast	NRBP1
ALDH3A2	0.892	0.36329	0.784	0.865	0.406	Epiblast	ALDH3A2
PRMT2	0.843	0.362981	0.686	0.941	0.674	Epiblast	PRMT2
CDKN3	0.842	0.361902	0.684	0.876	0.531	Epiblast	CDKN3
PBX3	0.91	0.361717	0.82	0.912	0.594	Epiblast	PBX3
NCAPD3	0.855	0.360998	0.71	0.9	0.59	Epiblast	NCAPD3
TOMM401	0.74	0.360925	0.48	0.929	0.814	Epiblast	TOMM40
FAM9C	0.91	0.360869	0.82	0.906	0.517	Epiblast	FAM9C
CXCL12	0.867	0.360045	0.734	0.865	0.566	Epiblast	CXCL12
CPSF6	0.807	0.359694	0.614	0.935	0.655	Epiblast	CPSF6
WNK3	0.905	0.35865	0.81	0.888	0.491	Epiblast	WNK3
KIF1B	0.851	0.357874	0.702	0.918	0.674	Epiblast	KIF1B
ZNF850	0.868	0.35736	0.736	0.935	0.63	Epiblast	ZNF850
SMIM10L2A	0.91	0.356987	0.82	0.865	0.412	Epiblast	SMIM10L2A
GPC4	0.83	0.356493	0.66	0.824	0.499	Epiblast	GPC4
RPS17	0.761	0.356273	0.522	0.988	0.99	Epiblast	RPS17
SCNN1A	0.911	0.356255	0.822	0.894	0.46	Epiblast	SCNN1A
ZNF138	0.872	0.355403	0.744	0.947	0.647	Epiblast	ZNF138
PRKX	0.858	0.355364	0.716	0.924	0.634	Epiblast	PRKX
ATL2	0.854	0.355306	0.708	0.924	0.678	Epiblast	ATL2
YWHAH1	0.753	0.354921	0.506	0.976	0.8	Epiblast	YWHAH
FUCA1	0.881	0.354428	0.762	0.912	0.632	Epiblast	FUCA1
RUVBL11	0.758	0.354301	0.516	0.935	0.702	Epiblast	RUVBL1
ZNF462	0.89	0.354172	0.78	0.853	0.322	Epiblast	ZNF462
ZNF680	0.876	0.352673	0.752	0.912	0.577	Epiblast	ZNF680
TSR2	0.828	0.352193	0.656	0.929	0.686	Epiblast	TSR2
TMEM170A	0.815	0.35217	0.63	0.947	0.665	Epiblast	TMEM170A
PELI1	0.866	0.351798	0.732	0.882	0.566	Epiblast	PELI1
OLFML3	0.857	0.351527	0.714	0.818	0.496	Epiblast	OLFML3
GABPB1-AS1	0.761	0.351393	0.522	0.835	0.584	Epiblast	GABPB1-AS1
BTF3L4	0.76	0.351381	0.52	0.941	0.782	Epiblast	BTF3L4
CD46	0.802	0.350994	0.604	0.906	0.703	Epiblast	CD46
UQCC3	0.787	0.350951	0.574	0.912	0.669	Epiblast	UQCC3
MARVELD3	0.837	0.350859	0.674	0.9	0.595	Epiblast	MARVELD3
G2E3	0.821	0.350055	0.642	0.947	0.683	Epiblast	G2E3
UBXN41	0.76	0.350053	0.52	0.929	0.643	Epiblast	UBXN4
CNN31	0.749	0.349965	0.498	0.906	0.637	Epiblast	CNN3
TNFSF9	0.901	0.349888	0.802	0.882	0.498	Epiblast	TNFSF9
ADGRL2	0.917	0.349594	0.834	0.9	0.48	Epiblast	ADGRL2
FXYD5	0.756	0.349539	0.512	0.865	0.703	Epiblast	FXYD5
PSMD8	0.749	0.349452	0.498	0.971	0.893	Epiblast	PSMD8
SETX	0.843	0.348767	0.686	0.912	0.634	Epiblast	SETX
RPS15	0.822	0.347818	0.644	1	0.998	Epiblast	RPS15
BFAR	0.813	0.34721	0.626	0.929	0.678	Epiblast	BFAR
MKKS1	0.813	0.347121	0.626	0.947	0.708	Epiblast	MKKS
MRPS51	0.757	0.347094	0.514	0.953	0.718	Epiblast	MRPS5
LUZP1	0.829	0.347091	0.658	0.947	0.702	Epiblast	LUZP1
MGMT	0.867	0.346519	0.734	0.918	0.655	Epiblast	MGMT
LSM61	0.764	0.346348	0.528	0.929	0.594	Epiblast	LSM6
FUOM	0.868	0.345811	0.736	0.918	0.548	Epiblast	FUOM
SLC39A11	0.759	0.345209	0.518	0.912	0.648	Epiblast	SLC39A1
ACTG1	0.72	0.345049	0.44	1	0.975	Epiblast	ACTG1
KNSTRN1	0.818	0.344878	0.636	0.912	0.628	Epiblast	KNSTRN
PRPS2	0.822	0.344277	0.644	0.924	0.704	Epiblast	PRPS2
HERC2	0.852	0.344097	0.704	0.853	0.457	Epiblast	HERC2
IVD	0.914	0.343027	0.828	0.871	0.358	Epiblast	IVD
SERPINE2	0.858	0.343021	0.716	0.847	0.427	Epiblast	SERPINE2
HDAC2	0.761	0.34285	0.522	0.965	0.849	Epiblast	HDAC2
LBR1	0.781	0.342521	0.562	0.918	0.635	Epiblast	LBR
PLPP1	0.844	0.342146	0.688	0.829	0.5	Epiblast	PLPP1
MGST1	0.73	0.341956	0.46	0.918	0.769	Epiblast	MGST1
RANBP2	0.779	0.341905	0.558	0.906	0.72	Epiblast	RANBP2
TRIM26	0.888	0.341775	0.776	0.894	0.518	Epiblast	TRIM26
LBH	0.866	0.341164	0.732	0.871	0.556	Epiblast	LBH
QPRT	0.76	0.340015	0.52	0.965	0.787	Epiblast	QPRT
ZNF43	0.845	0.339746	0.69	0.912	0.637	Epiblast	ZNF43
EIF4A2	0.747	0.339669	0.494	0.965	0.816	Epiblast	EIF4A2
RNASEH2A	0.826	0.3392	0.652	0.941	0.705	Epiblast	RNASEH2A
HMGCR	0.776	0.339082	0.552	0.906	0.729	Epiblast	HMGCR
GALNT7	0.888	0.338623	0.776	0.882	0.538	Epiblast	GALNT7
LAMC11	0.766	0.338487	0.532	0.876	0.632	Epiblast	LAMC1
ZNF98	0.843	0.33835	0.686	0.906	0.629	Epiblast	ZNF98
NPM31	0.78	0.33782	0.56	0.906	0.64	Epiblast	NPM3
TBCB	0.8	0.337694	0.6	0.924	0.714	Epiblast	TBCB
KIF5C	0.888	0.337636	0.776	0.859	0.414	Epiblast	KIF5C
ZNF217	0.78	0.337486	0.56	0.959	0.826	Epiblast	ZNF217
NBAS	0.84	0.337388	0.68	0.894	0.679	Epiblast	NBAS
LYAR1	0.758	0.337279	0.516	0.976	0.752	Epiblast	LYAR
TLK2	0.855	0.337111	0.71	0.924	0.644	Epiblast	TLK2
ACAA2	0.823	0.33672	0.646	0.941	0.664	Epiblast	ACAA2
ISCA2	0.862	0.3363	0.724	0.918	0.479	Epiblast	ISCA2
B3GNT7	0.824	0.335286	0.648	0.794	0.396	Epiblast	B3GNT7
HNRNPD1	0.727	0.335071	0.454	0.976	0.909	Epiblast	HNRNPD
UQCC21	0.765	0.334308	0.53	0.918	0.669	Epiblast	UQCC2
NEDD81	0.741	0.333896	0.482	0.971	0.853	Epiblast	NEDD8
MARS	0.804	0.333896	0.608	0.929	0.731	Epiblast	MARS
TRMT10C	0.771	0.333348	0.542	0.953	0.723	Epiblast	TRMT10C
RFC2	0.85	0.333148	0.7	0.906	0.599	Epiblast	RFC2
HSBP11	0.71	0.333137	0.42	0.965	0.812	Epiblast	HSBP1
NUDCD1	0.823	0.33281	0.646	0.912	0.622	Epiblast	NUDCD1
PRPF81	0.754	0.332416	0.508	0.965	0.771	Epiblast	PRPF8
NFATC2IP	0.833	0.332387	0.666	0.912	0.612	Epiblast	NFATC2IP
PTCD3	0.787	0.332351	0.574	0.912	0.691	Epiblast	PTCD3
CEP135	0.892	0.332072	0.784	0.894	0.561	Epiblast	CEP135
NIPSNAP1	0.905	0.331197	0.81	0.918	0.49	Epiblast	NIPSNAP1
ZNF22	0.836	0.330736	0.672	0.935	0.634	Epiblast	ZNF22
PRMT11	0.732	0.330686	0.464	0.959	0.805	Epiblast	PRMT1
DLL3	0.897	0.330375	0.794	0.9	0.583	Epiblast	DLL3
TNRC6B	0.804	0.329331	0.608	0.888	0.696	Epiblast	TNRC6B
DCUN1D51	0.734	0.328986	0.468	0.953	0.784	Epiblast	DCUN1D5
NOC2L	0.76	0.32889	0.52	0.941	0.724	Epiblast	NOC2L
ZNF398	0.873	0.328817	0.746	0.876	0.55	Epiblast	ZNF398
RASGEF1A	0.895	0.328632	0.79	0.888	0.578	Epiblast	RASGEF1A
BDP1	0.784	0.32828	0.568	0.929	0.725	Epiblast	BDP1
MRPL411	0.713	0.32813	0.426	0.947	0.771	Epiblast	MRPL41
TMEM14B1	0.748	0.328044	0.496	0.947	0.76	Epiblast	TMEM14B
SRRM21	0.766	0.327981	0.532	0.988	0.903	Epiblast	SRRM2
RPL35A	0.798	0.327411	0.596	1	0.998	Epiblast	RPL35A
YEATS4	0.84	0.327046	0.68	0.9	0.55	Epiblast	YEATS4
FERMT1	0.837	0.326978	0.674	0.806	0.42	Epiblast	FERMT1
THOC2	0.756	0.326792	0.512	0.947	0.781	Epiblast	THOC2
VDAC2	0.765	0.326767	0.53	0.982	0.949	Epiblast	VDAC2
BDNF	0.875	0.326714	0.75	0.882	0.607	Epiblast	BDNF
CCDC34	0.839	0.326173	0.678	0.9	0.555	Epiblast	CCDC34
GNAI2	0.774	0.326121	0.548	0.935	0.832	Epiblast	GNAI2
ZNF608	0.927	0.326031	0.854	0.918	0.477	Epiblast	ZNF608
SLC7A3	0.877	0.325517	0.754	0.835	0.403	Epiblast	SLC7A3
TPM3	0.728	0.325125	0.456	0.988	0.945	Epiblast	TPM3
RPL291	0.773	0.324434	0.546	1	0.994	Epiblast	RPL29
LAS1L	0.793	0.324291	0.586	0.935	0.694	Epiblast	LAS1L
TAF10	0.803	0.323993	0.606	0.959	0.763	Epiblast	TAF10
NMI	0.846	0.323644	0.692	0.865	0.406	Epiblast	NMI
MTDH1	0.735	0.323523	0.47	0.894	0.651	Epiblast	MTDH
TRIM60	0.837	0.323502	0.674	0.9	0.583	Epiblast	TRIM60
CLPX	0.787	0.322925	0.574	0.959	0.754	Epiblast	CLPX
PARG	0.853	0.322912	0.706	0.929	0.591	Epiblast	PARG
KLRG2	0.817	0.3227	0.634	0.894	0.681	Epiblast	KLRG2
YIF1B	0.843	0.322547	0.686	0.882	0.639	Epiblast	YIF1B
FRG1	0.761	0.322274	0.522	0.935	0.705	Epiblast	FRG1
PARN	0.825	0.322212	0.65	0.894	0.65	Epiblast	PARN
AGTPBP1	0.876	0.321734	0.752	0.918	0.636	Epiblast	AGTPBP1
BLOC1S21	0.777	0.321092	0.554	0.888	0.605	Epiblast	BLOC1S2
CXXC5	0.831	0.320842	0.662	0.9	0.623	Epiblast	CXXC5
SLC16A10	0.877	0.320392	0.754	0.882	0.545	Epiblast	SLC16A10
ZNF106	0.764	0.320096	0.528	0.947	0.783	Epiblast	ZNF106
EIF4E3	0.929	0.319885	0.858	0.894	0.368	Epiblast	EIF4E3
CCDC90B	0.809	0.319709	0.618	0.906	0.679	Epiblast	CCDC90B
ATP12A	0.872	0.319479	0.744	0.847	0.555	Epiblast	ATP12A
PYCR1	0.812	0.319399	0.624	0.918	0.65	Epiblast	PYCR1
DNAJC191	0.722	0.319302	0.444	0.912	0.677	Epiblast	DNAJC19
ANXA6	0.844	0.31877	0.688	0.859	0.491	Epiblast	ANXA6
FAM213A	0.863	0.318693	0.726	0.918	0.561	Epiblast	FAM213A
PLIN3	0.803	0.318665	0.606	0.924	0.769	Epiblast	PLIN3
HSPA41	0.721	0.318343	0.442	0.982	0.915	Epiblast	HSPA4
UBAC11	0.774	0.317886	0.548	0.935	0.742	Epiblast	UBAC1
RNF138	0.868	0.316802	0.736	0.9	0.478	Epiblast	RNF138
ZNF766	0.856	0.31655	0.712	0.9	0.6	Epiblast	ZNF766
PRRC2A	0.845	0.316346	0.69	0.941	0.627	Epiblast	PRRC2A
HSD17B121	0.721	0.316279	0.442	0.924	0.762	Epiblast	HSD17B12
RLIM	0.829	0.316038	0.658	0.906	0.657	Epiblast	RLIM
WDR11	0.846	0.315863	0.692	0.918	0.587	Epiblast	WDR11
ESF1	0.752	0.315564	0.504	0.929	0.666	Epiblast	ESF1
TXNDC171	0.716	0.315421	0.432	0.947	0.722	Epiblast	TXNDC17
RPS25	0.803	0.315349	0.606	1	0.993	Epiblast	RPS25
COMMD4	0.813	0.314593	0.626	0.906	0.636	Epiblast	COMMD4
FGF17	0.893	0.314323	0.786	0.847	0.427	Epiblast	FGF17
RPS24	0.81	0.313488	0.62	1	1	Epiblast	RPS24
EIF6	0.771	0.313334	0.542	0.941	0.754	Epiblast	EIF6
EXOSC71	0.767	0.313177	0.534	0.935	0.732	Epiblast	EXOSC7
KIAA1191	0.844	0.313068	0.688	0.9	0.68	Epiblast	KIAA1191
FAM32A	0.755	0.312335	0.51	0.929	0.697	Epiblast	FAM32A
FLII	0.855	0.312214	0.71	0.912	0.626	Epiblast	FLII
ZNF791	0.84	0.312209	0.68	0.929	0.629	Epiblast	ZNF791
HMGA1	0.726	0.312204	0.452	0.982	0.964	Epiblast	HMGA1
HNRNPUL1	0.785	0.312122	0.57	0.947	0.738	Epiblast	HNRNPUL1
ACSL3	0.757	0.311867	0.514	0.918	0.762	Epiblast	ACSL3
ZMYM1	0.848	0.311487	0.696	0.888	0.604	Epiblast	ZMYM1
TOMM221	0.711	0.311366	0.422	0.935	0.783	Epiblast	TOMM22
ADH51	0.716	0.311238	0.432	0.953	0.769	Epiblast	ADH5
GABARAPL1	0.786	0.310971	0.572	0.941	0.768	Epiblast	GABARAPL1
ZIC2	0.911	0.310869	0.822	0.841	0.224	Epiblast	ZIC2
ARL6IP41	0.734	0.310867	0.468	0.947	0.765	Epiblast	ARL6IP4
IPMK	0.858	0.310835	0.716	0.906	0.63	Epiblast	IPMK
RASL11B	0.838	0.310783	0.676	0.8	0.316	Epiblast	RASL11B
FAM84B	0.86	0.310507	0.72	0.876	0.47	Epiblast	FAM84B
BAZ1B1	0.766	0.310252	0.532	0.924	0.659	Epiblast	BAZ1B
DCTN1	0.849	0.309831	0.698	0.918	0.616	Epiblast	DCTN1
NPW	0.826	0.309362	0.652	0.812	0.545	Epiblast	NPW
KCNK6	0.87	0.30898	0.74	0.882	0.549	Epiblast	KCNK6
KCMF1	0.777	0.308917	0.554	0.941	0.744	Epiblast	KCMF1
PRR14L	0.794	0.308664	0.588	0.929	0.696	Epiblast	PRR14L
NDUFV1	0.755	0.308635	0.51	0.918	0.775	Epiblast	NDUFV1
NFE2L1	0.795	0.30849	0.59	0.929	0.748	Epiblast	NFE2L1
POLR2C	0.788	0.308444	0.576	0.912	0.731	Epiblast	POLR2C
WDR12	0.72	0.308397	0.44	0.929	0.728	Epiblast	WDR12
RPS14	0.784	0.308231	0.568	1	0.998	Epiblast	RPS14
OAZ2	0.78	0.308059	0.56	0.841	0.558	Epiblast	OAZ2
LSM1	0.766	0.308055	0.532	0.918	0.672	Epiblast	LSM1
NDUFB7	0.736	0.307419	0.472	0.988	0.862	Epiblast	NDUFB7
GMCL1	0.816	0.307265	0.632	0.924	0.675	Epiblast	GMCL1
USO1	0.752	0.307081	0.504	0.947	0.79	Epiblast	USO1
ZNF721	0.839	0.307078	0.678	0.941	0.67	Epiblast	ZNF721
AFAP1	0.889	0.306983	0.778	0.9	0.557	Epiblast	AFAP1
CHCHD2	0.744	0.306754	0.488	0.988	0.95	Epiblast	CHCHD2
MPST1	0.776	0.306501	0.552	0.918	0.629	Epiblast	MPST
PPIC	0.846	0.306108	0.692	0.876	0.616	Epiblast	PPIC
C19orf25	0.842	0.30554	0.684	0.9	0.624	Epiblast	C19orf25
SH3BGRL	0.9	0.305477	0.8	0.888	0.543	Epiblast	SH3BGRL
LPIN1	0.888	0.305456	0.776	0.9	0.512	Epiblast	LPIN1
DCLK1	0.853	0.305261	0.706	0.847	0.549	Epiblast	DCLK1
MSTO1	0.862	0.305246	0.724	0.906	0.563	Epiblast	MSTO1
C11orf581	0.724	0.30512	0.448	0.976	0.849	Epiblast	C11orf58
MCM31	0.747	0.304016	0.494	0.888	0.675	Epiblast	MCM3
RPL7A	0.788	0.303858	0.576	1	0.998	Epiblast	RPL7A
LDLR	0.817	0.303641	0.634	0.865	0.534	Epiblast	LDLR
TOPORS	0.848	0.303538	0.696	0.918	0.57	Epiblast	TOPORS
PRRC2B1	0.756	0.303437	0.512	0.918	0.771	Epiblast	PRRC2B
RAC3	0.743	0.303424	0.486	0.906	0.711	Epiblast	RAC3
DSCC1	0.837	0.303127	0.674	0.888	0.574	Epiblast	DSCC1
TIMM131	0.739	0.303042	0.478	0.971	0.887	Epiblast	TIMM13
HOMER2	0.876	0.302796	0.752	0.841	0.496	Epiblast	HOMER2
LAPTM4A	0.723	0.302533	0.446	0.935	0.826	Epiblast	LAPTM4A
NUAK1	0.878	0.302515	0.756	0.835	0.35	Epiblast	NUAK1
EHMT2	0.838	0.302372	0.676	0.918	0.676	Epiblast	EHMT2
DDX39A	0.758	0.302351	0.516	0.935	0.782	Epiblast	DDX39A
NTPCR	0.779	0.302112	0.558	0.876	0.673	Epiblast	NTPCR
ZNHIT6	0.738	0.302103	0.476	0.865	0.574	Epiblast	ZNHIT6
AACS	0.862	0.302035	0.724	0.876	0.625	Epiblast	AACS
METTL16	0.819	0.301963	0.638	0.935	0.705	Epiblast	METTL16
UGCG	0.822	0.301662	0.644	0.847	0.613	Epiblast	UGCG
SPC25	0.84	0.301643	0.68	0.894	0.561	Epiblast	SPC25
EID11	0.758	0.301574	0.516	0.871	0.534	Epiblast	EID1
DDB2	0.852	0.301394	0.704	0.865	0.52	Epiblast	DDB2
ACOT7	0.84	0.301362	0.68	0.882	0.568	Epiblast	ACOT7
CCNA21	0.745	0.301179	0.49	0.924	0.743	Epiblast	CCNA2
PCNP	0.749	0.300896	0.498	0.976	0.844	Epiblast	PCNP
SPTAN1	0.801	0.300749	0.602	0.924	0.691	Epiblast	SPTAN1
RPS10	0.757	0.300529	0.514	0.982	0.967	Epiblast	RPS10
DPH6	0.862	0.299514	0.724	0.888	0.526	Epiblast	DPH6
MRPL31	0.71	0.2992	0.42	0.965	0.754	Epiblast	MRPL3
UNG	0.821	0.299091	0.642	0.894	0.63	Epiblast	UNG
ACVR2B	0.82	0.298964	0.64	0.906	0.695	Epiblast	ACVR2B
ANP32E1	0.714	0.298785	0.428	0.953	0.787	Epiblast	ANP32E
EIF2AK41	0.776	0.298638	0.552	0.894	0.531	Epiblast	EIF2AK4
NUP54	0.795	0.298594	0.59	0.924	0.729	Epiblast	NUP54
ZNF146	0.776	0.298553	0.552	0.929	0.717	Epiblast	ZNF146
ADAM10	0.785	0.297952	0.57	0.918	0.67	Epiblast	ADAM10
NHP21	0.71	0.297943	0.42	0.976	0.845	Epiblast	NHP2
GCHFR	0.863	0.297895	0.726	0.865	0.562	Epiblast	GCHFR
SNRPD31	0.72	0.296687	0.44	0.971	0.874	Epiblast	SNRPD3
BUB1B	0.857	0.29657	0.714	0.912	0.527	Epiblast	BUB1B
CPT1A	0.885	0.296445	0.77	0.859	0.496	Epiblast	CPT1A
CHD1L	0.851	0.296231	0.702	0.912	0.645	Epiblast	CHD1L
PLEKHH3	0.832	0.295957	0.664	0.906	0.648	Epiblast	PLEKHH3
EIF2S3	0.71	0.295885	0.42	0.976	0.888	Epiblast	EIF2S3
GRAMD1A	0.839	0.295857	0.678	0.924	0.653	Epiblast	GRAMD1A
ELAVL11	0.732	0.295853	0.464	0.947	0.705	Epiblast	ELAVL1
NRBP2	0.89	0.295833	0.78	0.871	0.542	Epiblast	NRBP2
PPAT	0.764	0.295354	0.528	0.929	0.739	Epiblast	PPAT
PIN1	0.759	0.294679	0.518	0.876	0.594	Epiblast	PIN1
CKAP21	0.785	0.294542	0.57	0.918	0.65	Epiblast	CKAP2
N4BP2	0.858	0.293871	0.716	0.906	0.59	Epiblast	N4BP2
ARL16	0.82	0.29351	0.64	0.929	0.709	Epiblast	ARL16
TIPRL1	0.779	0.293484	0.558	0.918	0.645	Epiblast	TIPRL
SEPHS2	0.78	0.293449	0.56	0.894	0.536	Epiblast	SEPHS2
SUMF2	0.791	0.293367	0.582	0.882	0.604	Epiblast	SUMF2
DACT1	0.874	0.293268	0.748	0.835	0.504	Epiblast	DACT1
SLBP1	0.769	0.293251	0.538	0.882	0.577	Epiblast	SLBP
HAT1	0.771	0.293037	0.542	0.924	0.719	Epiblast	HAT1
TMX4	0.901	0.292942	0.802	0.906	0.472	Epiblast	TMX4
PHB1	0.722	0.292867	0.444	0.959	0.86	Epiblast	PHB
ANAPC16	0.767	0.292715	0.534	0.929	0.706	Epiblast	ANAPC16
CENPJ	0.844	0.292574	0.688	0.906	0.589	Epiblast	CENPJ
RABGGTB	0.78	0.292552	0.56	0.918	0.629	Epiblast	RABGGTB
HPDL	0.817	0.292535	0.634	0.865	0.607	Epiblast	HPDL
INO80D	0.832	0.2925	0.664	0.894	0.666	Epiblast	INO80D
ZNF318	0.907	0.292345	0.814	0.888	0.432	Epiblast	ZNF318
CDC42BPB	0.81	0.292192	0.62	0.941	0.694	Epiblast	CDC42BPB
MRPS30	0.787	0.292137	0.574	0.888	0.585	Epiblast	MRPS30
MRFAP11	0.714	0.291985	0.428	0.971	0.762	Epiblast	MRFAP1
MRPL28	0.764	0.291665	0.528	0.947	0.704	Epiblast	MRPL28
SOX15	0.746	0.291216	0.492	0.718	0.477	Epiblast	SOX15
ARPP19	0.758	0.291158	0.516	0.924	0.723	Epiblast	ARPP19
RALGPS2	0.85	0.291125	0.7	0.906	0.592	Epiblast	RALGPS2
JMJD1C	0.784	0.291102	0.568	0.871	0.608	Epiblast	JMJD1C
SHPRH	0.831	0.291069	0.662	0.871	0.543	Epiblast	SHPRH
UPF3A	0.782	0.290815	0.564	0.906	0.681	Epiblast	UPF3A
TIMM50	0.765	0.290747	0.53	0.947	0.781	Epiblast	TIMM50
RAD17	0.848	0.290699	0.696	0.929	0.648	Epiblast	RAD17
RPL19	0.779	0.290566	0.558	1	0.997	Epiblast	RPL19
ATL3	0.896	0.290517	0.792	0.906	0.549	Epiblast	ATL3
ATCAY	0.918	0.290499	0.836	0.871	0.343	Epiblast	ATCAY
CA2	0.759	0.290252	0.518	0.888	0.667	Epiblast	CA2
PHB21	0.724	0.289943	0.448	0.953	0.837	Epiblast	PHB2
RPS9	0.776	0.289775	0.552	0.994	0.996	Epiblast	RPS9
PPP1R35	0.847	0.28974	0.694	0.906	0.527	Epiblast	PPP1R35
KDM5B	0.735	0.28968	0.47	0.929	0.809	Epiblast	KDM5B
PYM1	0.787	0.289367	0.574	0.906	0.654	Epiblast	PYM1
SLC25A36	0.772	0.289344	0.544	0.924	0.694	Epiblast	SLC25A36
GNPNAT1	0.73	0.288839	0.46	0.924	0.717	Epiblast	GNPNAT1
EIF3F	0.746	0.288581	0.492	0.994	0.929	Epiblast	EIF3F
MGME1	0.788	0.288382	0.576	0.865	0.642	Epiblast	MGME1
NLN	0.806	0.288177	0.612	0.918	0.632	Epiblast	NLN
DDX39B	0.805	0.288116	0.61	0.9	0.601	Epiblast	DDX39B
KMT2A	0.845	0.287922	0.69	0.9	0.594	Epiblast	KMT2A
TECR	0.764	0.287537	0.528	0.929	0.743	Epiblast	TECR
COL4A3BP	0.792	0.28748	0.584	0.912	0.679	Epiblast	COL4A3BP
PQLC1	0.87	0.287432	0.74	0.912	0.619	Epiblast	PQLC1
PYCARD	0.901	0.287407	0.802	0.841	0.335	Epiblast	PYCARD
IBTK	0.856	0.287083	0.712	0.882	0.475	Epiblast	IBTK
ZMYM4	0.829	0.287061	0.658	0.912	0.676	Epiblast	ZMYM4
SSRP1	0.748	0.287015	0.496	0.912	0.724	Epiblast	SSRP1
CASP8	0.887	0.286499	0.774	0.882	0.596	Epiblast	CASP8
PLK1	0.786	0.286319	0.572	0.865	0.552	Epiblast	PLK1
SF3B3	0.802	0.285349	0.604	0.918	0.675	Epiblast	SF3B3
CETN3	0.815	0.285179	0.63	0.894	0.556	Epiblast	CETN3
NMRK2	0.852	0.284842	0.704	0.829	0.457	Epiblast	NMRK2
CCNF	0.865	0.284673	0.73	0.871	0.532	Epiblast	CCNF
HMGXB4	0.786	0.284632	0.572	0.929	0.677	Epiblast	HMGXB4
COMTD1	0.806	0.284617	0.612	0.9	0.626	Epiblast	COMTD1
MYL6B	0.774	0.284581	0.548	0.894	0.665	Epiblast	MYL6B
RPS5	0.755	0.283835	0.51	0.994	0.993	Epiblast	RPS5
ZFYVE9	0.898	0.283727	0.796	0.918	0.551	Epiblast	ZFYVE9
MRPS2	0.798	0.283658	0.596	0.9	0.645	Epiblast	MRPS2
NCAPG2	0.839	0.283187	0.678	0.912	0.681	Epiblast	NCAPG2
QDPR	0.818	0.283064	0.636	0.847	0.585	Epiblast	QDPR
2020-09-06	0.833	0.28263	0.666	0.894	0.674	Epiblast	2020-09-06
GNPTAB	0.855	0.282499	0.71	0.894	0.597	Epiblast	GNPTAB
RPS21	0.765	0.282399	0.53	1	0.989	Epiblast	RPS21
SARAF1	0.746	0.282128	0.492	0.9	0.69	Epiblast	SARAF
E2F3	0.797	0.282044	0.594	0.841	0.544	Epiblast	E2F3
CCNG11	0.71	0.281791	0.42	0.929	0.734	Epiblast	CCNG1
SLC6A8	0.796	0.28171	0.592	0.912	0.713	Epiblast	SLC6A8
HAUS6	0.807	0.281562	0.614	0.929	0.663	Epiblast	HAUS6
TAF6	0.84	0.281384	0.68	0.906	0.592	Epiblast	TAF6
SMARCC11	0.73	0.280748	0.46	0.959	0.816	Epiblast	SMARCC1
LINC01224	0.838	0.280743	0.676	0.8	0.424	Epiblast	LINC01224
RBM171	0.704	0.28059	0.408	0.965	0.786	Epiblast	RBM17
NIP7	0.773	0.279479	0.546	0.941	0.722	Epiblast	NIP7
BLOC1S1	0.759	0.279444	0.518	0.912	0.616	Epiblast	BLOC1S1
B4GALT41	0.772	0.279298	0.544	0.929	0.731	Epiblast	B4GALT4
CDCA4	0.851	0.279046	0.702	0.906	0.499	Epiblast	CDCA4
GLUL	0.735	0.279017	0.47	0.953	0.669	Epiblast	GLUL
PPIA	0.731	0.278908	0.462	0.994	0.971	Epiblast	PPIA
CDC16	0.817	0.27852	0.634	0.9	0.61	Epiblast	CDC16
GON4L	0.804	0.278244	0.608	0.912	0.633	Epiblast	GON4L
ANKRD9	0.818	0.278236	0.636	0.929	0.625	Epiblast	ANKRD9
TJP2	0.817	0.2778	0.634	0.924	0.677	Epiblast	TJP2
IGSF1	0.892	0.277764	0.784	0.847	0.368	Epiblast	IGSF1
SACS	0.909	0.276793	0.818	0.888	0.428	Epiblast	SACS
POLR2J31	0.776	0.27621	0.552	0.894	0.652	Epiblast	POLR2J3
ZNF880	0.875	0.276163	0.75	0.894	0.526	Epiblast	ZNF880
ZSWIM7	0.762	0.27605	0.524	0.888	0.632	Epiblast	ZSWIM7
DMXL1	0.837	0.276028	0.674	0.918	0.625	Epiblast	DMXL1
LINC00678	0.869	0.275858	0.738	0.871	0.583	Epiblast	LINC00678
RPP38	0.745	0.27511	0.49	0.924	0.69	Epiblast	RPP38
PIH1D1	0.753	0.275099	0.506	0.882	0.689	Epiblast	PIH1D1
BRD71	0.729	0.274853	0.458	0.947	0.794	Epiblast	BRD7
VIM	0.764	0.274703	0.528	0.7	0.449	Epiblast	VIM
TNRC6A	0.795	0.274631	0.59	0.835	0.483	Epiblast	TNRC6A
UBXN1	0.747	0.274097	0.494	0.982	0.854	Epiblast	UBXN1
BMP2K	0.897	0.274041	0.794	0.906	0.529	Epiblast	BMP2K
MTOR	0.817	0.273942	0.634	0.912	0.666	Epiblast	MTOR
KCNK12	0.883	0.273655	0.766	0.835	0.434	Epiblast	KCNK12
ECT2	0.774	0.273358	0.548	0.9	0.683	Epiblast	ECT2
HACD1	0.872	0.272769	0.744	0.871	0.514	Epiblast	HACD1
FGFR3	0.867	0.272726	0.734	0.894	0.623	Epiblast	FGFR3
UBR4	0.808	0.272704	0.616	0.912	0.648	Epiblast	UBR4
LIM2	0.876	0.272375	0.752	0.794	0.187	Epiblast	LIM2
ADAR1	0.75	0.272322	0.5	0.924	0.674	Epiblast	ADAR
VAT1	0.768	0.271936	0.536	0.935	0.788	Epiblast	VAT1
GTSE11	0.806	0.271813	0.612	0.9	0.542	Epiblast	GTSE1
RPL28	0.738	0.271733	0.476	1	0.997	Epiblast	RPL28
RPL39	0.74	0.270984	0.48	1	0.998	Epiblast	RPL39
PDCL	0.833	0.270365	0.666	0.918	0.631	Epiblast	PDCL
NAF1	0.788	0.270308	0.576	0.906	0.695	Epiblast	NAF1
GOT21	0.749	0.270267	0.498	0.941	0.742	Epiblast	GOT2
PCGF6	0.838	0.270186	0.676	0.918	0.612	Epiblast	PCGF6
APPL1	0.775	0.269933	0.55	0.941	0.647	Epiblast	APPL1
PFKL	0.786	0.269799	0.572	0.918	0.708	Epiblast	PFKL
NREP	0.824	0.269466	0.648	0.806	0.516	Epiblast	NREP
ZYX	0.804	0.269421	0.608	0.894	0.646	Epiblast	ZYX
GALM	0.904	0.269292	0.808	0.906	0.521	Epiblast	GALM
RBM46	0.856	0.26906	0.712	0.853	0.498	Epiblast	RBM46
TTF2	0.832	0.268828	0.664	0.871	0.584	Epiblast	TTF2
CNPY3	0.811	0.268808	0.622	0.9	0.611	Epiblast	CNPY3
EHMT1	0.776	0.268635	0.552	0.906	0.732	Epiblast	EHMT1
SLC25A1	0.753	0.2685	0.506	0.924	0.662	Epiblast	SLC25A1
PRIM1	0.798	0.268477	0.596	0.882	0.578	Epiblast	PRIM1
DTL	0.847	0.268177	0.694	0.888	0.551	Epiblast	DTL
DHFR	0.805	0.268134	0.61	0.859	0.524	Epiblast	DHFR
ZNF589	0.853	0.268008	0.706	0.841	0.498	Epiblast	ZNF589
LTA4H	0.818	0.266954	0.636	0.924	0.682	Epiblast	LTA4H
IREB2	0.793	0.266849	0.586	0.929	0.67	Epiblast	IREB2
PTPN12	0.736	0.266692	0.472	0.959	0.887	Epiblast	PTPN12
CDK41	0.74	0.266468	0.48	0.906	0.625	Epiblast	CDK4
SENP2	0.803	0.266457	0.606	0.924	0.655	Epiblast	SENP2
MXI1	0.871	0.266294	0.742	0.882	0.612	Epiblast	MXI1
GFM1	0.81	0.266022	0.62	0.906	0.629	Epiblast	GFM1
ZNF716	0.884	0.265691	0.768	0.835	0.457	Epiblast	ZNF716
MTMR9	0.847	0.265452	0.694	0.841	0.472	Epiblast	MTMR9
MPHOSPH9	0.879	0.265189	0.758	0.882	0.52	Epiblast	MPHOSPH9
RPL37	0.763	0.264858	0.526	1	0.999	Epiblast	RPL37
FGFR4	0.833	0.264777	0.666	0.9	0.638	Epiblast	FGFR4
HPS3	0.856	0.264439	0.712	0.871	0.509	Epiblast	HPS3
PGM2L1	0.851	0.26433	0.702	0.835	0.472	Epiblast	PGM2L1
DFFA1	0.703	0.264269	0.406	0.918	0.743	Epiblast	DFFA
PPHLN1	0.781	0.264153	0.562	0.918	0.639	Epiblast	PPHLN1
SFT2D11	0.722	0.263812	0.444	0.906	0.693	Epiblast	SFT2D1
ERLIN2	0.822	0.263774	0.644	0.906	0.621	Epiblast	ERLIN2
NAMPT	0.755	0.263298	0.51	0.924	0.762	Epiblast	NAMPT
FAM96B1	0.709	0.263189	0.418	0.953	0.75	Epiblast	FAM96B
PNRC2	0.725	0.262986	0.45	0.947	0.789	Epiblast	PNRC2
VPS13A	0.828	0.262899	0.656	0.935	0.665	Epiblast	VPS13A
ZNF644	0.797	0.262454	0.594	0.829	0.557	Epiblast	ZNF644
KIAA0232	0.812	0.262033	0.624	0.906	0.6	Epiblast	KIAA0232
ITGA61	0.81	0.261468	0.62	0.918	0.558	Epiblast	ITGA6
ARHGAP11A	0.798	0.261321	0.596	0.871	0.541	Epiblast	ARHGAP11A
ACOT8	0.866	0.261313	0.732	0.876	0.518	Epiblast	ACOT8
ARHGAP33	0.914	0.261246	0.828	0.871	0.43	Epiblast	ARHGAP33
ANKLE2	0.766	0.261217	0.532	0.929	0.74	Epiblast	ANKLE2
LRFN5	0.909	0.261215	0.818	0.865	0.388	Epiblast	LRFN5
HJURP	0.85	0.261196	0.7	0.865	0.469	Epiblast	HJURP
TSFM	0.762	0.261086	0.524	0.888	0.644	Epiblast	TSFM
KRTCAP3	0.857	0.261068	0.714	0.9	0.543	Epiblast	KRTCAP3
MPV17L2	0.815	0.26071	0.63	0.853	0.55	Epiblast	MPV17L2
SLC25A29	0.823	0.260672	0.646	0.853	0.548	Epiblast	SLC25A29
RPUSD3	0.813	0.260439	0.626	0.918	0.591	Epiblast	RPUSD3
GTF3C4	0.836	0.259909	0.672	0.935	0.719	Epiblast	GTF3C4
CLSTN1	0.813	0.259852	0.626	0.888	0.631	Epiblast	CLSTN1
RNF8	0.81	0.259409	0.62	0.906	0.625	Epiblast	RNF8
LASP1	0.811	0.259373	0.622	0.935	0.632	Epiblast	LASP1
GLOD4	0.75	0.258904	0.5	0.912	0.69	Epiblast	GLOD4
CD200	0.849	0.258867	0.698	0.824	0.44	Epiblast	CD200
NEFM	0.726	0.258833	0.452	0.718	0.57	Epiblast	NEFM
MPC2	0.781	0.258827	0.562	0.888	0.669	Epiblast	MPC2
EPB41L5	0.84	0.258698	0.68	0.859	0.563	Epiblast	EPB41L5
ASXL2	0.81	0.258361	0.62	0.906	0.686	Epiblast	ASXL2
RPL10A	0.743	0.25823	0.486	0.988	0.989	Epiblast	RPL10A
ELOVL5	0.815	0.258218	0.63	0.918	0.655	Epiblast	ELOVL5
DYNC1LI11	0.763	0.257977	0.526	0.912	0.663	Epiblast	DYNC1LI1
NKAP1	0.74	0.257637	0.48	0.918	0.691	Epiblast	NKAP
HMGCS1	0.735	0.257543	0.47	0.941	0.716	Epiblast	HMGCS1
TSPAN18	0.904	0.257521	0.808	0.882	0.466	Epiblast	TSPAN18
MX1	0.864	0.256593	0.728	0.871	0.57	Epiblast	MX1
ZSCAN2	0.857	0.256319	0.714	0.865	0.547	Epiblast	ZSCAN2
HCFC1R1	0.789	0.256182	0.578	0.918	0.708	Epiblast	HCFC1R1
CYP20A1	0.838	0.255577	0.676	0.876	0.543	Epiblast	CYP20A1
SCARA5	0.892	0.255507	0.784	0.818	0.326	Epiblast	SCARA5
ARL8A	0.893	0.255475	0.786	0.888	0.521	Epiblast	ARL8A
PPIL4	0.758	0.255411	0.516	0.924	0.681	Epiblast	PPIL4
PYY	0.832	0.255294	0.664	0.782	0.491	Epiblast	PYY
RPL14	0.763	0.255185	0.526	1	0.997	Epiblast	RPL14
TOP2B	0.746	0.255015	0.492	0.941	0.734	Epiblast	TOP2B
CENPV	0.756	0.254861	0.512	0.847	0.566	Epiblast	CENPV
PCGF2	0.814	0.254813	0.628	0.9	0.645	Epiblast	PCGF2
NSA2	0.704	0.254755	0.408	0.988	0.889	Epiblast	NSA2
ZFAS1	0.717	0.254753	0.434	0.982	0.896	Epiblast	ZFAS1
CALM21	0.704	0.254622	0.408	0.9	0.562	Epiblast	CALM2
SPSB2	0.824	0.254599	0.648	0.812	0.443	Epiblast	SPSB2
SLMAP	0.845	0.25456	0.69	0.9	0.52	Epiblast	SLMAP
RPRM	0.896	0.254481	0.792	0.841	0.345	Epiblast	RPRM
DCAF7	0.824	0.254375	0.648	0.888	0.574	Epiblast	DCAF7
GEMIN61	0.781	0.254335	0.562	0.924	0.59	Epiblast	GEMIN6
RNF213	0.85	0.25433	0.7	0.871	0.576	Epiblast	RNF213
CD320	0.728	0.254327	0.456	0.929	0.728	Epiblast	CD320
TRIM61	0.879	0.2543	0.758	0.894	0.471	Epiblast	TRIM61
COX7C	0.708	0.253928	0.416	0.994	0.977	Epiblast	COX7C
CHAF1A	0.76	0.253768	0.52	0.929	0.726	Epiblast	CHAF1A
DGUOK1	0.724	0.253574	0.448	0.935	0.643	Epiblast	DGUOK
OOEP	0.896	0.253366	0.792	0.865	0.447	Epiblast	OOEP
CHD41	0.719	0.252957	0.438	0.912	0.758	Epiblast	CHD4
PINK1	0.858	0.252925	0.716	0.882	0.636	Epiblast	PINK1
CHD6	0.776	0.252751	0.552	0.835	0.534	Epiblast	CHD6
KDM4A	0.855	0.252729	0.71	0.9	0.591	Epiblast	KDM4A
CUTA	0.76	0.251862	0.52	0.829	0.586	Epiblast	CUTA
KLHL231	0.766	0.251526	0.532	0.865	0.556	Epiblast	KLHL23
CELF1	0.771	0.251492	0.542	0.935	0.669	Epiblast	CELF1
REXO4	0.761	0.251429	0.522	0.947	0.726	Epiblast	REXO4
GRN	0.809	0.251385	0.618	0.865	0.606	Epiblast	GRN
CEP192	0.861	0.250806	0.722	0.894	0.609	Epiblast	CEP192
UROD	0.804	0.250718	0.608	0.894	0.589	Epiblast	UROD
ZGRF1	0.891	0.250555	0.782	0.894	0.594	Epiblast	ZGRF1
ECI2	0.877	0.250318	0.754	0.876	0.489	Epiblast	ECI2
SLC1A5	0.763	0.250294	0.526	0.918	0.722	Epiblast	SLC1A5
RGCC	0.722	0.250279	0.444	0.665	0.389	Epiblast	RGCC
GPN31	0.76	0.250144	0.52	0.918	0.681	Epiblast	GPN3
TOB1	0.834	0.250072	0.668	0.853	0.537	Epiblast	TOB1
LUZP4	0.899	0.250026	0.798	0.859	0.417	Epiblast	LUZP4

## Sheet: Hypoblast
Supplementary Data 2_sheet2/4
	myAUC	avg_diff	power	pct.1	pct.2	cluster	gene
APOA1	0.995	4.65485	0.99	0.993	0.501	Hypoblast	APOA1
FN1	0.962	3.73116	0.924	0.94	0.431	Hypoblast	FN1
S100A14	0.971	2.96941	0.942	0.963	0.576	Hypoblast	S100A14
COL4A1	0.951	2.68755	0.902	0.94	0.59	Hypoblast	COL4A1
APOA2	0.949	2.54689	0.898	0.948	0.662	Hypoblast	APOA2
RSPO3	0.946	2.49815	0.892	0.925	0.417	Hypoblast	RSPO3
S100A102	0.974	2.39946	0.948	0.978	0.716	Hypoblast	S100A10
MARCKS	0.974	2.26625	0.948	0.97	0.558	Hypoblast	MARCKS
APOE1	0.94	2.16516	0.88	0.978	0.916	Hypoblast	APOE
APOC1	0.982	2.11558	0.964	0.993	0.928	Hypoblast	APOC1
GPX2	0.969	2.09611	0.938	0.955	0.469	Hypoblast	GPX2
S100A13	0.987	2.06911	0.974	0.993	0.705	Hypoblast	S100A13
SLC2A31	0.924	1.97624	0.848	0.94	0.703	Hypoblast	SLC2A3
VCAN1	0.943	1.88619	0.886	0.918	0.414	Hypoblast	VCAN
FLRT3	0.945	1.82502	0.89	0.903	0.357	Hypoblast	FLRT3
SPARC1	0.937	1.81956	0.874	0.925	0.605	Hypoblast	SPARC
SERPINE21	0.939	1.78397	0.878	0.903	0.429	Hypoblast	SERPINE2
TBCA1	0.979	1.76407	0.958	0.993	0.826	Hypoblast	TBCA
CALD11	0.945	1.76118	0.89	0.955	0.741	Hypoblast	CALD1
CDH2	0.937	1.74226	0.874	0.903	0.415	Hypoblast	CDH2
S100A16	0.976	1.73213	0.952	0.97	0.473	Hypoblast	S100A16
CD99	0.958	1.72099	0.916	0.955	0.674	Hypoblast	CD99
CST1	0.839	1.70489	0.678	0.836	0.643	Hypoblast	CST1
CALM22	0.966	1.6967	0.932	0.978	0.563	Hypoblast	CALM2
SERPINH11	0.943	1.69617	0.886	0.925	0.48	Hypoblast	SERPINH1
UACA1	0.951	1.69462	0.902	0.948	0.573	Hypoblast	UACA
RNASE1	0.897	1.66547	0.794	0.866	0.535	Hypoblast	RNASE1
COL4A2	0.92	1.65109	0.84	0.91	0.575	Hypoblast	COL4A2
PDGFRA	0.934	1.64414	0.868	0.903	0.429	Hypoblast	PDGFRA
GPC3	0.95	1.61535	0.9	0.903	0.241	Hypoblast	GPC3
GJA11	0.926	1.60604	0.852	0.925	0.591	Hypoblast	GJA1
PODXL1	0.94	1.50495	0.88	0.91	0.384	Hypoblast	PODXL
TUBB4A1	0.95	1.49266	0.9	0.948	0.494	Hypoblast	TUBB4A
FZD51	0.875	1.4885	0.75	0.896	0.663	Hypoblast	FZD5
S100A6	0.74	1.46041	0.48	0.955	0.87	Hypoblast	S100A6
C12orf75	0.935	1.43962	0.87	0.933	0.67	Hypoblast	C12orf75
NLRP71	0.947	1.43066	0.894	0.978	0.574	Hypoblast	NLRP7
COL18A1	0.948	1.42585	0.896	0.91	0.377	Hypoblast	COL18A1
LGALS1	0.932	1.41326	0.864	0.97	0.772	Hypoblast	LGALS1
IDH11	0.947	1.39126	0.894	0.955	0.647	Hypoblast	IDH1
ADD3	0.921	1.38335	0.842	0.918	0.625	Hypoblast	ADD3
AK41	0.94	1.34987	0.88	0.933	0.545	Hypoblast	AK4
FGFR11	0.915	1.33569	0.83	0.933	0.706	Hypoblast	FGFR1
FST	0.851	1.32553	0.702	0.866	0.696	Hypoblast	FST
LINC00261	0.936	1.32475	0.872	0.903	0.309	Hypoblast	LINC00261
P4HA1	0.908	1.31981	0.816	0.896	0.594	Hypoblast	P4HA1
LAMB11	0.901	1.31826	0.802	0.91	0.65	Hypoblast	LAMB1
PPP1R14A1	0.92	1.26707	0.84	0.94	0.685	Hypoblast	PPP1R14A
AHNAK1	0.874	1.21938	0.748	0.91	0.694	Hypoblast	AHNAK
CST3	0.892	1.21777	0.784	0.903	0.754	Hypoblast	CST3
KHDC1L1	0.91	1.20496	0.82	0.94	0.683	Hypoblast	KHDC1L
LIFR	0.911	1.17134	0.822	0.903	0.571	Hypoblast	LIFR
EPCAM2	0.896	1.16839	0.792	0.948	0.75	Hypoblast	EPCAM
GATA6	0.938	1.15674	0.876	0.918	0.501	Hypoblast	GATA6
HPGD	0.911	1.15645	0.822	0.925	0.62	Hypoblast	HPGD
NQO1	0.884	1.14641	0.768	0.881	0.624	Hypoblast	NQO1
MGST2	0.91	1.13995	0.82	0.888	0.596	Hypoblast	MGST2
GSTO11	0.918	1.13684	0.836	0.918	0.592	Hypoblast	GSTO1
FAM213A1	0.922	1.12676	0.844	0.903	0.564	Hypoblast	FAM213A
MYL4	0.802	1.12411	0.604	0.784	0.576	Hypoblast	MYL4
TMEM1601	0.935	1.11556	0.87	0.963	0.695	Hypoblast	TMEM160
BMP2	0.912	1.11404	0.824	0.866	0.396	Hypoblast	BMP2
MYO9A	0.914	1.11377	0.828	0.918	0.616	Hypoblast	MYO9A
BAMBI1	0.861	1.1111	0.722	0.836	0.54	Hypoblast	BAMBI
APOA4	0.858	1.09473	0.716	0.799	0.447	Hypoblast	APOA4
BRDT1	0.936	1.08497	0.872	0.955	0.603	Hypoblast	BRDT
CNN32	0.92	1.08095	0.84	0.963	0.638	Hypoblast	CNN3
HAS21	0.858	1.07883	0.716	0.799	0.397	Hypoblast	HAS2
F31	0.931	1.07829	0.862	0.918	0.476	Hypoblast	F3
FSCN11	0.899	1.07717	0.798	0.918	0.612	Hypoblast	FSCN1
PTGR11	0.883	1.07073	0.766	0.903	0.703	Hypoblast	PTGR1
LGALS2	0.929	1.05839	0.858	0.903	0.436	Hypoblast	LGALS2
DYNLT3	0.905	1.04853	0.81	0.94	0.732	Hypoblast	DYNLT3
DNAJC151	0.928	1.04508	0.856	0.963	0.837	Hypoblast	DNAJC15
ALDH1A1	0.89	1.04166	0.78	0.858	0.467	Hypoblast	ALDH1A1
CKB	0.898	1.03695	0.796	0.97	0.899	Hypoblast	CKB
TPST21	0.89	1.01465	0.78	0.903	0.674	Hypoblast	TPST2
FARP1	0.939	1.01229	0.878	0.933	0.558	Hypoblast	FARP1
TMPO1	0.893	1.00641	0.786	0.94	0.749	Hypoblast	TMPO
MEG31	0.88	0.996273	0.76	0.836	0.368	Hypoblast	MEG3
DST1	0.866	0.993907	0.732	0.918	0.7	Hypoblast	DST
ANXA3	0.836	0.982176	0.672	0.881	0.608	Hypoblast	ANXA3
LAMA11	0.833	0.978061	0.666	0.888	0.702	Hypoblast	LAMA1
NID2	0.911	0.976009	0.822	0.873	0.484	Hypoblast	NID2
TLN2	0.897	0.96171	0.794	0.873	0.496	Hypoblast	TLN2
WWC2	0.907	0.953282	0.814	0.91	0.567	Hypoblast	WWC2
TMEM88	0.888	0.945247	0.776	0.858	0.507	Hypoblast	TMEM88
DMKN1	0.914	0.942284	0.828	0.873	0.378	Hypoblast	DMKN
CENPV1	0.907	0.937956	0.814	0.903	0.567	Hypoblast	CENPV
UGCG1	0.897	0.931669	0.794	0.896	0.613	Hypoblast	UGCG
DPP4	0.923	0.926865	0.846	0.896	0.489	Hypoblast	DPP4
SLK	0.92	0.925437	0.84	0.933	0.622	Hypoblast	SLK
TNNT11	0.914	0.918961	0.828	0.91	0.556	Hypoblast	TNNT1
GSN	0.868	0.91855	0.736	0.858	0.635	Hypoblast	GSN
KRAS2	0.903	0.915052	0.806	0.925	0.556	Hypoblast	KRAS
APOC3	0.9	0.911372	0.8	0.836	0.381	Hypoblast	APOC3
TAGLN22	0.915	0.909494	0.83	0.948	0.601	Hypoblast	TAGLN2
N4BP21	0.911	0.905344	0.822	0.903	0.593	Hypoblast	N4BP2
LBH1	0.926	0.905272	0.852	0.918	0.557	Hypoblast	LBH
TXN3	0.883	0.904122	0.766	0.955	0.803	Hypoblast	TXN
PRR131	0.881	0.900117	0.762	0.948	0.781	Hypoblast	PRR13
TTC3	0.887	0.899582	0.774	0.97	0.81	Hypoblast	TTC3
TMEM1411	0.9	0.893812	0.8	0.903	0.642	Hypoblast	TMEM141
AKAP121	0.881	0.889663	0.762	0.881	0.489	Hypoblast	AKAP12
COX171	0.893	0.889231	0.786	0.933	0.655	Hypoblast	COX17
TUBA1C2	0.881	0.889051	0.762	0.978	0.808	Hypoblast	TUBA1C
TTN	0.896	0.886842	0.792	0.873	0.533	Hypoblast	TTN
SPTBN11	0.897	0.877302	0.794	0.888	0.494	Hypoblast	SPTBN1
TMSB102	0.915	0.868893	0.83	1	0.975	Hypoblast	TMSB10
RHOBTB3	0.87	0.868543	0.74	0.828	0.436	Hypoblast	RHOBTB3
EPB41L21	0.891	0.863653	0.782	0.903	0.628	Hypoblast	EPB41L2
FRZB	0.862	0.86308	0.724	0.821	0.441	Hypoblast	FRZB
TMSB4X2	0.815	0.856684	0.63	0.97	0.827	Hypoblast	TMSB4X
PCBD1	0.883	0.852232	0.766	0.888	0.643	Hypoblast	PCBD1
TRIML21	0.883	0.851729	0.766	0.888	0.516	Hypoblast	TRIML2
FOXA2	0.931	0.851362	0.862	0.881	0.325	Hypoblast	FOXA2
LAMC12	0.834	0.849554	0.668	0.903	0.633	Hypoblast	LAMC1
NUCKS12	0.88	0.848066	0.76	0.963	0.777	Hypoblast	NUCKS1
HMGCR1	0.837	0.844734	0.674	0.91	0.731	Hypoblast	HMGCR
RAB3B1	0.902	0.844445	0.804	0.896	0.544	Hypoblast	RAB3B
CADM1	0.869	0.842036	0.738	0.836	0.541	Hypoblast	CADM1
IMPAD1	0.857	0.833128	0.714	0.896	0.72	Hypoblast	IMPAD1
PTMS1	0.894	0.832625	0.788	0.978	0.837	Hypoblast	PTMS
APELA	0.876	0.82928	0.752	0.828	0.445	Hypoblast	APELA
HSPG2	0.909	0.821299	0.818	0.881	0.472	Hypoblast	HSPG2
GTF2I1	0.867	0.815061	0.734	0.918	0.723	Hypoblast	GTF2I
CAMK2D	0.907	0.813228	0.814	0.925	0.682	Hypoblast	CAMK2D
CACHD1	0.92	0.811156	0.84	0.896	0.471	Hypoblast	CACHD1
BIN11	0.93	0.80956	0.86	0.918	0.413	Hypoblast	BIN1
CCNI1	0.847	0.803546	0.694	0.933	0.809	Hypoblast	CCNI
FERMT2	0.873	0.80189	0.746	0.948	0.791	Hypoblast	FERMT2
MSMO11	0.82	0.799077	0.64	0.873	0.679	Hypoblast	MSMO1
ZFP36L21	0.856	0.797111	0.712	0.903	0.709	Hypoblast	ZFP36L2
SEPHS21	0.884	0.788811	0.768	0.918	0.538	Hypoblast	SEPHS2
LAPTM4B2	0.761	0.78825	0.522	0.918	0.823	Hypoblast	LAPTM4B
MACF12	0.852	0.787389	0.704	0.903	0.646	Hypoblast	MACF1
EXT1	0.891	0.785374	0.782	0.91	0.652	Hypoblast	EXT1
HIST1H4C2	0.79	0.778873	0.58	0.94	0.738	Hypoblast	HIST1H4C
PRAP11	0.894	0.774522	0.788	0.866	0.477	Hypoblast	PRAP1
CER1	0.814	0.772482	0.628	0.687	0.294	Hypoblast	CER1
TET12	0.856	0.771948	0.712	0.933	0.673	Hypoblast	TET1
SLC7A7	0.885	0.768176	0.77	0.888	0.627	Hypoblast	SLC7A7
ALDH2	0.935	0.761545	0.87	0.94	0.592	Hypoblast	ALDH2
DPPA32	0.826	0.757129	0.652	0.903	0.65	Hypoblast	DPPA3
TMEM123	0.812	0.756009	0.624	0.896	0.784	Hypoblast	TMEM123
CXADR1	0.861	0.75335	0.722	0.858	0.569	Hypoblast	CXADR
PHACTR2	0.899	0.753201	0.798	0.896	0.531	Hypoblast	PHACTR2
DENND2C	0.88	0.749867	0.76	0.851	0.497	Hypoblast	DENND2C
CHI3L2	0.83	0.74863	0.66	0.776	0.509	Hypoblast	CHI3L2
RAP1A	0.86	0.742396	0.72	0.925	0.738	Hypoblast	RAP1A
FUOM1	0.899	0.742215	0.798	0.888	0.552	Hypoblast	FUOM
MDK2	0.833	0.741267	0.666	0.94	0.829	Hypoblast	MDK
GATM	0.867	0.736704	0.734	0.821	0.432	Hypoblast	GATM
GSTP11	0.872	0.734326	0.744	0.993	0.958	Hypoblast	GSTP1
CMBL1	0.897	0.730707	0.794	0.896	0.605	Hypoblast	CMBL
IGF1	0.879	0.730571	0.758	0.806	0.356	Hypoblast	IGF1
MYBL21	0.871	0.724166	0.742	0.881	0.482	Hypoblast	MYBL2
SFRP1	0.851	0.724059	0.702	0.836	0.545	Hypoblast	SFRP1
LEFTY1	0.731	0.72286	0.462	0.627	0.391	Hypoblast	LEFTY1
PNPT12	0.835	0.721849	0.67	0.888	0.689	Hypoblast	PNPT1
ACTG11	0.846	0.719099	0.692	0.993	0.975	Hypoblast	ACTG1
GNPNAT11	0.864	0.718382	0.728	0.925	0.719	Hypoblast	GNPNAT1
MFGE8	0.887	0.716328	0.774	0.851	0.444	Hypoblast	MFGE8
CTSE	0.866	0.714919	0.732	0.828	0.469	Hypoblast	CTSE
RNF1251	0.904	0.709391	0.808	0.881	0.398	Hypoblast	RNF125
SOX17	0.885	0.709273	0.77	0.836	0.395	Hypoblast	SOX17
LLGL2	0.901	0.708993	0.802	0.896	0.656	Hypoblast	LLGL2
SSBP3	0.892	0.700639	0.784	0.91	0.637	Hypoblast	SSBP3
GATA4	0.892	0.695872	0.784	0.851	0.41	Hypoblast	GATA4
PDHB1	0.831	0.695266	0.662	0.888	0.737	Hypoblast	PDHB
LPP	0.905	0.688193	0.81	0.896	0.54	Hypoblast	LPP
IL6ST	0.847	0.687028	0.694	0.858	0.617	Hypoblast	IL6ST
ASPH	0.869	0.677123	0.738	0.851	0.543	Hypoblast	ASPH
TPM31	0.859	0.674087	0.718	0.97	0.946	Hypoblast	TPM3
NUDT41	0.809	0.673592	0.618	0.933	0.837	Hypoblast	NUDT4
DHCR241	0.876	0.669423	0.752	0.881	0.507	Hypoblast	DHCR24
APPL11	0.851	0.667497	0.702	0.888	0.65	Hypoblast	APPL1
AMOT	0.899	0.666632	0.798	0.888	0.586	Hypoblast	AMOT
IL6R	0.905	0.666095	0.81	0.851	0.372	Hypoblast	IL6R
TMEM2561	0.84	0.662075	0.68	0.918	0.707	Hypoblast	TMEM256
MED13L	0.898	0.661271	0.796	0.881	0.57	Hypoblast	MED13L
MT1X1	0.759	0.658234	0.518	0.799	0.56	Hypoblast	MT1X
CFLAR	0.881	0.656216	0.762	0.858	0.501	Hypoblast	CFLAR
AP1S2	0.903	0.655978	0.806	0.858	0.397	Hypoblast	AP1S2
KIAA15511	0.856	0.653443	0.712	0.873	0.6	Hypoblast	KIAA1551
IQGAP21	0.855	0.641557	0.71	0.873	0.618	Hypoblast	IQGAP2
GLUL1	0.791	0.633923	0.582	0.873	0.673	Hypoblast	GLUL
EPSTI1	0.878	0.633629	0.756	0.836	0.397	Hypoblast	EPSTI1
NODAL1	0.853	0.633327	0.706	0.791	0.346	Hypoblast	NODAL
ENC1	0.9	0.633252	0.8	0.866	0.463	Hypoblast	ENC1
FXR12	0.82	0.632105	0.64	0.955	0.742	Hypoblast	FXR1
FAM96B2	0.838	0.627154	0.676	0.925	0.753	Hypoblast	FAM96B
FAM198B	0.906	0.627104	0.812	0.858	0.431	Hypoblast	FAM198B
HMGB32	0.744	0.625873	0.488	0.948	0.807	Hypoblast	HMGB3
MAGED2	0.847	0.623288	0.694	0.873	0.678	Hypoblast	MAGED2
ADAR2	0.837	0.623262	0.674	0.933	0.675	Hypoblast	ADAR
PANK3	0.872	0.621769	0.744	0.903	0.665	Hypoblast	PANK3
MYO1B1	0.864	0.619562	0.728	0.903	0.582	Hypoblast	MYO1B
PDPN1	0.898	0.619477	0.796	0.851	0.315	Hypoblast	PDPN
SPATS2L	0.838	0.619385	0.676	0.896	0.686	Hypoblast	SPATS2L
SNRPN1	0.878	0.618404	0.756	0.91	0.595	Hypoblast	SNRPN
HOOK3	0.836	0.617814	0.672	0.918	0.782	Hypoblast	HOOK3
UBL51	0.851	0.613495	0.702	0.963	0.851	Hypoblast	UBL5
LEFTY2	0.723	0.611677	0.446	0.642	0.468	Hypoblast	LEFTY2
ARHGAP5	0.827	0.610682	0.654	0.881	0.637	Hypoblast	ARHGAP5
UQCRB1	0.838	0.606737	0.676	0.97	0.905	Hypoblast	UQCRB
ASRGL11	0.831	0.60641	0.662	0.866	0.683	Hypoblast	ASRGL1
FBXO21	0.887	0.606061	0.774	0.858	0.463	Hypoblast	FBXO2
SLC25A52	0.795	0.605864	0.59	0.978	0.907	Hypoblast	SLC25A5
MPC21	0.828	0.605785	0.656	0.881	0.671	Hypoblast	MPC2
B2M1	0.861	0.605287	0.722	0.873	0.529	Hypoblast	B2M
NCOR11	0.856	0.604807	0.712	0.918	0.677	Hypoblast	NCOR1
SMAD5	0.875	0.604412	0.75	0.903	0.604	Hypoblast	SMAD5
OTX2	0.879	0.602996	0.758	0.843	0.528	Hypoblast	OTX2
CCNG12	0.819	0.602376	0.638	0.955	0.735	Hypoblast	CCNG1
OCLN	0.907	0.598409	0.814	0.866	0.42	Hypoblast	OCLN
PARD6B	0.851	0.595522	0.702	0.918	0.731	Hypoblast	PARD6B
EBP1	0.81	0.595347	0.62	0.881	0.663	Hypoblast	EBP
P3H2	0.909	0.595061	0.818	0.858	0.397	Hypoblast	P3H2
CA4	0.902	0.593784	0.804	0.843	0.317	Hypoblast	CA4
CEACAM6	0.885	0.593735	0.77	0.813	0.352	Hypoblast	CEACAM6
STX3	0.826	0.593478	0.652	0.896	0.746	Hypoblast	STX3
FLNB	0.811	0.593362	0.622	0.918	0.772	Hypoblast	FLNB
DUSP4	0.835	0.591848	0.67	0.836	0.528	Hypoblast	DUSP4
MX11	0.853	0.591606	0.706	0.843	0.573	Hypoblast	MX1
DNMT3B1	0.81	0.587488	0.62	0.91	0.661	Hypoblast	DNMT3B
PKN21	0.807	0.585661	0.614	0.903	0.678	Hypoblast	PKN2
KLF6	0.781	0.584652	0.562	0.851	0.685	Hypoblast	KLF6
GAMT	0.853	0.584624	0.706	0.881	0.676	Hypoblast	GAMT
TCEA11	0.785	0.582946	0.57	0.933	0.892	Hypoblast	TCEA1
ORC61	0.83	0.578958	0.66	0.903	0.712	Hypoblast	ORC6
CLCN5	0.878	0.578525	0.756	0.866	0.573	Hypoblast	CLCN5
DCTPP12	0.842	0.578249	0.684	0.918	0.612	Hypoblast	DCTPP1
DBI1	0.774	0.57779	0.548	0.918	0.85	Hypoblast	DBI
NDFIP1	0.844	0.577415	0.688	0.858	0.6	Hypoblast	NDFIP1
SLC25A24	0.874	0.575896	0.748	0.903	0.634	Hypoblast	SLC25A24
PIK3R5	0.856	0.575875	0.712	0.784	0.309	Hypoblast	PIK3R5
RAD501	0.889	0.575209	0.778	0.925	0.59	Hypoblast	RAD50
NSD12	0.822	0.573496	0.644	0.925	0.711	Hypoblast	NSD1
TMEM37	0.862	0.573169	0.724	0.843	0.536	Hypoblast	TMEM37
HIST1H1D2	0.773	0.572895	0.546	0.918	0.694	Hypoblast	HIST1H1D
MYOF	0.789	0.572771	0.578	0.925	0.767	Hypoblast	MYOF
IBTK1	0.866	0.571504	0.732	0.851	0.479	Hypoblast	IBTK
LPGAT1	0.889	0.571268	0.778	0.866	0.582	Hypoblast	LPGAT1
IL321	0.817	0.5712	0.634	0.769	0.413	Hypoblast	IL32
SAV1	0.85	0.570615	0.7	0.888	0.633	Hypoblast	SAV1
NDUFA42	0.802	0.569314	0.604	0.985	0.876	Hypoblast	NDUFA4
GNPDA11	0.876	0.568989	0.752	0.881	0.544	Hypoblast	GNPDA1
TJP11	0.823	0.568361	0.646	0.91	0.7	Hypoblast	TJP1
BAX2	0.807	0.568152	0.614	0.978	0.76	Hypoblast	BAX
OTUD6A	0.858	0.568097	0.716	0.776	0.399	Hypoblast	OTUD6A
B4GALT42	0.826	0.565102	0.652	0.881	0.734	Hypoblast	B4GALT4
MTDH2	0.805	0.564815	0.61	0.881	0.653	Hypoblast	MTDH
BICD11	0.872	0.563496	0.744	0.866	0.525	Hypoblast	BICD1
HUWE12	0.802	0.563183	0.604	0.925	0.79	Hypoblast	HUWE1
TNIK	0.882	0.56227	0.764	0.866	0.472	Hypoblast	TNIK
HMGCS11	0.792	0.561455	0.584	0.903	0.719	Hypoblast	HMGCS1
ERBB4	0.834	0.560999	0.668	0.746	0.343	Hypoblast	ERBB4
ZC3HAV11	0.915	0.558758	0.83	0.873	0.328	Hypoblast	ZC3HAV1
TMEM1652	0.833	0.55724	0.666	0.881	0.633	Hypoblast	TMEM165
SEMA6A1	0.769	0.554592	0.538	0.896	0.822	Hypoblast	SEMA6A
ENO21	0.882	0.554146	0.764	0.873	0.574	Hypoblast	ENO2
APOB	0.884	0.553571	0.768	0.799	0.316	Hypoblast	APOB
NUSAP12	0.825	0.553552	0.65	0.918	0.554	Hypoblast	NUSAP1
SOX41	0.739	0.552782	0.478	0.896	0.722	Hypoblast	SOX4
TJP21	0.882	0.551889	0.764	0.933	0.678	Hypoblast	TJP2
HMGN32	0.768	0.550935	0.536	0.888	0.757	Hypoblast	HMGN3
APLP21	0.773	0.550077	0.546	0.925	0.872	Hypoblast	APLP2
RNF1151	0.831	0.548938	0.662	0.851	0.606	Hypoblast	RNF115
MSH61	0.852	0.548925	0.704	0.91	0.607	Hypoblast	MSH6
ARHGAP12	0.869	0.54725	0.738	0.881	0.637	Hypoblast	ARHGAP12
2020-06-01	0.807	0.547082	0.614	0.754	0.385	Hypoblast	JUN
MTTP	0.904	0.546819	0.808	0.843	0.314	Hypoblast	MTTP
EHBP1	0.879	0.546286	0.758	0.866	0.539	Hypoblast	EHBP1
PPDPF1	0.78	0.544291	0.56	0.918	0.836	Hypoblast	PPDPF
ATP11C1	0.863	0.543709	0.726	0.873	0.558	Hypoblast	ATP11C
PDLIM11	0.818	0.54338	0.636	0.851	0.572	Hypoblast	PDLIM1
RAB15	0.812	0.542532	0.624	0.828	0.572	Hypoblast	RAB15
GNG2	0.851	0.542181	0.702	0.769	0.28	Hypoblast	GNG2
ITM2C1	0.849	0.541996	0.698	0.866	0.625	Hypoblast	ITM2C
SERPINB1	0.844	0.541697	0.688	0.903	0.662	Hypoblast	SERPINB1
TMEM14B2	0.72	0.536725	0.44	0.873	0.763	Hypoblast	TMEM14B
ISOC21	0.835	0.535779	0.67	0.888	0.631	Hypoblast	ISOC2
ITGB5	0.866	0.535316	0.732	0.858	0.598	Hypoblast	ITGB5
PAPSS1	0.827	0.534648	0.654	0.881	0.659	Hypoblast	PAPSS1
PNISR2	0.796	0.534388	0.592	0.925	0.752	Hypoblast	PNISR
HMGB22	0.79	0.531482	0.58	0.866	0.472	Hypoblast	HMGB2
DYNLL12	0.801	0.529638	0.602	0.993	0.869	Hypoblast	DYNLL1
ACTB	0.809	0.52827	0.618	0.993	0.994	Hypoblast	ACTB
RBMX2	0.788	0.527806	0.576	0.955	0.647	Hypoblast	RBMX
ATP2B11	0.781	0.526626	0.562	0.888	0.727	Hypoblast	ATP2B1
JMJD1C1	0.885	0.523605	0.77	0.91	0.609	Hypoblast	JMJD1C
FZD7	0.865	0.521928	0.73	0.813	0.433	Hypoblast	FZD7
PDS5A	0.842	0.518828	0.684	0.896	0.686	Hypoblast	PDS5A
SALL41	0.85	0.518748	0.7	0.903	0.649	Hypoblast	SALL4
CENPE1	0.81	0.518734	0.62	0.896	0.652	Hypoblast	CENPE
CALM3	0.825	0.518647	0.65	0.963	0.885	Hypoblast	CALM3
PRDX32	0.813	0.518289	0.626	0.933	0.643	Hypoblast	PRDX3
LAMTOR51	0.797	0.518116	0.594	0.91	0.696	Hypoblast	LAMTOR5
SPTAN11	0.836	0.518003	0.672	0.918	0.693	Hypoblast	SPTAN1
PPIC1	0.869	0.517486	0.738	0.866	0.619	Hypoblast	PPIC
HNF1B	0.926	0.51676	0.852	0.866	0.276	Hypoblast	HNF1B
ANXA61	0.867	0.515989	0.734	0.851	0.494	Hypoblast	ANXA6
CRYBA4	0.903	0.512938	0.806	0.828	0.295	Hypoblast	CRYBA4
AGPAT21	0.849	0.512651	0.698	0.881	0.648	Hypoblast	AGPAT2
H1FX1	0.806	0.512256	0.612	0.888	0.752	Hypoblast	H1FX
CENPA1	0.819	0.511802	0.638	0.821	0.544	Hypoblast	CENPA
FLNA	0.818	0.510016	0.636	0.903	0.701	Hypoblast	FLNA
BLOC1S6	0.88	0.509657	0.76	0.903	0.572	Hypoblast	BLOC1S6
PDHA12	0.773	0.50915	0.546	0.963	0.83	Hypoblast	PDHA1
CAPG1	0.833	0.507419	0.666	0.828	0.509	Hypoblast	CAPG
PITX2	0.845	0.505801	0.69	0.806	0.501	Hypoblast	PITX2
ARMT11	0.779	0.504135	0.558	0.91	0.703	Hypoblast	ARMT1
ACSL31	0.796	0.504057	0.592	0.903	0.763	Hypoblast	ACSL3
MMD	0.82	0.503867	0.64	0.903	0.728	Hypoblast	MMD
SMC32	0.813	0.50375	0.626	0.925	0.695	Hypoblast	SMC3
TOP2A2	0.75	0.503459	0.5	0.896	0.635	Hypoblast	TOP2A
SERINC51	0.808	0.502711	0.616	0.873	0.652	Hypoblast	SERINC5
HIST1H1E1	0.755	0.501903	0.51	0.918	0.782	Hypoblast	HIST1H1E
CXCR4	0.795	0.501683	0.59	0.724	0.417	Hypoblast	CXCR4
TBL1XR1	0.828	0.501189	0.656	0.925	0.756	Hypoblast	TBL1XR1
MAP42	0.803	0.50044	0.606	0.933	0.769	Hypoblast	MAP4
CLIC1	0.751	0.500194	0.502	0.963	0.897	Hypoblast	CLIC1
MRPS232	0.796	0.499704	0.592	0.91	0.711	Hypoblast	MRPS23
DDHD1	0.824	0.49844	0.648	0.881	0.647	Hypoblast	DDHD1
PCSK1N	0.851	0.498425	0.702	0.821	0.489	Hypoblast	PCSK1N
ATRX2	0.772	0.498049	0.544	0.881	0.681	Hypoblast	ATRX
SLC39A4	0.846	0.497453	0.692	0.896	0.643	Hypoblast	SLC39A4
TTR	0.761	0.497369	0.522	0.679	0.414	Hypoblast	TTR
BLOC1S11	0.831	0.497351	0.662	0.903	0.618	Hypoblast	BLOC1S1
CEP1701	0.898	0.492447	0.796	0.896	0.545	Hypoblast	CEP170
CALB11	0.899	0.490985	0.798	0.843	0.249	Hypoblast	CALB1
SNX24	0.862	0.490583	0.724	0.836	0.519	Hypoblast	SNX24
GTF2A21	0.751	0.489672	0.502	0.918	0.82	Hypoblast	GTF2A2
VDAC11	0.774	0.489301	0.548	0.978	0.906	Hypoblast	VDAC1
ENAH1	0.787	0.48843	0.574	0.97	0.846	Hypoblast	ENAH
AGL2	0.779	0.48597	0.558	0.881	0.638	Hypoblast	AGL
TRIM441	0.869	0.485812	0.738	0.866	0.519	Hypoblast	TRIM44
AQP3	0.831	0.485753	0.662	0.828	0.559	Hypoblast	AQP3
SYCP31	0.847	0.483682	0.694	0.888	0.614	Hypoblast	SYCP3
SP8	0.905	0.483321	0.81	0.843	0.316	Hypoblast	SP8
PVR	0.889	0.482596	0.778	0.843	0.452	Hypoblast	PVR
RRAD	0.757	0.482566	0.514	0.709	0.526	Hypoblast	RRAD
FGFR2	0.867	0.481901	0.734	0.843	0.481	Hypoblast	FGFR2
SAT21	0.847	0.480484	0.694	0.843	0.515	Hypoblast	SAT2
HIST1H1B1	0.781	0.480011	0.562	0.903	0.678	Hypoblast	HIST1H1B
FXYD4	0.827	0.47984	0.654	0.769	0.45	Hypoblast	FXYD4
TDGF11	0.827	0.479637	0.654	0.784	0.342	Hypoblast	TDGF1
FOXH11	0.876	0.478024	0.752	0.866	0.494	Hypoblast	FOXH1
ROCK11	0.82	0.477987	0.64	0.918	0.699	Hypoblast	ROCK1
CA21	0.808	0.477807	0.616	0.866	0.669	Hypoblast	CA2
ST6GAL11	0.855	0.477788	0.71	0.851	0.471	Hypoblast	ST6GAL1
CELF11	0.824	0.477153	0.648	0.91	0.672	Hypoblast	CELF1
LRIG3	0.832	0.477049	0.664	0.828	0.602	Hypoblast	LRIG3
PHF32	0.823	0.475747	0.646	0.918	0.658	Hypoblast	PHF3
TMX41	0.848	0.475344	0.696	0.813	0.478	Hypoblast	TMX4
ZFP421	0.808	0.474001	0.616	0.918	0.694	Hypoblast	ZFP42
FAM177A1	0.793	0.47381	0.586	0.918	0.787	Hypoblast	FAM177A1
ITIH5	0.86	0.472058	0.72	0.806	0.453	Hypoblast	ITIH5
BANCR	0.82	0.47151	0.64	0.746	0.427	Hypoblast	BANCR
PGM11	0.789	0.471454	0.578	0.925	0.783	Hypoblast	PGM1
DDAH2	0.827	0.470464	0.654	0.881	0.666	Hypoblast	DDAH2
CHCHD101	0.752	0.470382	0.504	0.933	0.843	Hypoblast	CHCHD10
KIAA02321	0.836	0.469703	0.672	0.881	0.603	Hypoblast	KIAA0232
TLN11	0.815	0.468509	0.63	0.91	0.66	Hypoblast	TLN1
SSX2IP	0.885	0.467053	0.77	0.858	0.48	Hypoblast	SSX2IP
TOMM72	0.792	0.466038	0.584	0.97	0.929	Hypoblast	TOMM7
H2AFV1	0.798	0.465923	0.596	0.94	0.757	Hypoblast	H2AFV
ANPEP	0.794	0.465846	0.588	0.799	0.605	Hypoblast	ANPEP
STMN12	0.735	0.463228	0.47	0.955	0.778	Hypoblast	STMN1
SLCO2A1	0.893	0.462157	0.786	0.836	0.392	Hypoblast	SLCO2A1
EML4	0.817	0.462058	0.634	0.896	0.697	Hypoblast	EML4
CMTM7	0.778	0.460872	0.556	0.731	0.419	Hypoblast	CMTM7
NPC2	0.765	0.460793	0.53	0.881	0.72	Hypoblast	NPC2
LARP12	0.793	0.460043	0.586	0.903	0.703	Hypoblast	LARP1
CTNNAL11	0.768	0.459776	0.536	0.903	0.675	Hypoblast	CTNNAL1
MCU	0.867	0.459653	0.734	0.851	0.542	Hypoblast	MCU
PXDN1	0.87	0.459275	0.74	0.828	0.44	Hypoblast	PXDN
P3H1	0.899	0.458691	0.798	0.873	0.51	Hypoblast	P3H1
RPL39L1	0.752	0.457971	0.504	0.91	0.744	Hypoblast	RPL39L
PLEKHJ11	0.829	0.457584	0.658	0.881	0.613	Hypoblast	PLEKHJ1
REEP6	0.864	0.456951	0.728	0.836	0.509	Hypoblast	REEP6
FEZ2	0.764	0.456428	0.528	0.896	0.712	Hypoblast	FEZ2
ZNF2811	0.831	0.455853	0.662	0.866	0.655	Hypoblast	ZNF281
PKP2	0.793	0.454434	0.586	0.866	0.689	Hypoblast	PKP2
CCDC141	0.9	0.454184	0.8	0.836	0.322	Hypoblast	CCDC141
CENPH1	0.876	0.453956	0.752	0.903	0.599	Hypoblast	CENPH
LYPD6B	0.861	0.453657	0.722	0.813	0.485	Hypoblast	LYPD6B
ZMYM21	0.814	0.453592	0.628	0.888	0.69	Hypoblast	ZMYM2
ELL2	0.825	0.452852	0.65	0.851	0.661	Hypoblast	ELL2
KIT	0.876	0.451702	0.752	0.843	0.517	Hypoblast	KIT
CRABP21	0.722	0.451605	0.444	0.746	0.599	Hypoblast	CRABP2
SNRPF2	0.737	0.451004	0.474	0.955	0.832	Hypoblast	SNRPF
CENPF2	0.741	0.450914	0.482	0.851	0.615	Hypoblast	CENPF
KMT2A1	0.861	0.450665	0.722	0.881	0.597	Hypoblast	KMT2A
LRP6	0.862	0.449431	0.724	0.866	0.525	Hypoblast	LRP6
GNB11	0.807	0.449324	0.614	0.933	0.735	Hypoblast	GNB1
CTSB	0.778	0.4489	0.556	0.881	0.743	Hypoblast	CTSB
SESN31	0.847	0.446953	0.694	0.828	0.529	Hypoblast	SESN3
KPNA3	0.803	0.446945	0.606	0.933	0.781	Hypoblast	KPNA3
HIF1A1	0.784	0.446115	0.568	0.94	0.761	Hypoblast	HIF1A
TRIM711	0.813	0.445028	0.626	0.896	0.658	Hypoblast	TRIM71
MT1F1	0.809	0.444942	0.618	0.791	0.428	Hypoblast	MT1F
ESD1	0.809	0.444484	0.618	0.903	0.66	Hypoblast	ESD
BMP6	0.869	0.444319	0.738	0.791	0.299	Hypoblast	BMP6
DDX521	0.815	0.443827	0.63	0.881	0.651	Hypoblast	DDX52
PSME4	0.828	0.443794	0.656	0.918	0.757	Hypoblast	PSME4
CGN	0.887	0.443305	0.774	0.888	0.566	Hypoblast	CGN
BMP2K1	0.884	0.443268	0.768	0.873	0.533	Hypoblast	BMP2K
PET117	0.849	0.443138	0.698	0.866	0.569	Hypoblast	PET117
DEGS11	0.838	0.442671	0.676	0.866	0.585	Hypoblast	DEGS1
NIPAL1	0.866	0.442264	0.732	0.813	0.456	Hypoblast	NIPAL1
LINC00607	0.912	0.44129	0.824	0.873	0.434	Hypoblast	LINC00607
H1F0	0.76	0.441003	0.52	0.896	0.779	Hypoblast	H1F0
ABCA11	0.897	0.440803	0.794	0.858	0.396	Hypoblast	ABCA1
YTHDF1	0.826	0.440487	0.652	0.896	0.673	Hypoblast	YTHDF1
TUBB2B1	0.853	0.439771	0.706	0.843	0.443	Hypoblast	TUBB2B
LIN28A1	0.742	0.439648	0.484	0.903	0.762	Hypoblast	LIN28A
HMGN21	0.732	0.439427	0.464	0.925	0.808	Hypoblast	HMGN2
UBAP2	0.784	0.439385	0.568	0.948	0.819	Hypoblast	UBAP2
SDC41	0.781	0.439219	0.562	0.866	0.66	Hypoblast	SDC4
HMGB12	0.762	0.438917	0.524	0.985	0.946	Hypoblast	HMGB1
TTC37	0.823	0.436481	0.646	0.903	0.685	Hypoblast	TTC37
TXNDC172	0.729	0.435926	0.458	0.918	0.725	Hypoblast	TXNDC17
JPX1	0.794	0.435282	0.588	0.881	0.642	Hypoblast	JPX
KLF5	0.773	0.435264	0.546	0.858	0.67	Hypoblast	KLF5
TNFSF91	0.875	0.435247	0.75	0.843	0.502	Hypoblast	TNFSF9
ALCAM	0.895	0.434325	0.79	0.858	0.435	Hypoblast	ALCAM
ITGA62	0.825	0.433176	0.65	0.866	0.562	Hypoblast	ITGA6
TLK21	0.853	0.432971	0.706	0.881	0.648	Hypoblast	TLK2
2020-09-10	0.881	0.43289	0.762	0.866	0.461	Hypoblast	2020-09-10
CD812	0.72	0.432393	0.44	0.918	0.851	Hypoblast	CD81
HACD21	0.78	0.431865	0.56	0.821	0.609	Hypoblast	HACD2
ABCC4	0.876	0.429945	0.752	0.851	0.509	Hypoblast	ABCC4
KNOP11	0.771	0.429819	0.542	0.925	0.701	Hypoblast	KNOP1
DUSP6	0.755	0.429742	0.51	0.694	0.449	Hypoblast	DUSP6
PPFIBP2	0.858	0.428439	0.716	0.858	0.577	Hypoblast	PPFIBP2
DYNLT11	0.788	0.427672	0.576	0.903	0.695	Hypoblast	DYNLT1
CFDP1	0.761	0.427273	0.522	0.888	0.753	Hypoblast	CFDP1
EPB41L1	0.87	0.426578	0.74	0.866	0.584	Hypoblast	EPB41L1
BAK11	0.824	0.425903	0.648	0.821	0.53	Hypoblast	BAK1
ARSE1	0.871	0.425712	0.742	0.828	0.426	Hypoblast	ARSE
FGFR41	0.832	0.425497	0.664	0.858	0.642	Hypoblast	FGFR4
ANAPC161	0.795	0.425296	0.59	0.896	0.709	Hypoblast	ANAPC16
SETD2	0.822	0.425293	0.644	0.888	0.683	Hypoblast	SETD2
CEP350	0.808	0.425071	0.616	0.896	0.72	Hypoblast	CEP350
UTRN	0.787	0.423322	0.574	0.888	0.637	Hypoblast	UTRN
CERS2	0.85	0.422431	0.7	0.873	0.59	Hypoblast	CERS2
RRAS21	0.8	0.42231	0.6	0.896	0.642	Hypoblast	RRAS2
SLC4A8	0.821	0.421441	0.642	0.784	0.506	Hypoblast	SLC4A8
SLC9A3R1	0.818	0.421363	0.636	0.873	0.64	Hypoblast	SLC9A3R1
POGZ	0.854	0.421114	0.708	0.873	0.554	Hypoblast	POGZ
HMGN11	0.736	0.420727	0.472	0.955	0.879	Hypoblast	HMGN1
TMEM56	0.887	0.420024	0.774	0.836	0.425	Hypoblast	TMEM56
MAP4K41	0.739	0.419647	0.478	0.918	0.759	Hypoblast	MAP4K4
SNHG7	0.789	0.418679	0.578	0.896	0.753	Hypoblast	SNHG7
MPC1	0.839	0.417604	0.678	0.873	0.544	Hypoblast	MPC1
UBE2S2	0.724	0.417092	0.448	0.903	0.756	Hypoblast	UBE2S
EMP2	0.871	0.416696	0.742	0.858	0.467	Hypoblast	EMP2
TTC39B	0.851	0.416691	0.702	0.851	0.563	Hypoblast	TTC39B
NID1	0.786	0.415123	0.572	0.866	0.695	Hypoblast	NID1
PTAR11	0.854	0.414415	0.708	0.873	0.542	Hypoblast	PTAR1
CASK	0.842	0.414413	0.684	0.866	0.664	Hypoblast	CASK
SMG1	0.764	0.413594	0.528	0.896	0.763	Hypoblast	SMG1
SCOC	0.835	0.413205	0.67	0.881	0.628	Hypoblast	SCOC
RANBP21	0.779	0.413108	0.558	0.896	0.722	Hypoblast	RANBP2
SPINT21	0.761	0.412806	0.522	0.948	0.915	Hypoblast	SPINT2
MYL6	0.73	0.412643	0.46	0.985	0.947	Hypoblast	MYL6
NIPSNAP11	0.871	0.412359	0.742	0.881	0.494	Hypoblast	NIPSNAP1
SUCLA21	0.788	0.411884	0.576	0.896	0.731	Hypoblast	SUCLA2
ZBTB8OS1	0.709	0.41145	0.418	0.903	0.805	Hypoblast	ZBTB8OS
RHOC1	0.731	0.411429	0.462	0.925	0.765	Hypoblast	RHOC
NQO21	0.773	0.411124	0.546	0.866	0.608	Hypoblast	NQO2
SIPA1L2	0.821	0.41062	0.642	0.821	0.582	Hypoblast	SIPA1L2
STRBP1	0.774	0.410591	0.548	0.91	0.667	Hypoblast	STRBP
ARL4D1	0.73	0.410208	0.46	0.843	0.714	Hypoblast	ARL4D
DICER1	0.854	0.409521	0.708	0.881	0.605	Hypoblast	DICER1
RGS5	0.812	0.408419	0.624	0.746	0.398	Hypoblast	RGS5
TIPRL2	0.802	0.408159	0.604	0.888	0.648	Hypoblast	TIPRL
CDK12	0.724	0.407756	0.448	0.873	0.69	Hypoblast	CDK1
CLDN19	0.862	0.406923	0.724	0.821	0.482	Hypoblast	CLDN19
LARP61	0.833	0.406503	0.666	0.821	0.559	Hypoblast	LARP6
BANF11	0.766	0.404815	0.532	0.933	0.77	Hypoblast	BANF1
CHST91	0.889	0.404698	0.778	0.828	0.28	Hypoblast	CHST9
ARFGEF11	0.772	0.402263	0.544	0.896	0.751	Hypoblast	ARFGEF1
RPL36A1	0.755	0.400214	0.51	0.978	0.919	Hypoblast	RPL36A
SEPT111	0.704	0.399465	0.408	0.955	0.84	Hypoblast	2020-09-11
CERS41	0.834	0.398551	0.668	0.836	0.538	Hypoblast	CERS4
RTN4	0.756	0.39853	0.512	0.896	0.828	Hypoblast	RTN4
EGLN3	0.753	0.398358	0.506	0.888	0.758	Hypoblast	EGLN3
VIL1	0.87	0.398223	0.74	0.799	0.33	Hypoblast	VIL1
LIMS11	0.788	0.397812	0.576	0.888	0.63	Hypoblast	LIMS1
CDKN31	0.807	0.397767	0.614	0.828	0.535	Hypoblast	CDKN3
DGUOK2	0.774	0.397609	0.548	0.881	0.647	Hypoblast	DGUOK
LBR2	0.784	0.397557	0.568	0.873	0.639	Hypoblast	LBR
BPTF2	0.795	0.396346	0.59	0.948	0.765	Hypoblast	BPTF
SETD31	0.792	0.395572	0.584	0.91	0.673	Hypoblast	SETD3
RPL7L11	0.748	0.395362	0.496	0.918	0.82	Hypoblast	RPL7L1
ZCCHC24	0.87	0.395273	0.74	0.821	0.426	Hypoblast	ZCCHC24
BTG2	0.858	0.394808	0.716	0.858	0.55	Hypoblast	BTG2
GCNT3	0.896	0.394041	0.792	0.851	0.452	Hypoblast	GCNT3
FAM114A1	0.885	0.393147	0.77	0.851	0.539	Hypoblast	FAM114A1
ZNF221	0.808	0.392984	0.616	0.851	0.638	Hypoblast	ZNF22
MAGEA11	0.823	0.392728	0.646	0.701	0.353	Hypoblast	MAGEA11
NDUFA11	0.709	0.391262	0.418	0.955	0.856	Hypoblast	NDUFA1
BCL2L1	0.799	0.390907	0.598	0.858	0.666	Hypoblast	BCL2L1
NTS	0.747	0.39083	0.494	0.627	0.317	Hypoblast	NTS
RALGPS21	0.841	0.3905	0.682	0.873	0.595	Hypoblast	RALGPS2
MYH102	0.784	0.390383	0.568	0.896	0.624	Hypoblast	MYH10
SPATS2	0.818	0.390263	0.636	0.821	0.598	Hypoblast	SPATS2
GLRX51	0.737	0.390249	0.474	0.948	0.867	Hypoblast	GLRX5
SMC5	0.812	0.390209	0.624	0.858	0.589	Hypoblast	SMC5
F2RL11	0.847	0.390169	0.694	0.821	0.468	Hypoblast	F2RL1
MAD2L21	0.848	0.389721	0.696	0.851	0.48	Hypoblast	MAD2L2
FCER1G	0.779	0.389576	0.558	0.664	0.29	Hypoblast	FCER1G
IAH1	0.791	0.388412	0.582	0.813	0.623	Hypoblast	IAH1
PTPN9	0.847	0.387854	0.694	0.821	0.509	Hypoblast	PTPN9
MDM4	0.763	0.387349	0.526	0.881	0.635	Hypoblast	MDM4
TTC191	0.804	0.387076	0.608	0.866	0.673	Hypoblast	TTC19
MRPL171	0.751	0.386001	0.502	0.888	0.728	Hypoblast	MRPL17
PCDH7	0.846	0.385985	0.692	0.754	0.294	Hypoblast	PCDH7
NKTR	0.804	0.38598	0.608	0.896	0.675	Hypoblast	NKTR
HADHA	0.79	0.385747	0.58	0.948	0.785	Hypoblast	HADHA
RABAC11	0.754	0.385593	0.508	0.94	0.854	Hypoblast	RABAC1
GTF3C61	0.754	0.384802	0.508	0.918	0.814	Hypoblast	GTF3C6
DNAJC22	0.885	0.384749	0.77	0.828	0.418	Hypoblast	DNAJC22
HSBP12	0.743	0.383579	0.486	0.94	0.814	Hypoblast	HSBP1
ADAM101	0.779	0.382905	0.558	0.858	0.673	Hypoblast	ADAM10
S100A4	0.74	0.382792	0.48	0.836	0.728	Hypoblast	S100A4
FANCA	0.842	0.382051	0.684	0.881	0.641	Hypoblast	FANCA
CDC421	0.728	0.381814	0.456	0.963	0.938	Hypoblast	CDC42
ERVH48-12	0.788	0.38177	0.576	0.881	0.655	Hypoblast	ERVH48-1
SYNE3	0.867	0.381574	0.734	0.821	0.449	Hypoblast	SYNE3
NEAT1	0.719	0.38132	0.438	0.97	0.89	Hypoblast	NEAT1
WDR72	0.868	0.381208	0.736	0.866	0.556	Hypoblast	WDR72
SP5	0.871	0.380033	0.742	0.791	0.291	Hypoblast	SP5
SRI2	0.74	0.379968	0.48	0.873	0.665	Hypoblast	SRI
PROCR	0.791	0.379947	0.582	0.821	0.654	Hypoblast	PROCR
GLDC2	0.766	0.379935	0.532	0.881	0.616	Hypoblast	GLDC
PCYOX1	0.813	0.379826	0.626	0.866	0.67	Hypoblast	PCYOX1
DNAH14	0.844	0.379376	0.688	0.903	0.667	Hypoblast	DNAH14
S100A1	0.811	0.378744	0.622	0.731	0.361	Hypoblast	S100A1
SPRED1	0.89	0.378212	0.78	0.873	0.465	Hypoblast	SPRED1
ARHGAP21	0.771	0.377635	0.542	0.903	0.765	Hypoblast	ARHGAP21
SH3D19	0.828	0.37759	0.656	0.843	0.613	Hypoblast	SH3D19
MRPL182	0.751	0.37716	0.502	0.888	0.626	Hypoblast	MRPL18
RBBP42	0.726	0.377008	0.452	0.918	0.751	Hypoblast	RBBP4
JMY	0.769	0.376694	0.538	0.896	0.748	Hypoblast	JMY
PROM1	0.85	0.376413	0.7	0.821	0.499	Hypoblast	PROM1
LINC01356	0.707	0.376129	0.414	0.993	0.882	Hypoblast	LINC01356
FAM45A	0.789	0.37597	0.578	0.866	0.682	Hypoblast	FAM45A
SKA1	0.848	0.375914	0.696	0.843	0.547	Hypoblast	SKA1
MRPL412	0.719	0.37565	0.438	0.94	0.772	Hypoblast	MRPL41
MRPL221	0.706	0.375606	0.412	0.888	0.72	Hypoblast	MRPL22
BCL7C	0.812	0.375221	0.624	0.851	0.583	Hypoblast	BCL7C
AKR1A1	0.77	0.374572	0.54	0.91	0.777	Hypoblast	AKR1A1
COL27A1	0.849	0.374479	0.698	0.799	0.413	Hypoblast	COL27A1
NDUFB6	0.77	0.374477	0.54	0.918	0.724	Hypoblast	NDUFB6
TMEM135	0.858	0.374364	0.716	0.828	0.507	Hypoblast	TMEM135
ZCRB11	0.754	0.373624	0.508	0.896	0.633	Hypoblast	ZCRB1
SNX6	0.709	0.372549	0.418	0.925	0.849	Hypoblast	SNX6
SEC23A	0.831	0.372405	0.662	0.881	0.651	Hypoblast	SEC23A
NRBP11	0.772	0.371958	0.544	0.888	0.737	Hypoblast	NRBP1
FGFR31	0.831	0.371208	0.662	0.828	0.627	Hypoblast	FGFR3
ECT21	0.77	0.370057	0.54	0.873	0.685	Hypoblast	ECT2
TSPAN13	0.843	0.368614	0.686	0.851	0.512	Hypoblast	TSPAN13
NRGN	0.865	0.368188	0.73	0.821	0.5	Hypoblast	NRGN
SARAF2	0.768	0.368013	0.536	0.866	0.692	Hypoblast	SARAF
TSPAN14	0.816	0.367671	0.632	0.873	0.653	Hypoblast	TSPAN14
LHFPL2	0.888	0.367322	0.776	0.873	0.536	Hypoblast	LHFPL2
TUBA1B1	0.702	0.367285	0.404	0.993	0.873	Hypoblast	TUBA1B
IGFBP6	0.797	0.367175	0.594	0.716	0.281	Hypoblast	IGFBP6
COA11	0.759	0.367133	0.518	0.896	0.67	Hypoblast	COA1
AK2	0.803	0.367097	0.606	0.888	0.659	Hypoblast	AK2
SLC44A1	0.79	0.366455	0.58	0.881	0.712	Hypoblast	SLC44A1
FRAS1	0.905	0.366379	0.81	0.866	0.433	Hypoblast	FRAS1
ERF	0.846	0.366057	0.692	0.858	0.586	Hypoblast	ERF
CSPP1	0.84	0.365881	0.68	0.836	0.569	Hypoblast	CSPP1
ATE1	0.836	0.365857	0.672	0.858	0.57	Hypoblast	ATE1
UBE2C1	0.708	0.365537	0.416	0.799	0.563	Hypoblast	UBE2C
CDC42BPB1	0.827	0.365055	0.654	0.933	0.696	Hypoblast	CDC42BPB
AMOTL1	0.823	0.364148	0.646	0.828	0.608	Hypoblast	AMOTL1
PRCP	0.827	0.364123	0.654	0.851	0.638	Hypoblast	PRCP
IHH	0.849	0.363965	0.698	0.799	0.432	Hypoblast	IHH
VCX3B	0.713	0.363588	0.426	0.597	0.348	Hypoblast	VCX3B
CERS6	0.883	0.363483	0.766	0.843	0.494	Hypoblast	CERS6
MSRB2	0.822	0.360896	0.644	0.806	0.555	Hypoblast	MSRB2
PLEKHA4	0.866	0.359893	0.732	0.866	0.569	Hypoblast	PLEKHA4
SYAP1	0.744	0.359232	0.488	0.948	0.888	Hypoblast	SYAP1
SHISA52	0.703	0.35923	0.406	0.925	0.795	Hypoblast	SHISA5
HELZ	0.827	0.358413	0.654	0.903	0.64	Hypoblast	HELZ
FGB	0.758	0.358128	0.516	0.672	0.416	Hypoblast	FGB
TFPI	0.737	0.358	0.474	0.866	0.75	Hypoblast	TFPI
NDUFAB12	0.721	0.357958	0.442	0.978	0.878	Hypoblast	NDUFAB1
GJB1	0.937	0.357869	0.874	0.851	0.152	Hypoblast	GJB1
SENP6	0.77	0.357864	0.54	0.94	0.78	Hypoblast	SENP6
RPS271	0.781	0.357796	0.562	1	0.994	Hypoblast	RPS27
VANGL1	0.817	0.357565	0.634	0.791	0.525	Hypoblast	VANGL1
ARHGAP291	0.768	0.357232	0.536	0.873	0.558	Hypoblast	ARHGAP29
PSAP	0.703	0.356961	0.406	0.918	0.878	Hypoblast	PSAP
FNDC3B	0.758	0.356736	0.516	0.888	0.757	Hypoblast	FNDC3B
MTCH11	0.762	0.356525	0.524	0.903	0.76	Hypoblast	MTCH1
SH3BGRL3	0.729	0.356323	0.458	0.866	0.756	Hypoblast	SH3BGRL3
PDCD51	0.715	0.355865	0.43	0.918	0.77	Hypoblast	PDCD5
SERPINB6	0.753	0.355746	0.506	0.888	0.673	Hypoblast	SERPINB6
TXNIP	0.798	0.353743	0.596	0.91	0.708	Hypoblast	TXNIP
SDCCAG82	0.739	0.353429	0.478	0.888	0.662	Hypoblast	SDCCAG8
EEA1	0.756	0.353423	0.512	0.903	0.754	Hypoblast	EEA1
GALNT71	0.873	0.353393	0.746	0.858	0.542	Hypoblast	GALNT7
SH3RF1	0.852	0.353011	0.704	0.836	0.544	Hypoblast	SH3RF1
UBXN2A	0.83	0.352927	0.66	0.896	0.661	Hypoblast	UBXN2A
CDK6	0.828	0.352507	0.656	0.881	0.634	Hypoblast	CDK6
SOCS2	0.877	0.352227	0.754	0.866	0.483	Hypoblast	SOCS2
UXT	0.731	0.352169	0.462	0.91	0.812	Hypoblast	UXT
SKIL1	0.774	0.352098	0.548	0.896	0.748	Hypoblast	SKIL
CDC27	0.784	0.351617	0.568	0.888	0.638	Hypoblast	CDC27
SMARCA1	0.86	0.351604	0.72	0.873	0.539	Hypoblast	SMARCA1
METTL9	0.753	0.350193	0.506	0.896	0.745	Hypoblast	METTL9
VBP11	0.708	0.35003	0.416	0.925	0.787	Hypoblast	VBP1
ATP6AP21	0.755	0.349856	0.51	0.888	0.744	Hypoblast	ATP6AP2
GTSF1	0.726	0.349105	0.452	0.925	0.776	Hypoblast	GTSF1
LSM51	0.705	0.348289	0.41	0.925	0.794	Hypoblast	LSM5
FAM169A	0.832	0.348071	0.664	0.843	0.498	Hypoblast	FAM169A
TMC7	0.882	0.348047	0.764	0.851	0.49	Hypoblast	TMC7
SLC16A11	0.713	0.347997	0.426	0.896	0.72	Hypoblast	SLC16A1
SLC7A8	0.72	0.347569	0.44	0.963	0.922	Hypoblast	SLC7A8
ASPM2	0.774	0.34713	0.548	0.843	0.577	Hypoblast	ASPM
ESF11	0.742	0.347083	0.484	0.866	0.67	Hypoblast	ESF1
SLC25A131	0.766	0.346726	0.532	0.896	0.665	Hypoblast	SLC25A13
ANLN1	0.775	0.346719	0.55	0.881	0.694	Hypoblast	ANLN
C6orf1061	0.781	0.346408	0.562	0.888	0.763	Hypoblast	C6orf106
LRP21	0.764	0.346073	0.528	0.881	0.625	Hypoblast	LRP2
TXNDC121	0.753	0.346007	0.506	0.91	0.738	Hypoblast	TXNDC12
PHACTR4	0.844	0.345195	0.688	0.851	0.56	Hypoblast	PHACTR4
BAZ1B2	0.759	0.345113	0.518	0.903	0.662	Hypoblast	BAZ1B
PYGB	0.807	0.34495	0.614	0.813	0.589	Hypoblast	PYGB
UQCRH2	0.742	0.34449	0.484	0.993	0.965	Hypoblast	UQCRH
UBXN42	0.727	0.344286	0.454	0.866	0.647	Hypoblast	UBXN4
ZFYVE91	0.825	0.344034	0.65	0.843	0.555	Hypoblast	ZFYVE9
SENP5	0.814	0.344032	0.628	0.888	0.692	Hypoblast	SENP5
FUS1	0.746	0.343853	0.492	0.97	0.886	Hypoblast	FUS
RBM172	0.721	0.343564	0.442	0.933	0.788	Hypoblast	RBM17
DIAPH3	0.776	0.343508	0.552	0.866	0.663	Hypoblast	DIAPH3
CAPNS1	0.821	0.343416	0.642	0.903	0.665	Hypoblast	CAPNS1
PDE5A	0.871	0.343339	0.742	0.851	0.556	Hypoblast	PDE5A
ERGIC1	0.868	0.342502	0.736	0.843	0.479	Hypoblast	ERGIC1
YARS	0.751	0.342496	0.502	0.925	0.801	Hypoblast	YARS
BEX1	0.788	0.342006	0.576	0.701	0.404	Hypoblast	BEX1
GOLGA4	0.733	0.34189	0.466	0.94	0.876	Hypoblast	GOLGA4
PRDX11	0.725	0.341725	0.45	0.985	0.993	Hypoblast	PRDX1
CCM2	0.778	0.341008	0.556	0.828	0.616	Hypoblast	CCM2
C8orf591	0.705	0.340722	0.41	0.933	0.813	Hypoblast	C8orf59
FUT81	0.777	0.340497	0.554	0.851	0.586	Hypoblast	FUT8
TCEAL42	0.77	0.340301	0.54	0.881	0.587	Hypoblast	TCEAL4
KHDRBS11	0.722	0.340204	0.444	0.925	0.813	Hypoblast	KHDRBS1
GLRX	0.767	0.34015	0.534	0.716	0.451	Hypoblast	GLRX
C4orf48	0.703	0.340123	0.406	0.896	0.791	Hypoblast	C4orf48
FBXO17	0.856	0.340073	0.712	0.821	0.467	Hypoblast	FBXO17
ACADM	0.77	0.339928	0.54	0.843	0.601	Hypoblast	ACADM
ANGPT1	0.82	0.339564	0.64	0.813	0.586	Hypoblast	ANGPT1
UBASH3B	0.808	0.339087	0.616	0.828	0.579	Hypoblast	UBASH3B
RBM31	0.715	0.339075	0.43	0.91	0.756	Hypoblast	RBM3
SDHC	0.741	0.339024	0.482	0.896	0.702	Hypoblast	SDHC
MYL3	0.776	0.338689	0.552	0.642	0.219	Hypoblast	MYL3
TPM22	0.739	0.338173	0.478	0.873	0.673	Hypoblast	TPM2
NONO2	0.71	0.338037	0.42	0.955	0.85	Hypoblast	NONO
PIN41	0.727	0.337984	0.454	0.903	0.735	Hypoblast	PIN4
FAM118A	0.832	0.337617	0.664	0.851	0.559	Hypoblast	FAM118A
SMARCD12	0.797	0.337482	0.594	0.866	0.622	Hypoblast	SMARCD1
AFF4	0.75	0.337276	0.5	0.918	0.832	Hypoblast	AFF4
DYNLRB1	0.746	0.337135	0.492	0.896	0.783	Hypoblast	DYNLRB1
MDH11	0.718	0.336995	0.436	0.94	0.782	Hypoblast	MDH1
PELI11	0.827	0.336821	0.654	0.843	0.57	Hypoblast	PELI1
CYB5B1	0.789	0.336732	0.578	0.873	0.599	Hypoblast	CYB5B
PRTG	0.801	0.335706	0.602	0.813	0.588	Hypoblast	PRTG
GNA13	0.775	0.335269	0.55	0.881	0.766	Hypoblast	GNA13
TNNI3	0.878	0.334055	0.756	0.813	0.391	Hypoblast	TNNI3
FBXO5	0.839	0.334017	0.678	0.873	0.534	Hypoblast	FBXO5
ZNF6081	0.887	0.333668	0.774	0.866	0.482	Hypoblast	ZNF608
MSH21	0.784	0.333487	0.568	0.873	0.594	Hypoblast	MSH2
MKKS2	0.752	0.333346	0.504	0.873	0.711	Hypoblast	MKKS
VAMP81	0.734	0.333203	0.468	0.91	0.691	Hypoblast	VAMP8
EPB41L51	0.844	0.332353	0.688	0.851	0.566	Hypoblast	EPB41L5
NME42	0.742	0.33231	0.484	0.851	0.611	Hypoblast	NME4
ARL6IP42	0.745	0.332173	0.49	0.903	0.768	Hypoblast	ARL6IP4
APIP	0.826	0.3319	0.652	0.873	0.564	Hypoblast	APIP
NXN	0.822	0.33165	0.644	0.813	0.564	Hypoblast	NXN
TMEM92	0.813	0.331552	0.626	0.799	0.503	Hypoblast	TMEM92
EIF4EBP2	0.764	0.331304	0.528	0.91	0.797	Hypoblast	EIF4EBP2
KRT191	0.702	0.330324	0.404	0.993	0.839	Hypoblast	KRT19
NDUFB71	0.723	0.330283	0.446	0.933	0.865	Hypoblast	NDUFB7
MXI11	0.861	0.329699	0.722	0.873	0.614	Hypoblast	MXI1
CELA3B	0.752	0.329684	0.504	0.657	0.309	Hypoblast	CELA3B
PJA2	0.793	0.329674	0.586	0.918	0.771	Hypoblast	PJA2
NEK2	0.848	0.329567	0.696	0.821	0.534	Hypoblast	NEK2
PLEKHA51	0.778	0.329313	0.556	0.851	0.697	Hypoblast	PLEKHA5
SLC25A44	0.81	0.328556	0.62	0.836	0.587	Hypoblast	SLC25A44
RHOF	0.805	0.328179	0.61	0.784	0.56	Hypoblast	RHOF
PRKCI	0.792	0.328031	0.584	0.858	0.61	Hypoblast	PRKCI
LARP71	0.728	0.327786	0.456	0.836	0.702	Hypoblast	LARP7
FOXM1	0.824	0.327553	0.648	0.843	0.551	Hypoblast	FOXM1
SPTSSA	0.747	0.326957	0.494	0.896	0.679	Hypoblast	SPTSSA
HLTF1	0.854	0.326619	0.708	0.828	0.457	Hypoblast	HLTF
PFDN51	0.702	0.326175	0.404	0.94	0.904	Hypoblast	PFDN5
ROBO1	0.832	0.32578	0.664	0.843	0.56	Hypoblast	ROBO1
KIF5C1	0.881	0.325604	0.762	0.843	0.418	Hypoblast	KIF5C
FAR1	0.81	0.325466	0.62	0.903	0.645	Hypoblast	FAR1
GOLIM41	0.861	0.325416	0.722	0.851	0.496	Hypoblast	GOLIM4
HBE1	0.843	0.325267	0.686	0.858	0.597	Hypoblast	HBE1
FLOT1	0.823	0.324986	0.646	0.858	0.642	Hypoblast	FLOT1
ARL8A1	0.873	0.324607	0.746	0.851	0.525	Hypoblast	ARL8A
SCRN11	0.878	0.324559	0.756	0.851	0.48	Hypoblast	SCRN1
TRDN	0.727	0.32332	0.454	0.634	0.429	Hypoblast	TRDN
XPR1	0.835	0.322844	0.67	0.873	0.562	Hypoblast	XPR1
CD109	0.785	0.32257	0.57	0.701	0.431	Hypoblast	CD109
CKAP4	0.772	0.32254	0.544	0.821	0.619	Hypoblast	CKAP4
DMXL11	0.8	0.32202	0.6	0.858	0.629	Hypoblast	DMXL1
UQCC22	0.724	0.321666	0.448	0.858	0.673	Hypoblast	UQCC2
PGRMC11	0.749	0.32164	0.498	0.888	0.744	Hypoblast	PGRMC1
YEATS41	0.79	0.321448	0.58	0.828	0.554	Hypoblast	YEATS4
LUZP11	0.76	0.321389	0.52	0.866	0.706	Hypoblast	LUZP1
PRKAB2	0.832	0.321151	0.664	0.813	0.502	Hypoblast	PRKAB2
ASH2L1	0.814	0.32108	0.628	0.896	0.627	Hypoblast	ASH2L
RNF19A	0.776	0.320828	0.552	0.896	0.704	Hypoblast	RNF19A
SACM1L	0.819	0.319681	0.638	0.866	0.602	Hypoblast	SACM1L
AGRN	0.829	0.319498	0.658	0.836	0.554	Hypoblast	AGRN
RYK	0.79	0.319351	0.58	0.873	0.677	Hypoblast	RYK
TSPAN3	0.8	0.318919	0.6	0.843	0.636	Hypoblast	TSPAN3
RSRP1	0.723	0.317864	0.446	0.836	0.692	Hypoblast	RSRP1
RPS28	0.784	0.317693	0.568	1	0.999	Hypoblast	RPS28
MEST	0.724	0.317492	0.448	0.799	0.57	Hypoblast	MEST
RPL261	0.75	0.317456	0.5	1	0.997	Hypoblast	RPL26
ST5	0.872	0.317456	0.744	0.828	0.412	Hypoblast	ST5
DNMT3A1	0.86	0.317422	0.72	0.866	0.48	Hypoblast	DNMT3A
KLHL5	0.84	0.317385	0.68	0.821	0.506	Hypoblast	KLHL5
TMED8	0.816	0.31715	0.632	0.843	0.564	Hypoblast	TMED8
RSF11	0.788	0.316697	0.576	0.866	0.636	Hypoblast	RSF1
GPRC5B1	0.785	0.316655	0.57	0.769	0.552	Hypoblast	GPRC5B
SYNE11	0.763	0.316343	0.526	0.836	0.578	Hypoblast	SYNE1
SLC39A14	0.775	0.316115	0.55	0.866	0.713	Hypoblast	SLC39A14
NSL11	0.796	0.315833	0.592	0.851	0.542	Hypoblast	NSL1
CST4	0.707	0.315604	0.414	0.672	0.536	Hypoblast	CST4
MFHAS1	0.815	0.315527	0.63	0.806	0.453	Hypoblast	MFHAS1
NCBP21	0.716	0.315418	0.432	0.903	0.788	Hypoblast	NCBP2
S100PBP	0.834	0.314648	0.668	0.866	0.597	Hypoblast	S100PBP
PGLS	0.723	0.314302	0.446	0.896	0.766	Hypoblast	PGLS
AIDA	0.787	0.313645	0.574	0.903	0.646	Hypoblast	AIDA
CDA1	0.879	0.313601	0.758	0.851	0.447	Hypoblast	CDA
TDRD7	0.852	0.313519	0.704	0.828	0.58	Hypoblast	TDRD7
TAF1	0.848	0.313415	0.696	0.881	0.584	Hypoblast	TAF1
PYCR11	0.74	0.313343	0.48	0.836	0.655	Hypoblast	PYCR1
FNIP2	0.791	0.313199	0.582	0.813	0.525	Hypoblast	FNIP2
PRMT21	0.772	0.313159	0.544	0.843	0.679	Hypoblast	PRMT2
ARL2BP	0.838	0.312966	0.676	0.821	0.497	Hypoblast	ARL2BP
HCFC1R11	0.781	0.312925	0.562	0.903	0.71	Hypoblast	HCFC1R1
BIRC51	0.735	0.312584	0.47	0.851	0.66	Hypoblast	BIRC5
SCD	0.716	0.312415	0.432	0.918	0.895	Hypoblast	SCD
BIRC2	0.815	0.312288	0.63	0.873	0.616	Hypoblast	BIRC2
R3HDM2	0.817	0.312186	0.634	0.851	0.59	Hypoblast	R3HDM2
NT5C1	0.755	0.311915	0.51	0.828	0.607	Hypoblast	NT5C
BMPR2	0.833	0.311435	0.666	0.851	0.591	Hypoblast	BMPR2
C19orf33	0.773	0.311398	0.546	0.694	0.342	Hypoblast	C19orf33
HERC21	0.826	0.311178	0.652	0.828	0.46	Hypoblast	HERC2
BRD31	0.807	0.311013	0.614	0.866	0.606	Hypoblast	BRD3
PWWP2A1	0.823	0.31072	0.646	0.858	0.602	Hypoblast	PWWP2A
MORC41	0.764	0.310575	0.528	0.881	0.677	Hypoblast	MORC4
MICU1	0.805	0.31035	0.61	0.828	0.575	Hypoblast	MICU1
FKBP11	0.761	0.309394	0.522	0.821	0.591	Hypoblast	FKBP11
TMEM64	0.735	0.309145	0.47	0.731	0.544	Hypoblast	TMEM64
FAM151A	0.915	0.3091	0.83	0.836	0.26	Hypoblast	FAM151A
DEK1	0.717	0.308254	0.434	0.925	0.763	Hypoblast	DEK
JAK1	0.799	0.30787	0.598	0.828	0.587	Hypoblast	JAK1
TCOF12	0.731	0.307699	0.462	0.888	0.683	Hypoblast	TCOF1
SOCS41	0.803	0.307527	0.606	0.843	0.544	Hypoblast	SOCS4
TNRC6A1	0.841	0.307477	0.682	0.851	0.485	Hypoblast	TNRC6A
HP1BP3	0.748	0.307473	0.496	0.918	0.74	Hypoblast	HP1BP3
EDA	0.852	0.307363	0.704	0.813	0.466	Hypoblast	EDA
ANKRD12	0.779	0.307249	0.558	0.881	0.682	Hypoblast	ANKRD12
SH3PXD2A	0.857	0.307149	0.714	0.828	0.535	Hypoblast	SH3PXD2A
DBN11	0.8	0.307049	0.6	0.851	0.664	Hypoblast	DBN1
CEP55	0.741	0.306733	0.482	0.828	0.591	Hypoblast	CEP55
DLGAP52	0.731	0.306457	0.462	0.873	0.66	Hypoblast	DLGAP5
DYNC1LI12	0.778	0.306196	0.556	0.881	0.666	Hypoblast	DYNC1LI1
RNPS11	0.72	0.305977	0.44	0.933	0.825	Hypoblast	RNPS1
LAMTOR2	0.749	0.305226	0.498	0.881	0.667	Hypoblast	LAMTOR2
SGTB	0.824	0.305093	0.648	0.843	0.638	Hypoblast	SGTB
SNAPC31	0.823	0.305026	0.646	0.888	0.64	Hypoblast	SNAPC3
DLAT	0.769	0.304993	0.538	0.881	0.704	Hypoblast	DLAT
SLMAP1	0.829	0.304979	0.658	0.851	0.524	Hypoblast	SLMAP
ALDH16A1	0.808	0.304708	0.616	0.784	0.514	Hypoblast	ALDH16A1
GLG11	0.814	0.304689	0.628	0.873	0.639	Hypoblast	GLG1
LASP11	0.773	0.304452	0.546	0.858	0.637	Hypoblast	LASP1
TAOK1	0.773	0.304363	0.546	0.873	0.722	Hypoblast	TAOK1
GOLM11	0.764	0.304348	0.528	0.873	0.682	Hypoblast	GOLM1
KIF1B1	0.783	0.303249	0.566	0.851	0.678	Hypoblast	KIF1B
ZHX1	0.818	0.303216	0.636	0.851	0.614	Hypoblast	ZHX1
HNF4A	0.882	0.303079	0.764	0.843	0.424	Hypoblast	HNF4A
MRS21	0.783	0.302569	0.566	0.888	0.694	Hypoblast	MRS2
APC	0.801	0.302399	0.602	0.851	0.609	Hypoblast	APC
MCC	0.834	0.302278	0.668	0.799	0.5	Hypoblast	MCC
FASN	0.715	0.302051	0.43	0.94	0.776	Hypoblast	FASN
PDLIM5	0.809	0.30167	0.618	0.851	0.601	Hypoblast	PDLIM5
BEX5	0.749	0.301283	0.498	0.687	0.48	Hypoblast	BEX5
PHIP	0.751	0.300543	0.502	0.888	0.729	Hypoblast	PHIP
MLXIP	0.875	0.300143	0.75	0.858	0.483	Hypoblast	MLXIP
GATA6-AS1	0.871	0.299826	0.742	0.799	0.321	Hypoblast	GATA6-AS1
EXOC5	0.738	0.299695	0.476	0.888	0.692	Hypoblast	EXOC5
CD461	0.759	0.29969	0.518	0.858	0.706	Hypoblast	CD46
AGPAT1	0.832	0.299604	0.664	0.836	0.536	Hypoblast	AGPAT1
YIF1B1	0.826	0.298964	0.652	0.858	0.641	Hypoblast	YIF1B
CENPU1	0.769	0.298721	0.538	0.858	0.633	Hypoblast	CENPU
CAMTA1	0.741	0.2983	0.482	0.866	0.679	Hypoblast	CAMTA1
FLYWCH2	0.763	0.298004	0.526	0.776	0.566	Hypoblast	FLYWCH2
MAPK1	0.781	0.297832	0.562	0.851	0.69	Hypoblast	MAPK1
PQLC11	0.836	0.297638	0.672	0.866	0.623	Hypoblast	PQLC1
MYADM	0.799	0.29702	0.598	0.821	0.559	Hypoblast	MYADM
SNX7	0.845	0.296812	0.69	0.858	0.576	Hypoblast	SNX7
TIMM17B	0.775	0.296624	0.55	0.881	0.655	Hypoblast	TIMM17B
DSCR8	0.777	0.296592	0.554	0.858	0.629	Hypoblast	DSCR8
NIPBL	0.753	0.296565	0.506	0.866	0.68	Hypoblast	NIPBL
RNF216	0.768	0.296515	0.536	0.903	0.74	Hypoblast	RNF216
LTA4H1	0.789	0.296434	0.578	0.873	0.685	Hypoblast	LTA4H
SON	0.703	0.296242	0.406	0.948	0.868	Hypoblast	SON
TMCO3	0.775	0.295792	0.55	0.843	0.586	Hypoblast	TMCO3
ZNF451	0.772	0.295767	0.544	0.836	0.565	Hypoblast	ZNF451
PIAS1	0.773	0.295305	0.546	0.813	0.643	Hypoblast	PIAS1
LAMTOR11	0.719	0.294832	0.438	0.896	0.724	Hypoblast	LAMTOR1
ENPP1	0.809	0.294655	0.618	0.754	0.471	Hypoblast	ENPP1
DGAT1	0.81	0.294497	0.62	0.881	0.691	Hypoblast	DGAT1
CDK16	0.778	0.294341	0.556	0.843	0.63	Hypoblast	CDK16
EIF4G3	0.762	0.29426	0.524	0.866	0.691	Hypoblast	EIF4G3
SHOC2	0.797	0.294072	0.594	0.866	0.586	Hypoblast	SHOC2
SPDL1	0.777	0.293627	0.554	0.836	0.595	Hypoblast	SPDL1
SUGP21	0.744	0.293424	0.488	0.806	0.595	Hypoblast	SUGP2
RNF2131	0.826	0.293264	0.652	0.836	0.58	Hypoblast	RNF213
COMMD71	0.708	0.292577	0.416	0.888	0.72	Hypoblast	COMMD7
USP22	0.742	0.292356	0.484	0.881	0.723	Hypoblast	USP22
TBC1D12	0.769	0.292342	0.538	0.784	0.623	Hypoblast	TBC1D12
ACAA21	0.77	0.292186	0.54	0.858	0.668	Hypoblast	ACAA2
MAP2K4	0.756	0.29212	0.512	0.896	0.73	Hypoblast	MAP2K4
CDX2	0.864	0.291969	0.728	0.784	0.38	Hypoblast	CDX2
GPC6	0.904	0.291503	0.808	0.821	0.274	Hypoblast	GPC6
KCTD6	0.799	0.290683	0.598	0.806	0.57	Hypoblast	KCTD6
SYT13	0.876	0.290478	0.752	0.806	0.364	Hypoblast	SYT13
RTF1	0.734	0.290382	0.468	0.918	0.808	Hypoblast	RTF1
FAM104B	0.8	0.290257	0.6	0.799	0.476	Hypoblast	FAM104B
CORO2A	0.859	0.290215	0.718	0.836	0.415	Hypoblast	CORO2A
RPS27A1	0.759	0.290206	0.518	1	0.998	Hypoblast	RPS27A
CBX12	0.706	0.290193	0.412	0.918	0.779	Hypoblast	CBX1
SKA2	0.739	0.289996	0.478	0.888	0.694	Hypoblast	SKA2
LGR5	0.864	0.289981	0.728	0.716	0.154	Hypoblast	LGR5
CUTA1	0.782	0.289853	0.564	0.836	0.588	Hypoblast	CUTA
STRN3	0.757	0.289806	0.514	0.873	0.683	Hypoblast	STRN3
UQCC31	0.745	0.289169	0.49	0.851	0.673	Hypoblast	UQCC3
RNASEH2B	0.764	0.288503	0.528	0.791	0.53	Hypoblast	RNASEH2B
DLC1	0.817	0.288392	0.634	0.791	0.514	Hypoblast	DLC1
TRABD2B	0.887	0.288309	0.774	0.813	0.156	Hypoblast	TRABD2B
MZT2A2	0.703	0.288151	0.406	0.866	0.684	Hypoblast	MZT2A
MAD2L12	0.754	0.287558	0.508	0.866	0.592	Hypoblast	MAD2L1
UPF3A1	0.747	0.287464	0.494	0.903	0.683	Hypoblast	UPF3A
RUFY3	0.788	0.287185	0.576	0.873	0.657	Hypoblast	RUFY3
FZD4	0.842	0.287164	0.684	0.784	0.475	Hypoblast	FZD4
FUNDC11	0.807	0.286797	0.614	0.836	0.527	Hypoblast	FUNDC1
DENR1	0.712	0.286698	0.424	0.925	0.819	Hypoblast	DENR
BACE1	0.873	0.285734	0.746	0.836	0.488	Hypoblast	BACE1
CMTM61	0.743	0.285413	0.486	0.866	0.634	Hypoblast	CMTM6
CHD1L1	0.735	0.285406	0.47	0.791	0.651	Hypoblast	CHD1L
TRAPPC1	0.724	0.28519	0.448	0.873	0.702	Hypoblast	TRAPPC1
TMEM41B	0.703	0.284897	0.406	0.888	0.812	Hypoblast	TMEM41B
VCL1	0.706	0.284109	0.412	0.903	0.742	Hypoblast	VCL
KHSRP	0.733	0.283785	0.466	0.925	0.779	Hypoblast	KHSRP
LINC011601	0.831	0.283778	0.662	0.799	0.5	Hypoblast	LINC01160
AGGF1	0.827	0.283704	0.654	0.851	0.568	Hypoblast	AGGF1
IER5	0.722	0.283289	0.444	0.843	0.729	Hypoblast	IER5
TXNRD1	0.703	0.283122	0.406	0.933	0.847	Hypoblast	TXNRD1
SRGAP1	0.816	0.283094	0.632	0.843	0.556	Hypoblast	SRGAP1
MAP3K2	0.789	0.282887	0.578	0.851	0.632	Hypoblast	MAP3K2
DNAJC25	0.81	0.282712	0.62	0.836	0.587	Hypoblast	DNAJC25
HORMAD2-AS1	0.815	0.282469	0.63	0.776	0.513	Hypoblast	HORMAD2-AS1
CDR2	0.842	0.282331	0.684	0.873	0.559	Hypoblast	CDR2
PLPP11	0.749	0.281517	0.498	0.724	0.505	Hypoblast	PLPP1
CEP295	0.792	0.281251	0.584	0.866	0.62	Hypoblast	CEP295
GALM1	0.808	0.280895	0.616	0.813	0.527	Hypoblast	GALM
RBM6	0.773	0.280845	0.546	0.888	0.658	Hypoblast	RBM6
LINC01198	0.849	0.280816	0.698	0.769	0.394	Hypoblast	LINC01198
C19orf251	0.774	0.280521	0.548	0.821	0.629	Hypoblast	C19orf25
C12orf49	0.758	0.279554	0.516	0.828	0.634	Hypoblast	C12orf49
ATP11A	0.766	0.279384	0.532	0.836	0.656	Hypoblast	ATP11A
BDP11	0.727	0.27934	0.454	0.903	0.727	Hypoblast	BDP1
TAOK3	0.747	0.27923	0.494	0.858	0.758	Hypoblast	TAOK3
ARL3	0.728	0.279209	0.456	0.881	0.717	Hypoblast	ARL3
LDLR1	0.798	0.279181	0.596	0.851	0.537	Hypoblast	LDLR
ATXN10	0.749	0.278997	0.498	0.828	0.641	Hypoblast	ATXN10
ZNF652	0.817	0.278881	0.634	0.843	0.547	Hypoblast	ZNF652
TRAK2	0.82	0.278599	0.64	0.821	0.582	Hypoblast	TRAK2
SMC4	0.708	0.278426	0.416	0.873	0.745	Hypoblast	SMC4
PRRC2A1	0.796	0.27838	0.592	0.881	0.631	Hypoblast	PRRC2A
MIS18A2	0.739	0.278374	0.478	0.873	0.684	Hypoblast	MIS18A
PCYT2	0.768	0.278083	0.536	0.828	0.636	Hypoblast	PCYT2
CUBN	0.839	0.278037	0.678	0.769	0.392	Hypoblast	CUBN
GSTZ1	0.807	0.277847	0.614	0.858	0.613	Hypoblast	GSTZ1
RFK	0.721	0.277727	0.442	0.888	0.786	Hypoblast	RFK
RRAS	0.836	0.277088	0.672	0.806	0.553	Hypoblast	RRAS
AGTRAP1	0.801	0.276921	0.602	0.836	0.648	Hypoblast	AGTRAP
ARMC1	0.778	0.27676	0.556	0.851	0.595	Hypoblast	ARMC1
FNDC4	0.881	0.276666	0.762	0.828	0.404	Hypoblast	FNDC4
COX6C	0.704	0.276656	0.408	0.985	0.948	Hypoblast	COX6C
VAT11	0.715	0.27643	0.43	0.896	0.79	Hypoblast	VAT1
KMT2E	0.811	0.275996	0.622	0.843	0.561	Hypoblast	KMT2E
MAGEB2	0.835	0.27562	0.67	0.739	0.291	Hypoblast	MAGEB2
PPP2R5A	0.729	0.275349	0.458	0.791	0.646	Hypoblast	PPP2R5A
EIF1B	0.712	0.27522	0.424	0.896	0.751	Hypoblast	EIF1B
GPRC5C	0.797	0.275164	0.594	0.784	0.514	Hypoblast	GPRC5C
DSE	0.814	0.275098	0.628	0.821	0.577	Hypoblast	DSE
TMEM65	0.775	0.275087	0.55	0.731	0.51	Hypoblast	TMEM65
GGA2	0.8	0.274953	0.6	0.836	0.555	Hypoblast	GGA2
GALNT10	0.861	0.274523	0.722	0.843	0.512	Hypoblast	GALNT10
BBS91	0.766	0.273979	0.532	0.799	0.55	Hypoblast	BBS9
SCAF111	0.712	0.273916	0.424	0.851	0.735	Hypoblast	SCAF11
RASGEF1A1	0.851	0.273891	0.702	0.851	0.581	Hypoblast	RASGEF1A
CHD9	0.853	0.27298	0.706	0.851	0.535	Hypoblast	CHD9
CDH8	0.715	0.272899	0.43	0.642	0.388	Hypoblast	CDH8
CLSTN11	0.794	0.272298	0.588	0.851	0.634	Hypoblast	CLSTN1
LRCH1	0.81	0.272079	0.62	0.813	0.552	Hypoblast	LRCH1
GSTA2	0.772	0.271741	0.544	0.657	0.248	Hypoblast	GSTA2
ISCA21	0.785	0.271703	0.57	0.821	0.485	Hypoblast	ISCA2
PLCE1	0.881	0.271668	0.762	0.858	0.487	Hypoblast	PLCE1
WASF3	0.823	0.271392	0.646	0.806	0.549	Hypoblast	WASF3
GYPC	0.883	0.270946	0.766	0.813	0.328	Hypoblast	GYPC
FAM69B	0.8	0.270538	0.6	0.843	0.637	Hypoblast	FAM69B
RPS211	0.744	0.270409	0.488	1	0.99	Hypoblast	RPS21
FRAT21	0.779	0.270313	0.558	0.881	0.657	Hypoblast	FRAT2
TSTD11	0.782	0.269257	0.564	0.881	0.705	Hypoblast	TSTD1
CKAP2L	0.833	0.269243	0.666	0.791	0.461	Hypoblast	CKAP2L
C8orf331	0.721	0.269215	0.442	0.821	0.679	Hypoblast	C8orf33
CHDH	0.881	0.269181	0.762	0.843	0.501	Hypoblast	CHDH
CCDC117	0.778	0.26853	0.556	0.888	0.694	Hypoblast	CCDC117
FAM208A	0.797	0.268389	0.594	0.821	0.589	Hypoblast	FAM208A
WDR82	0.773	0.268091	0.546	0.881	0.662	Hypoblast	WDR82
TPGS2	0.74	0.267821	0.48	0.843	0.59	Hypoblast	TPGS2
PTPRA	0.75	0.267438	0.5	0.813	0.636	Hypoblast	PTPRA
SETX1	0.805	0.267227	0.61	0.888	0.636	Hypoblast	SETX
UBR41	0.747	0.266842	0.494	0.858	0.652	Hypoblast	UBR4
NF21	0.854	0.266754	0.708	0.858	0.49	Hypoblast	NF2
RPL34	0.725	0.266023	0.45	1	0.997	Hypoblast	RPL34
BIRC61	0.736	0.265928	0.472	0.903	0.731	Hypoblast	BIRC6
SPECC11	0.791	0.265905	0.582	0.896	0.622	Hypoblast	SPECC1
RPA32	0.714	0.265668	0.428	0.896	0.662	Hypoblast	RPA3
UGDH	0.78	0.265643	0.56	0.858	0.625	Hypoblast	UGDH
EGFLAM	0.889	0.265631	0.778	0.806	0.335	Hypoblast	EGFLAM
MAEL	0.784	0.26546	0.568	0.754	0.478	Hypoblast	MAEL
SLBP2	0.745	0.265387	0.49	0.836	0.581	Hypoblast	SLBP
STAU2	0.79	0.265308	0.58	0.821	0.606	Hypoblast	STAU2
B3GNT21	0.778	0.265271	0.556	0.873	0.642	Hypoblast	B3GNT2
KRTCAP31	0.803	0.265189	0.606	0.828	0.548	Hypoblast	KRTCAP3
KCNK61	0.833	0.264937	0.666	0.828	0.553	Hypoblast	KCNK6
PPP6R2	0.803	0.264716	0.606	0.866	0.661	Hypoblast	PPP6R2
FBXO34	0.81	0.263957	0.62	0.836	0.623	Hypoblast	FBXO34
GMFB	0.749	0.263928	0.498	0.806	0.592	Hypoblast	GMFB
STXBP6	0.852	0.263926	0.704	0.761	0.339	Hypoblast	STXBP6
UHRF1BP1L	0.748	0.2638	0.496	0.858	0.716	Hypoblast	UHRF1BP1L
DGKD	0.791	0.263227	0.582	0.836	0.589	Hypoblast	DGKD
CCDC1671	0.701	0.262876	0.402	0.888	0.646	Hypoblast	CCDC167
KCNJ16	0.785	0.262717	0.57	0.687	0.127	Hypoblast	KCNJ16
MYH9	0.731	0.262189	0.462	0.896	0.777	Hypoblast	MYH9
FRMD6	0.713	0.261686	0.426	0.851	0.676	Hypoblast	FRMD6
INPP5F	0.741	0.261528	0.482	0.858	0.748	Hypoblast	INPP5F
NLRP22	0.704	0.261073	0.408	0.948	0.819	Hypoblast	NLRP2
CKAP22	0.736	0.261005	0.472	0.866	0.654	Hypoblast	CKAP2
TMEM245	0.789	0.260781	0.578	0.843	0.587	Hypoblast	TMEM245
GTSE12	0.741	0.260615	0.482	0.799	0.547	Hypoblast	GTSE1
DCAF71	0.824	0.260327	0.648	0.866	0.577	Hypoblast	DCAF7
RPS181	0.729	0.259996	0.458	1	0.999	Hypoblast	RPS18
PELI2	0.81	0.259938	0.62	0.746	0.424	Hypoblast	PELI2
AP2B11	0.735	0.259816	0.47	0.896	0.725	Hypoblast	AP2B1
BRCA1	0.799	0.259324	0.598	0.881	0.581	Hypoblast	BRCA1
KIAA1522	0.83	0.259119	0.66	0.858	0.575	Hypoblast	KIAA1522
RAB3IP	0.787	0.259014	0.574	0.821	0.578	Hypoblast	RAB3IP
TMCO1	0.714	0.258843	0.428	0.918	0.837	Hypoblast	TMCO1
TULP4	0.758	0.258704	0.516	0.836	0.672	Hypoblast	TULP4
ZNF901	0.783	0.258492	0.566	0.866	0.576	Hypoblast	ZNF90
CAAP11	0.77	0.258417	0.54	0.881	0.606	Hypoblast	CAAP1
TMEM9	0.785	0.257749	0.57	0.828	0.645	Hypoblast	TMEM9
CCDC25	0.76	0.257354	0.52	0.799	0.488	Hypoblast	CCDC25
SLC35A3	0.743	0.257183	0.486	0.799	0.579	Hypoblast	SLC35A3
CRNDE	0.798	0.257054	0.596	0.724	0.44	Hypoblast	CRNDE
OSBPL81	0.706	0.256904	0.412	0.866	0.754	Hypoblast	OSBPL8
RAB131	0.732	0.256835	0.464	0.873	0.695	Hypoblast	RAB13
GLUD11	0.751	0.256788	0.502	0.866	0.634	Hypoblast	GLUD1
CTBP1	0.802	0.256398	0.604	0.851	0.599	Hypoblast	CTBP1
SALL1	0.853	0.256344	0.706	0.776	0.319	Hypoblast	SALL1
NF1	0.728	0.256304	0.456	0.91	0.718	Hypoblast	NF1
SMIM12	0.764	0.256206	0.528	0.821	0.547	Hypoblast	SMIM12
ARID2	0.785	0.256151	0.57	0.881	0.602	Hypoblast	ARID2
BLOC1S22	0.709	0.256144	0.418	0.843	0.608	Hypoblast	BLOC1S2
RCBTB1	0.861	0.255804	0.722	0.828	0.47	Hypoblast	RCBTB1
GLIPR2	0.724	0.255713	0.448	0.687	0.439	Hypoblast	GLIPR2
SHPRH1	0.817	0.255604	0.634	0.873	0.546	Hypoblast	SHPRH
SMAD4	0.816	0.255322	0.632	0.836	0.615	Hypoblast	SMAD4
PIKFYVE	0.83	0.255188	0.66	0.858	0.622	Hypoblast	PIKFYVE
CEP78	0.77	0.25517	0.54	0.813	0.589	Hypoblast	CEP78
NPNT	0.849	0.25499	0.698	0.776	0.419	Hypoblast	NPNT
MOCS2	0.761	0.254762	0.522	0.851	0.646	Hypoblast	MOCS2
ZDHHC9	0.815	0.25468	0.63	0.828	0.587	Hypoblast	ZDHHC9
MYSM11	0.767	0.254401	0.534	0.881	0.697	Hypoblast	MYSM1
PLOD1	0.774	0.254199	0.548	0.806	0.593	Hypoblast	PLOD1
CUL5	0.779	0.253548	0.558	0.881	0.651	Hypoblast	CUL5
DNAJC13	0.814	0.253199	0.628	0.873	0.627	Hypoblast	DNAJC13
EID12	0.74	0.253096	0.48	0.836	0.538	Hypoblast	EID1
PKDCC	0.825	0.251691	0.65	0.813	0.577	Hypoblast	PKDCC
UBR2	0.745	0.251679	0.49	0.873	0.661	Hypoblast	UBR2
CHST3	0.816	0.251507	0.632	0.791	0.57	Hypoblast	CHST3
CPN1	0.861	0.251481	0.722	0.806	0.341	Hypoblast	CPN1
ALPL1	0.807	0.251404	0.614	0.806	0.527	Hypoblast	ALPL
ATXN7L3B1	0.737	0.25139	0.474	0.828	0.626	Hypoblast	ATXN7L3B
HACD11	0.798	0.25126	0.596	0.784	0.519	Hypoblast	HACD1
TCF7L1	0.826	0.251208	0.652	0.776	0.419	Hypoblast	TCF7L1
BRCA2	0.832	0.250505	0.664	0.858	0.548	Hypoblast	BRCA2

## Sheet: Cytotrophoblast
Supplementary Data 2_sheet3/4
	myAUC	avg_diff	power	pct.1	pct.2	cluster	gene
PEG10	0.909	1.46334	0.818	0.994	0.697	Cytotrophoblasts	PEG10
FABP5	0.895	1.2153	0.79	0.998	0.806	Cytotrophoblasts	FABP5
HIST1H4C	0.847	1.16901	0.694	0.982	0.687	Cytotrophoblasts	HIST1H4C
KRT19	0.91	1.1389	0.82	0.999	0.806	Cytotrophoblasts	KRT19
TPM1	0.887	1.03509	0.774	0.99	0.682	Cytotrophoblasts	TPM1
MT-CYB	0.863	0.988505	0.726	0.999	0.981	Cytotrophoblasts	MT-CYB
MT-CO2	0.85	0.982467	0.7	1	0.992	Cytotrophoblasts	MT-CO2
MT-ND6	0.893	0.979768	0.786	0.994	0.778	Cytotrophoblasts	MT-ND6
MT-ND4	0.862	0.948271	0.724	1	0.989	Cytotrophoblasts	MT-ND4
MT-CO3	0.86	0.938543	0.72	0.999	0.966	Cytotrophoblasts	MT-CO3
MT-CO1	0.86	0.931797	0.72	0.999	0.991	Cytotrophoblasts	MT-CO1
MT-ND1	0.867	0.91068	0.734	1	0.973	Cytotrophoblasts	MT-ND1
LGALS3	0.901	0.89215	0.802	0.998	0.618	Cytotrophoblasts	LGALS3
HIST1H1D	0.85	0.884644	0.7	0.97	0.634	Cytotrophoblasts	HIST1H1D
LRP2	0.935	0.883934	0.87	0.983	0.548	Cytotrophoblasts	LRP2
GCSH	0.911	0.852154	0.822	0.996	0.822	Cytotrophoblasts	GCSH
MT-ND3	0.839	0.844794	0.678	0.998	0.945	Cytotrophoblasts	MT-ND3
ARPC5	0.884	0.802066	0.768	0.995	0.726	Cytotrophoblasts	ARPC5
GJA5	0.936	0.787783	0.872	0.978	0.515	Cytotrophoblasts	GJA5
YBX1	0.887	0.768335	0.774	1	0.929	Cytotrophoblasts	YBX1
CDH1	0.907	0.757124	0.814	0.995	0.715	Cytotrophoblasts	CDH1
MT-ND2	0.837	0.738778	0.674	0.998	0.969	Cytotrophoblasts	MT-ND2
HIST1H1B	0.844	0.738745	0.688	0.968	0.615	Cytotrophoblasts	HIST1H1B
HSPD1	0.827	0.735956	0.654	1	0.933	Cytotrophoblasts	HSPD1
HINT1	0.874	0.735183	0.748	0.996	0.807	Cytotrophoblasts	HINT1
CCND1	0.875	0.729768	0.75	0.986	0.619	Cytotrophoblasts	CCND1
MT-ND5	0.849	0.721346	0.698	0.996	0.923	Cytotrophoblasts	MT-ND5
CAV1	0.856	0.717761	0.712	0.977	0.597	Cytotrophoblasts	CAV1
SNRPD1	0.866	0.711467	0.732	0.991	0.771	Cytotrophoblasts	SNRPD1
C1QBP	0.873	0.708255	0.746	0.997	0.887	Cytotrophoblasts	C1QBP
EPCAM	0.86	0.700878	0.72	0.988	0.7	Cytotrophoblasts	EPCAM
DSP	0.851	0.697182	0.702	0.996	0.839	Cytotrophoblasts	DSP
CTSC	0.879	0.696552	0.758	0.995	0.793	Cytotrophoblasts	CTSC
CYB5A	0.891	0.693456	0.782	0.99	0.667	Cytotrophoblasts	CYB5A
TXN	0.854	0.692248	0.708	0.996	0.762	Cytotrophoblasts	TXN
MT-ATP6	0.811	0.684694	0.622	0.999	0.985	Cytotrophoblasts	MT-ATP6
CENPF	0.895	0.673042	0.79	0.983	0.534	Cytotrophoblasts	CENPF
SLC16A1	0.884	0.665487	0.768	0.997	0.659	Cytotrophoblasts	SLC16A1
LIMA1	0.88	0.662432	0.76	0.989	0.679	Cytotrophoblasts	LIMA1
PRKDC	0.874	0.659788	0.748	0.997	0.761	Cytotrophoblasts	PRKDC
MARCKSL1	0.882	0.639485	0.764	0.979	0.546	Cytotrophoblasts	MARCKSL1
STMN1	0.838	0.627917	0.676	0.997	0.731	Cytotrophoblasts	STMN1
HMGN1	0.866	0.62687	0.732	0.997	0.853	Cytotrophoblasts	HMGN1
MKI67	0.878	0.625528	0.756	0.971	0.577	Cytotrophoblasts	MKI67
LRRFIP1	0.892	0.62121	0.784	0.982	0.571	Cytotrophoblasts	LRRFIP1
RBMX	0.856	0.620041	0.712	0.986	0.576	Cytotrophoblasts	RBMX
FBXO22	0.874	0.617409	0.748	0.997	0.739	Cytotrophoblasts	FBXO22
PARP1	0.854	0.610301	0.708	0.989	0.659	Cytotrophoblasts	PARP1
UBE2S	0.84	0.607769	0.68	0.986	0.706	Cytotrophoblasts	UBE2S
TFDP2	0.876	0.60687	0.752	0.986	0.652	Cytotrophoblasts	TFDP2
TUBB	0.833	0.596201	0.666	1	0.876	Cytotrophoblasts	TUBB
TOP2A	0.832	0.589651	0.664	0.963	0.564	Cytotrophoblasts	TOP2A
CCNB1	0.792	0.581943	0.584	0.997	0.863	Cytotrophoblasts	CCNB1
TUBA1B	0.809	0.577927	0.618	1	0.847	Cytotrophoblasts	TUBA1B
ADH5	0.855	0.574594	0.71	0.994	0.723	Cytotrophoblasts	ADH5
SRSF7	0.831	0.574063	0.662	0.995	0.756	Cytotrophoblasts	SRSF7
MT-ND4L	0.827	0.569552	0.654	0.994	0.87	Cytotrophoblasts	MT-ND4L
ARHGAP29	0.905	0.569547	0.81	0.974	0.468	Cytotrophoblasts	ARHGAP29
CTSV	0.802	0.567867	0.604	0.983	0.785	Cytotrophoblasts	CTSV
NDUFV2	0.848	0.566179	0.696	0.995	0.758	Cytotrophoblasts	NDUFV2
SNRPE	0.854	0.563889	0.708	0.996	0.845	Cytotrophoblasts	SNRPE
HIST1H1A	0.831	0.563209	0.662	0.963	0.637	Cytotrophoblasts	HIST1H1A
APEX1	0.84	0.562192	0.68	0.994	0.673	Cytotrophoblasts	APEX1
DSG2	0.885	0.561268	0.77	0.989	0.633	Cytotrophoblasts	DSG2
PPA1	0.842	0.560042	0.684	0.998	0.866	Cytotrophoblasts	PPA1
MAP4K4	0.858	0.554565	0.716	0.99	0.709	Cytotrophoblasts	MAP4K4
RCN2	0.852	0.553726	0.704	0.997	0.774	Cytotrophoblasts	RCN2
RPL22L1	0.789	0.550206	0.578	0.991	0.816	Cytotrophoblasts	RPL22L1
RPL36AL	0.831	0.548942	0.662	0.995	0.836	Cytotrophoblasts	RPL36AL
PYGL	0.854	0.54875	0.708	0.993	0.751	Cytotrophoblasts	PYGL
TPX2	0.851	0.548736	0.702	0.984	0.648	Cytotrophoblasts	TPX2
PSMB5	0.842	0.548434	0.684	0.993	0.84	Cytotrophoblasts	PSMB5
PPM1G	0.837	0.547372	0.674	0.993	0.742	Cytotrophoblasts	PPM1G
MGST3	0.829	0.546617	0.658	1	0.888	Cytotrophoblasts	MGST3
ERH	0.833	0.546232	0.666	0.993	0.804	Cytotrophoblasts	ERH
VCL	0.872	0.54591	0.744	0.986	0.689	Cytotrophoblasts	VCL
MRPL3	0.851	0.545734	0.702	0.99	0.706	Cytotrophoblasts	MRPL3
TMA7	0.842	0.542418	0.684	0.994	0.867	Cytotrophoblasts	TMA7
SNRPG	0.846	0.538085	0.692	0.997	0.89	Cytotrophoblasts	SNRPG
SNRPF	0.826	0.536937	0.652	0.998	0.796	Cytotrophoblasts	SNRPF
RPL39L	0.845	0.53443	0.69	0.99	0.69	Cytotrophoblasts	RPL39L
ITGB1	0.839	0.533919	0.678	0.993	0.752	Cytotrophoblasts	ITGB1
CEBPD	0.847	0.53338	0.694	0.986	0.662	Cytotrophoblasts	CEBPD
RANBP1	0.821	0.530773	0.642	0.998	0.865	Cytotrophoblasts	RANBP1
WNT6	0.923	0.530512	0.846	0.942	0.445	Cytotrophoblasts	WNT6
EEF1E1	0.857	0.528052	0.714	0.983	0.642	Cytotrophoblasts	EEF1E1
2020-09-11	0.815	0.52521	0.63	0.996	0.806	Cytotrophoblasts	2020-09-11
LDHA	0.804	0.524093	0.608	1	0.902	Cytotrophoblasts	LDHA
PDCD5	0.842	0.52295	0.684	0.994	0.721	Cytotrophoblasts	PDCD5
NDUFS6	0.833	0.521965	0.666	0.989	0.711	Cytotrophoblasts	NDUFS6
MRFAP1	0.83	0.521529	0.66	0.99	0.716	Cytotrophoblasts	MRFAP1
EBPL	0.855	0.521025	0.71	0.986	0.682	Cytotrophoblasts	EBPL
XRCC5	0.808	0.520659	0.616	0.999	0.854	Cytotrophoblasts	XRCC5
NDUFA4	0.821	0.519402	0.642	0.994	0.852	Cytotrophoblasts	NDUFA4
MRPL51	0.841	0.519312	0.682	0.995	0.772	Cytotrophoblasts	MRPL51
TXNL4A	0.843	0.519108	0.686	0.991	0.724	Cytotrophoblasts	TXNL4A
CLU	0.809	0.514422	0.618	0.986	0.726	Cytotrophoblasts	CLU
RBM8A	0.822	0.513272	0.644	0.995	0.772	Cytotrophoblasts	RBM8A
REEP3	0.878	0.512624	0.756	0.989	0.679	Cytotrophoblasts	REEP3
SHTN1	0.861	0.508005	0.722	0.989	0.687	Cytotrophoblasts	SHTN1
GNG5	0.841	0.499077	0.682	0.996	0.817	Cytotrophoblasts	GNG5
HIF1A	0.847	0.493534	0.694	0.99	0.711	Cytotrophoblasts	HIF1A
SUB1	0.831	0.493284	0.662	0.996	0.871	Cytotrophoblasts	SUB1
UBXN4	0.865	0.493127	0.73	0.981	0.573	Cytotrophoblasts	UBXN4
CYSTM1	0.83	0.492653	0.66	0.988	0.763	Cytotrophoblasts	CYSTM1
CALD1	0.823	0.492605	0.646	0.985	0.689	Cytotrophoblasts	CALD1
UQCRFS1	0.828	0.490905	0.656	0.99	0.792	Cytotrophoblasts	UQCRFS1
LSM5	0.824	0.490229	0.648	0.988	0.752	Cytotrophoblasts	LSM5
HSPE1	0.793	0.488587	0.586	0.999	0.939	Cytotrophoblasts	HSPE1
TENM3	0.894	0.487679	0.788	0.991	0.654	Cytotrophoblasts	TENM3
VDAC3	0.85	0.48675	0.7	0.985	0.653	Cytotrophoblasts	VDAC3
PPP1R14B	0.829	0.485855	0.658	0.995	0.866	Cytotrophoblasts	PPP1R14B
TMSB4X	0.779	0.485672	0.558	0.994	0.792	Cytotrophoblasts	TMSB4X
HMGB2	0.815	0.481867	0.63	0.908	0.38	Cytotrophoblasts	HMGB2
SLC39A1	0.876	0.481663	0.752	0.979	0.579	Cytotrophoblasts	SLC39A1
DNAJC19	0.857	0.480973	0.714	0.981	0.614	Cytotrophoblasts	DNAJC19
CALM2	0.824	0.480114	0.648	0.963	0.48	Cytotrophoblasts	CALM2
SLC25A37	0.885	0.47659	0.77	0.989	0.613	Cytotrophoblasts	SLC25A37
CTNNAL1	0.864	0.47558	0.728	0.984	0.609	Cytotrophoblasts	CTNNAL1
ANP32B	0.814	0.475272	0.628	0.997	0.861	Cytotrophoblasts	ANP32B
TXNDC17	0.828	0.47448	0.656	0.986	0.668	Cytotrophoblasts	TXNDC17
CNN3	0.846	0.473689	0.692	0.974	0.567	Cytotrophoblasts	CNN3
MPZL1	0.829	0.473581	0.658	0.985	0.784	Cytotrophoblasts	MPZL1
MTDH	0.85	0.471927	0.7	0.973	0.583	Cytotrophoblasts	MTDH
DEK	0.826	0.468494	0.652	0.989	0.714	Cytotrophoblasts	DEK
TUBA1C	0.791	0.466871	0.582	0.998	0.768	Cytotrophoblasts	TUBA1C
L1TD1	0.803	0.466799	0.606	0.996	0.77	Cytotrophoblasts	L1TD1
RBM17	0.824	0.466592	0.648	0.988	0.744	Cytotrophoblasts	RBM17
METTL5	0.835	0.46621	0.67	0.984	0.69	Cytotrophoblasts	METTL5
NAE1	0.847	0.463599	0.694	0.986	0.673	Cytotrophoblasts	NAE1
SRI	0.855	0.463371	0.71	0.984	0.595	Cytotrophoblasts	SRI
MYH10	0.867	0.463162	0.734	0.983	0.547	Cytotrophoblasts	MYH10
LDHB	0.8	0.462137	0.6	1	0.957	Cytotrophoblasts	LDHB
WLS	0.868	0.461262	0.736	0.983	0.595	Cytotrophoblasts	WLS
HNRNPAB	0.79	0.460316	0.58	0.998	0.912	Cytotrophoblasts	HNRNPAB
HSD17B12	0.848	0.456105	0.696	0.989	0.714	Cytotrophoblasts	HSD17B12
HIST1H1E	0.772	0.455476	0.544	0.977	0.74	Cytotrophoblasts	HIST1H1E
MRPL11	0.831	0.455272	0.662	0.984	0.72	Cytotrophoblasts	MRPL11
PRDX2	0.805	0.455226	0.61	0.998	0.865	Cytotrophoblasts	PRDX2
PSMG1	0.866	0.454856	0.732	0.975	0.64	Cytotrophoblasts	PSMG1
ARPC1B	0.815	0.453934	0.63	0.996	0.852	Cytotrophoblasts	ARPC1B
YBX3	0.82	0.453823	0.64	0.993	0.71	Cytotrophoblasts	YBX3
JTB	0.831	0.452741	0.662	0.989	0.727	Cytotrophoblasts	JTB
PGK1	0.798	0.452624	0.596	0.997	0.851	Cytotrophoblasts	PGK1
ARPC2	0.827	0.452414	0.654	0.997	0.928	Cytotrophoblasts	ARPC2
IQGAP1	0.819	0.452411	0.638	0.997	0.803	Cytotrophoblasts	IQGAP1
MRPL36	0.807	0.45076	0.614	0.983	0.709	Cytotrophoblasts	MRPL36
TPM2	0.843	0.450314	0.686	0.961	0.611	Cytotrophoblasts	TPM2
MRPL41	0.818	0.449629	0.636	0.986	0.726	Cytotrophoblasts	MRPL41
CCKBR	0.812	0.447562	0.624	0.979	0.646	Cytotrophoblasts	CCKBR
SUGT1	0.819	0.447549	0.638	0.986	0.685	Cytotrophoblasts	SUGT1
DNMT1	0.803	0.447203	0.606	0.998	0.795	Cytotrophoblasts	DNMT1
DBI	0.801	0.446885	0.602	0.991	0.818	Cytotrophoblasts	DBI
CCNI	0.824	0.446674	0.648	0.994	0.769	Cytotrophoblasts	CCNI
PDCD2	0.865	0.446497	0.73	0.985	0.671	Cytotrophoblasts	PDCD2
GLDC	0.881	0.445815	0.762	0.972	0.539	Cytotrophoblasts	GLDC
NLRP2	0.76	0.44569	0.52	0.987	0.783	Cytotrophoblasts	NLRP2
PAICS	0.794	0.445106	0.588	0.995	0.833	Cytotrophoblasts	PAICS
TANC2	0.905	0.444898	0.81	0.985	0.58	Cytotrophoblasts	TANC2
GLRX5	0.822	0.4439	0.644	0.995	0.839	Cytotrophoblasts	GLRX5
HMGN3	0.815	0.442677	0.63	0.99	0.705	Cytotrophoblasts	HMGN3
CD2AP	0.828	0.441917	0.656	0.989	0.727	Cytotrophoblasts	CD2AP
HMGB1	0.769	0.440878	0.538	0.998	0.935	Cytotrophoblasts	HMGB1
HSPA8	0.761	0.440788	0.522	0.999	0.935	Cytotrophoblasts	HSPA8
ELOVL6	0.891	0.440644	0.782	0.967	0.519	Cytotrophoblasts	ELOVL6
CCT4	0.795	0.438952	0.59	0.999	0.862	Cytotrophoblasts	CCT4
PKN2	0.881	0.43793	0.762	0.988	0.61	Cytotrophoblasts	PKN2
OLA1	0.822	0.43784	0.644	0.997	0.808	Cytotrophoblasts	OLA1
NUCKS1	0.797	0.437805	0.594	0.995	0.73	Cytotrophoblasts	NUCKS1
KHDRBS1	0.808	0.437518	0.616	0.989	0.774	Cytotrophoblasts	KHDRBS1
GTF2A2	0.81	0.437341	0.62	0.988	0.783	Cytotrophoblasts	GTF2A2
FUT8	0.918	0.436575	0.836	0.974	0.502	Cytotrophoblasts	FUT8
TLN1	0.895	0.434999	0.79	0.982	0.591	Cytotrophoblasts	TLN1
NASP	0.766	0.434278	0.532	0.997	0.904	Cytotrophoblasts	NASP
PTN	0.78	0.432078	0.56	0.985	0.733	Cytotrophoblasts	PTN
ERVMER34-1	0.896	0.431489	0.792	0.956	0.427	Cytotrophoblasts	ERVMER34-1
AHNAK	0.865	0.430079	0.73	0.986	0.631	Cytotrophoblasts	AHNAK
SRM	0.8	0.429758	0.6	0.998	0.859	Cytotrophoblasts	SRM
LBR	0.889	0.429076	0.778	0.974	0.566	Cytotrophoblasts	LBR
AGL	0.858	0.428825	0.716	0.989	0.562	Cytotrophoblasts	AGL
DYNLL1	0.768	0.428665	0.536	0.989	0.844	Cytotrophoblasts	DYNLL1
TMEM30A	0.84	0.428188	0.68	0.988	0.696	Cytotrophoblasts	TMEM30A
PHF3	0.875	0.427567	0.75	0.978	0.589	Cytotrophoblasts	PHF3
SMC1A	0.823	0.426876	0.646	0.985	0.743	Cytotrophoblasts	SMC1A
GTF3A	0.827	0.426845	0.654	0.986	0.704	Cytotrophoblasts	GTF3A
VDAC1	0.778	0.426667	0.556	0.997	0.886	Cytotrophoblasts	VDAC1
CDC123	0.805	0.426268	0.61	0.99	0.769	Cytotrophoblasts	CDC123
MRPS5	0.84	0.425745	0.68	0.988	0.663	Cytotrophoblasts	MRPS5
NR6A1	0.824	0.424825	0.648	0.99	0.708	Cytotrophoblasts	NR6A1
KTN1	0.795	0.423585	0.59	1	0.842	Cytotrophoblasts	KTN1
LSM8	0.846	0.423324	0.692	0.978	0.594	Cytotrophoblasts	LSM8
CSTB	0.806	0.422643	0.612	0.996	0.865	Cytotrophoblasts	CSTB
CENPE	0.864	0.422021	0.728	0.966	0.585	Cytotrophoblasts	CENPE
LSM6	0.852	0.421814	0.704	0.973	0.518	Cytotrophoblasts	LSM6
SRP14	0.811	0.421498	0.622	0.998	0.916	Cytotrophoblasts	SRP14
EIF2AK4	0.873	0.421468	0.746	0.957	0.444	Cytotrophoblasts	EIF2AK4
SRP9	0.812	0.420298	0.624	0.989	0.727	Cytotrophoblasts	SRP9
STOML2	0.817	0.418232	0.634	0.988	0.786	Cytotrophoblasts	STOML2
BAX	0.797	0.417756	0.594	0.988	0.712	Cytotrophoblasts	BAX
DRAM1	0.864	0.416742	0.728	0.986	0.695	Cytotrophoblasts	DRAM1
TFRC	0.769	0.416299	0.538	0.988	0.772	Cytotrophoblasts	TFRC
ATRX	0.86	0.416139	0.72	0.985	0.614	Cytotrophoblasts	ATRX
IARS2	0.847	0.415567	0.694	0.988	0.714	Cytotrophoblasts	IARS2
TFAM	0.831	0.413849	0.662	0.991	0.713	Cytotrophoblasts	TFAM
ERVH48-1	0.892	0.413318	0.784	0.969	0.587	Cytotrophoblasts	ERVH48-1
MDH1	0.809	0.413256	0.618	0.993	0.736	Cytotrophoblasts	MDH1
PTMA	0.8	0.412636	0.6	0.999	0.995	Cytotrophoblasts	PTMA
GCC2	0.826	0.412634	0.652	0.99	0.71	Cytotrophoblasts	GCC2
TRIAP1	0.814	0.411814	0.628	0.989	0.738	Cytotrophoblasts	TRIAP1
HMMR	0.87	0.411734	0.74	0.949	0.452	Cytotrophoblasts	HMMR
CLNS1A	0.851	0.41032	0.702	0.984	0.582	Cytotrophoblasts	CLNS1A
EMC6	0.806	0.409673	0.612	0.989	0.751	Cytotrophoblasts	EMC6
RUVBL1	0.834	0.408323	0.668	0.984	0.644	Cytotrophoblasts	RUVBL1
TBCA	0.819	0.408044	0.638	0.999	0.79	Cytotrophoblasts	TBCA
MCM3	0.851	0.406947	0.702	0.984	0.61	Cytotrophoblasts	MCM3
CCNG1	0.814	0.406919	0.628	0.987	0.681	Cytotrophoblasts	CCNG1
ABRACL	0.853	0.405708	0.706	0.981	0.622	Cytotrophoblasts	ABRACL
LAMTOR5	0.817	0.404665	0.634	0.985	0.634	Cytotrophoblasts	LAMTOR5
LIMS1	0.878	0.403687	0.756	0.978	0.554	Cytotrophoblasts	LIMS1
SSB	0.763	0.403259	0.526	0.996	0.867	Cytotrophoblasts	SSB
AAED1	0.911	0.402837	0.822	0.981	0.519	Cytotrophoblasts	AAED1
DBF4	0.876	0.402744	0.752	0.983	0.569	Cytotrophoblasts	DBF4
TMX1	0.84	0.402472	0.68	0.986	0.703	Cytotrophoblasts	TMX1
GALNT1	0.916	0.40176	0.832	0.975	0.576	Cytotrophoblasts	GALNT1
PAK2	0.804	0.401652	0.608	0.993	0.727	Cytotrophoblasts	PAK2
AP1S1	0.798	0.401614	0.596	0.993	0.825	Cytotrophoblasts	AP1S1
TOMM22	0.802	0.401118	0.604	0.984	0.741	Cytotrophoblasts	TOMM22
NRIP1	0.863	0.400107	0.726	0.959	0.613	Cytotrophoblasts	NRIP1
TCEAL8	0.829	0.399785	0.658	0.98	0.634	Cytotrophoblasts	TCEAL8
LSM7	0.788	0.399339	0.576	0.99	0.839	Cytotrophoblasts	LSM7
FXR1	0.805	0.398406	0.61	0.993	0.689	Cytotrophoblasts	FXR1
CDKN1C	0.719	0.395958	0.438	1	0.965	Cytotrophoblasts	CDKN1C
MAZ	0.839	0.394795	0.678	0.991	0.718	Cytotrophoblasts	MAZ
VMA21	0.838	0.394689	0.676	0.986	0.7	Cytotrophoblasts	VMA21
HDDC2	0.83	0.394392	0.66	0.981	0.679	Cytotrophoblasts	HDDC2
CAST	0.828	0.393641	0.656	0.986	0.689	Cytotrophoblasts	CAST
ERO1A	0.859	0.393435	0.718	0.988	0.643	Cytotrophoblasts	ERO1A
NCL	0.731	0.392763	0.462	0.998	0.988	Cytotrophoblasts	NCL
YWHAH	0.751	0.392618	0.502	0.987	0.762	Cytotrophoblasts	YWHAH
CD81	0.802	0.392321	0.604	0.994	0.818	Cytotrophoblasts	CD81
FDFT1	0.845	0.390967	0.69	0.974	0.552	Cytotrophoblasts	FDFT1
COMMD6	0.8	0.389698	0.6	0.979	0.639	Cytotrophoblasts	COMMD6
STK26	0.874	0.389445	0.748	0.962	0.584	Cytotrophoblasts	STK26
SDCCAG8	0.865	0.389434	0.73	0.981	0.593	Cytotrophoblasts	SDCCAG8
ATF7IP2	0.854	0.3892	0.708	0.985	0.596	Cytotrophoblasts	ATF7IP2
FSTL1	0.883	0.388803	0.766	0.986	0.656	Cytotrophoblasts	FSTL1
MRPS26	0.827	0.388473	0.654	0.974	0.618	Cytotrophoblasts	MRPS26
RPS4X	0.775	0.388387	0.55	1	0.996	Cytotrophoblasts	RPS4X
RNF7	0.808	0.388083	0.616	0.985	0.68	Cytotrophoblasts	RNF7
PPME1	0.882	0.387346	0.764	0.971	0.551	Cytotrophoblasts	PPME1
PARK7	0.795	0.387316	0.59	0.998	0.888	Cytotrophoblasts	PARK7
PNN	0.781	0.38568	0.562	0.993	0.82	Cytotrophoblasts	PNN
CMTM6	0.859	0.385356	0.718	0.985	0.557	Cytotrophoblasts	CMTM6
ORMDL1	0.867	0.385318	0.734	0.981	0.584	Cytotrophoblasts	ORMDL1
CKAP2	0.88	0.385101	0.76	0.973	0.584	Cytotrophoblasts	CKAP2
NME4	0.853	0.384548	0.706	0.959	0.535	Cytotrophoblasts	NME4
BAG2	0.868	0.384407	0.736	0.92	0.418	Cytotrophoblasts	BAG2
MRPL13	0.814	0.383993	0.628	0.984	0.705	Cytotrophoblasts	MRPL13
SSBP1	0.779	0.382837	0.558	0.996	0.868	Cytotrophoblasts	SSBP1
LAMA1	0.869	0.382547	0.738	0.977	0.642	Cytotrophoblasts	LAMA1
LSM2	0.792	0.382451	0.584	0.993	0.783	Cytotrophoblasts	LSM2
LRPAP1	0.79	0.381172	0.58	0.987	0.772	Cytotrophoblasts	LRPAP1
PCMT1	0.782	0.380929	0.564	0.999	0.835	Cytotrophoblasts	PCMT1
SMC3	0.823	0.380847	0.646	0.979	0.635	Cytotrophoblasts	SMC3
ZCRB1	0.849	0.38075	0.698	0.982	0.558	Cytotrophoblasts	ZCRB1
NPM1	0.738	0.38027	0.476	1	0.994	Cytotrophoblasts	NPM1
EI24	0.787	0.380124	0.574	0.991	0.784	Cytotrophoblasts	EI24
MPHOSPH8	0.822	0.379431	0.644	0.984	0.691	Cytotrophoblasts	MPHOSPH8
HTATIP2	0.817	0.379296	0.634	0.988	0.749	Cytotrophoblasts	HTATIP2
SLC25A5	0.757	0.379223	0.514	0.996	0.888	Cytotrophoblasts	SLC25A5
APLP2	0.766	0.379167	0.532	0.993	0.845	Cytotrophoblasts	APLP2
ACAT2	0.8	0.379162	0.6	0.981	0.665	Cytotrophoblasts	ACAT2
LAMC1	0.874	0.379084	0.748	0.977	0.56	Cytotrophoblasts	LAMC1
PTPN11	0.86	0.378757	0.72	0.987	0.684	Cytotrophoblasts	PTPN11
PGRMC1	0.847	0.378728	0.694	0.982	0.691	Cytotrophoblasts	PGRMC1
PABPC4	0.797	0.378637	0.594	0.995	0.846	Cytotrophoblasts	PABPC4
DUT	0.791	0.377515	0.582	0.979	0.67	Cytotrophoblasts	DUT
HSBP1	0.787	0.377262	0.574	0.989	0.776	Cytotrophoblasts	HSBP1
XIST	0.84	0.376963	0.68	0.873	0.519	Cytotrophoblasts	XIST
HELLS	0.837	0.376698	0.674	0.984	0.609	Cytotrophoblasts	HELLS
FAM136A	0.812	0.37642	0.624	0.983	0.743	Cytotrophoblasts	FAM136A
TAF9	0.808	0.375433	0.616	0.99	0.757	Cytotrophoblasts	TAF9
C8orf59	0.791	0.375334	0.582	0.988	0.775	Cytotrophoblasts	C8orf59
NUDCD2	0.881	0.374589	0.762	0.971	0.484	Cytotrophoblasts	NUDCD2
SFT2D1	0.851	0.374519	0.702	0.971	0.635	Cytotrophoblasts	SFT2D1
SUPT16H	0.792	0.374039	0.584	0.996	0.772	Cytotrophoblasts	SUPT16H
MYO1B	0.877	0.373798	0.754	0.964	0.501	Cytotrophoblasts	MYO1B
CDK1	0.786	0.37375	0.572	0.962	0.63	Cytotrophoblasts	CDK1
HNRNPF	0.753	0.373611	0.506	0.994	0.833	Cytotrophoblasts	HNRNPF
EMC7	0.826	0.373163	0.652	0.983	0.75	Cytotrophoblasts	EMC7
SVIP	0.79	0.371629	0.58	0.988	0.744	Cytotrophoblasts	SVIP
SKP2	0.792	0.371459	0.584	0.991	0.756	Cytotrophoblasts	SKP2
SNX3	0.79	0.370961	0.58	0.995	0.816	Cytotrophoblasts	SNX3
CTDSPL	0.93	0.370806	0.86	0.97	0.602	Cytotrophoblasts	CTDSPL
DNAJC21	0.829	0.370502	0.658	0.994	0.788	Cytotrophoblasts	DNAJC21
CCT3	0.752	0.369967	0.504	0.999	0.928	Cytotrophoblasts	CCT3
PHF20	0.885	0.369822	0.77	0.968	0.509	Cytotrophoblasts	PHF20
NUSAP1	0.831	0.369019	0.662	0.945	0.472	Cytotrophoblasts	NUSAP1
UQCR10	0.775	0.368623	0.55	0.996	0.899	Cytotrophoblasts	UQCR10
NAP1L4	0.806	0.368498	0.612	0.995	0.753	Cytotrophoblasts	NAP1L4
SRSF3	0.751	0.368166	0.502	0.995	0.883	Cytotrophoblasts	SRSF3
LAMB1	0.881	0.368163	0.762	0.972	0.581	Cytotrophoblasts	LAMB1
NDUFAB1	0.783	0.367921	0.566	0.995	0.853	Cytotrophoblasts	NDUFAB1
NOP10	0.794	0.367887	0.588	0.996	0.855	Cytotrophoblasts	NOP10
RBPMS	0.864	0.36686	0.728	0.969	0.563	Cytotrophoblasts	RBPMS
IRX2	0.909	0.366829	0.818	0.956	0.549	Cytotrophoblasts	IRX2
MRPL22	0.808	0.365838	0.616	0.977	0.664	Cytotrophoblasts	MRPL22
TCEAL4	0.853	0.365144	0.706	0.952	0.509	Cytotrophoblasts	TCEAL4
HNRNPR	0.757	0.365015	0.514	0.997	0.904	Cytotrophoblasts	HNRNPR
MRPL52	0.777	0.364883	0.554	0.99	0.836	Cytotrophoblasts	MRPL52
LMNB1	0.791	0.364845	0.582	0.984	0.684	Cytotrophoblasts	LMNB1
S100A10	0.813	0.364393	0.626	0.988	0.659	Cytotrophoblasts	S100A10
UBE2E1	0.863	0.364212	0.726	0.99	0.638	Cytotrophoblasts	UBE2E1
COX7A2	0.76	0.363175	0.52	0.997	0.889	Cytotrophoblasts	COX7A2
MRPL27	0.789	0.362721	0.578	0.987	0.747	Cytotrophoblasts	MRPL27
DYNC1H1	0.828	0.362586	0.656	0.979	0.687	Cytotrophoblasts	DYNC1H1
PAK1IP1	0.793	0.361764	0.586	0.985	0.749	Cytotrophoblasts	PAK1IP1
YES1	0.822	0.361486	0.644	0.993	0.752	Cytotrophoblasts	YES1
TOMM7	0.754	0.361286	0.508	0.998	0.914	Cytotrophoblasts	TOMM7
M6PR	0.846	0.361216	0.692	0.982	0.692	Cytotrophoblasts	M6PR
ROCK1	0.85	0.361086	0.7	0.982	0.638	Cytotrophoblasts	ROCK1
LAPTM4B	0.8	0.360266	0.6	0.995	0.785	Cytotrophoblasts	LAPTM4B
SRSF10	0.788	0.359695	0.576	0.99	0.773	Cytotrophoblasts	SRSF10
MRPL40	0.832	0.359095	0.664	0.988	0.731	Cytotrophoblasts	MRPL40
ITGA6	0.904	0.359029	0.808	0.956	0.477	Cytotrophoblasts	ITGA6
ZC3H13	0.804	0.358701	0.608	0.995	0.726	Cytotrophoblasts	ZC3H13
PPP2R3A	0.895	0.35863	0.79	0.984	0.584	Cytotrophoblasts	PPP2R3A
LSM3	0.786	0.358324	0.572	0.991	0.84	Cytotrophoblasts	LSM3
PRDX3	0.812	0.358214	0.624	0.977	0.572	Cytotrophoblasts	PRDX3
LCP1	0.727	0.357439	0.454	0.994	0.844	Cytotrophoblasts	LCP1
FDPS	0.777	0.357016	0.554	0.99	0.726	Cytotrophoblasts	FDPS
SUMO1	0.787	0.356283	0.574	0.988	0.782	Cytotrophoblasts	SUMO1
GGCT	0.821	0.355961	0.642	0.979	0.602	Cytotrophoblasts	GGCT
UCHL5	0.863	0.35531	0.726	0.982	0.602	Cytotrophoblasts	UCHL5
LSM10	0.828	0.354903	0.656	0.971	0.563	Cytotrophoblasts	LSM10
NAP1L1	0.762	0.354406	0.524	0.994	0.875	Cytotrophoblasts	NAP1L1
CISD1	0.819	0.354169	0.638	0.981	0.654	Cytotrophoblasts	CISD1
ENAH	0.781	0.353872	0.562	0.995	0.814	Cytotrophoblasts	ENAH
MORF4L1	0.759	0.3531	0.518	0.996	0.899	Cytotrophoblasts	MORF4L1
PTTG1	0.823	0.35295	0.646	0.958	0.545	Cytotrophoblasts	PTTG1
ARPC1A	0.796	0.352938	0.592	0.991	0.784	Cytotrophoblasts	ARPC1A
PHB	0.778	0.351836	0.556	0.991	0.833	Cytotrophoblasts	PHB
DCUN1D5	0.79	0.351469	0.58	0.979	0.744	Cytotrophoblasts	DCUN1D5
ACTN1	0.796	0.351277	0.592	0.984	0.721	Cytotrophoblasts	ACTN1
SMARCC1	0.79	0.350963	0.58	0.985	0.781	Cytotrophoblasts	SMARCC1
TCOF1	0.841	0.350569	0.682	0.983	0.617	Cytotrophoblasts	TCOF1
COLEC12	0.773	0.350127	0.546	0.994	0.82	Cytotrophoblasts	COLEC12
SUMO2	0.755	0.349863	0.51	0.996	0.907	Cytotrophoblasts	SUMO2
HNRNPA1	0.742	0.349596	0.484	1	0.963	Cytotrophoblasts	HNRNPA1
PNP	0.829	0.349499	0.658	0.979	0.678	Cytotrophoblasts	PNP
DFFA	0.8	0.349183	0.6	0.985	0.692	Cytotrophoblasts	DFFA
VKORC1	0.854	0.349044	0.708	0.972	0.608	Cytotrophoblasts	VKORC1
PPARG	0.806	0.348686	0.612	0.993	0.777	Cytotrophoblasts	PPARG
ANP32E	0.773	0.348524	0.546	0.987	0.745	Cytotrophoblasts	ANP32E
CCT5	0.736	0.348513	0.472	0.993	0.898	Cytotrophoblasts	CCT5
RHOC	0.8	0.347569	0.6	0.993	0.716	Cytotrophoblasts	RHOC
SRPK1	0.781	0.34699	0.562	0.99	0.795	Cytotrophoblasts	SRPK1
DEPDC1	0.887	0.346969	0.774	0.939	0.449	Cytotrophoblasts	DEPDC1
TM7SF3	0.877	0.346834	0.754	0.972	0.586	Cytotrophoblasts	TM7SF3
SEC11A	0.77	0.346648	0.54	0.997	0.892	Cytotrophoblasts	SEC11A
CCT6A	0.756	0.346176	0.512	0.998	0.926	Cytotrophoblasts	CCT6A
PRPF40A	0.773	0.346045	0.546	0.995	0.801	Cytotrophoblasts	PRPF40A
NEDD8	0.776	0.345348	0.552	0.991	0.824	Cytotrophoblasts	NEDD8
MRPS18C	0.792	0.344889	0.584	0.983	0.758	Cytotrophoblasts	MRPS18C
CNPY2	0.796	0.344841	0.592	0.982	0.727	Cytotrophoblasts	CNPY2
SLC2A3	0.84	0.343913	0.68	0.994	0.64	Cytotrophoblasts	SLC2A3
ILF3	0.766	0.343498	0.532	0.993	0.83	Cytotrophoblasts	ILF3
ELAVL1	0.813	0.343261	0.626	0.981	0.649	Cytotrophoblasts	ELAVL1
SMC2	0.834	0.343133	0.668	0.977	0.664	Cytotrophoblasts	SMC2
CCND3	0.817	0.342973	0.634	0.986	0.727	Cytotrophoblasts	CCND3
EXTL2	0.909	0.342861	0.818	0.968	0.512	Cytotrophoblasts	EXTL2
SRSF9	0.774	0.34275	0.548	0.995	0.89	Cytotrophoblasts	SRSF9
PAGE4	0.735	0.342563	0.47	0.848	0.564	Cytotrophoblasts	PAGE4
CLDN7	0.767	0.342325	0.534	0.993	0.833	Cytotrophoblasts	CLDN7
HSPA2	0.781	0.341936	0.562	0.982	0.759	Cytotrophoblasts	HSPA2
MRPS9	0.836	0.341928	0.672	0.973	0.621	Cytotrophoblasts	MRPS9
RWDD1	0.775	0.341777	0.55	0.986	0.784	Cytotrophoblasts	RWDD1
DCAF13	0.787	0.341176	0.574	0.987	0.751	Cytotrophoblasts	DCAF13
SCO1	0.861	0.340241	0.722	0.979	0.582	Cytotrophoblasts	SCO1
TET1	0.821	0.33969	0.642	0.991	0.605	Cytotrophoblasts	TET1
MRPL19	0.808	0.339681	0.616	0.981	0.655	Cytotrophoblasts	MRPL19
DDX18	0.776	0.339577	0.552	0.989	0.735	Cytotrophoblasts	DDX18
ECHS1	0.787	0.33955	0.574	0.988	0.761	Cytotrophoblasts	ECHS1
AASDHPPT	0.876	0.33948	0.752	0.974	0.533	Cytotrophoblasts	AASDHPPT
CBX1	0.783	0.33917	0.566	0.985	0.734	Cytotrophoblasts	CBX1
DCTPP1	0.84	0.338958	0.68	0.962	0.539	Cytotrophoblasts	DCTPP1
RBBP4	0.79	0.338706	0.58	0.986	0.7	Cytotrophoblasts	RBBP4
EBP	0.826	0.338588	0.652	0.97	0.596	Cytotrophoblasts	EBP
LAMTOR4	0.785	0.338582	0.57	0.978	0.701	Cytotrophoblasts	LAMTOR4
PRMT1	0.754	0.338418	0.508	0.982	0.769	Cytotrophoblasts	PRMT1
XRN2	0.787	0.337894	0.574	0.993	0.769	Cytotrophoblasts	XRN2
COA4	0.789	0.336944	0.578	0.98	0.716	Cytotrophoblasts	COA4
GMPS	0.81	0.336913	0.62	0.985	0.743	Cytotrophoblasts	GMPS
BAZ1B	0.828	0.336362	0.656	0.978	0.594	Cytotrophoblasts	BAZ1B
H2AFV	0.791	0.336285	0.582	0.988	0.707	Cytotrophoblasts	H2AFV
ANXA7	0.812	0.335918	0.624	0.972	0.629	Cytotrophoblasts	ANXA7
CCDC47	0.77	0.335075	0.54	0.993	0.821	Cytotrophoblasts	CCDC47
LARP1	0.819	0.334852	0.638	0.985	0.641	Cytotrophoblasts	LARP1
PYURF	0.848	0.33446	0.696	0.971	0.616	Cytotrophoblasts	PYURF
RACGAP1	0.862	0.334456	0.724	0.975	0.572	Cytotrophoblasts	RACGAP1
SIL1	0.839	0.334267	0.678	0.982	0.684	Cytotrophoblasts	SIL1
DARS	0.838	0.334253	0.676	0.983	0.638	Cytotrophoblasts	DARS
TAF15	0.819	0.334233	0.638	0.988	0.683	Cytotrophoblasts	TAF15
SCAND1	0.786	0.334083	0.572	0.988	0.722	Cytotrophoblasts	SCAND1
NSD1	0.827	0.333083	0.654	0.981	0.653	Cytotrophoblasts	NSD1
BLOC1S4	0.844	0.332848	0.688	0.971	0.555	Cytotrophoblasts	BLOC1S4
MRPS16	0.785	0.332663	0.57	0.986	0.699	Cytotrophoblasts	MRPS16
NET1	0.802	0.331955	0.604	0.987	0.728	Cytotrophoblasts	NET1
PNISR	0.785	0.331531	0.57	0.99	0.701	Cytotrophoblasts	PNISR
FAM3C	0.817	0.3314	0.634	0.984	0.666	Cytotrophoblasts	FAM3C
JDP2	0.896	0.3312	0.792	0.97	0.552	Cytotrophoblasts	JDP2
SYNE1	0.897	0.330332	0.794	0.925	0.503	Cytotrophoblasts	SYNE1
BEX4	0.811	0.329798	0.622	0.972	0.645	Cytotrophoblasts	BEX4
CTNND1	0.81	0.329424	0.62	0.993	0.747	Cytotrophoblasts	CTNND1
FAM207A	0.799	0.328794	0.598	0.979	0.671	Cytotrophoblasts	FAM207A
VGLL1	0.739	0.32825	0.478	0.989	0.767	Cytotrophoblasts	VGLL1
PPP1CC	0.771	0.327786	0.542	0.996	0.815	Cytotrophoblasts	PPP1CC
PHF6	0.884	0.327742	0.768	0.968	0.569	Cytotrophoblasts	PHF6
NONO	0.76	0.327277	0.52	0.994	0.819	Cytotrophoblasts	NONO
NENF	0.845	0.327032	0.69	0.974	0.588	Cytotrophoblasts	NENF
UQCC2	0.806	0.325911	0.612	0.98	0.605	Cytotrophoblasts	UQCC2
SFXN4	0.886	0.32578	0.772	0.97	0.578	Cytotrophoblasts	SFXN4
RAN	0.757	0.325724	0.514	0.998	0.959	Cytotrophoblasts	RAN
ENY2	0.795	0.325468	0.59	0.988	0.73	Cytotrophoblasts	ENY2
KIAA1217	0.821	0.325288	0.642	0.99	0.708	Cytotrophoblasts	KIAA1217
DNAJB14	0.897	0.324514	0.794	0.971	0.573	Cytotrophoblasts	DNAJB14
BCAP31	0.768	0.323763	0.536	0.994	0.829	Cytotrophoblasts	BCAP31
XRCC6	0.75	0.323048	0.5	0.995	0.881	Cytotrophoblasts	XRCC6
PHB2	0.773	0.322949	0.546	0.991	0.804	Cytotrophoblasts	PHB2
POLR2I	0.762	0.322803	0.524	0.983	0.715	Cytotrophoblasts	POLR2I
LYAR	0.79	0.322646	0.58	0.979	0.707	Cytotrophoblasts	LYAR
UQCRC2	0.787	0.322152	0.574	0.984	0.725	Cytotrophoblasts	UQCRC2
CHCHD7	0.837	0.321924	0.674	0.978	0.582	Cytotrophoblasts	CHCHD7
HMGN2	0.761	0.321446	0.522	0.994	0.767	Cytotrophoblasts	HMGN2
MAP7D3	0.877	0.321434	0.754	0.962	0.54	Cytotrophoblasts	MAP7D3
BLOC1S2	0.852	0.321273	0.704	0.966	0.53	Cytotrophoblasts	BLOC1S2
PHPT1	0.761	0.321204	0.522	0.995	0.783	Cytotrophoblasts	PHPT1
DGUOK	0.813	0.321152	0.626	0.972	0.577	Cytotrophoblasts	DGUOK
NDUFA8	0.807	0.320975	0.614	0.973	0.632	Cytotrophoblasts	NDUFA8
ATP6V0E1	0.768	0.320964	0.536	0.997	0.868	Cytotrophoblasts	ATP6V0E1
MRPS23	0.795	0.320605	0.59	0.977	0.654	Cytotrophoblasts	MRPS23
TXN2	0.778	0.320279	0.556	0.981	0.685	Cytotrophoblasts	TXN2
SARAF	0.829	0.320055	0.658	0.979	0.629	Cytotrophoblasts	SARAF
MDK	0.762	0.319911	0.524	0.988	0.794	Cytotrophoblasts	MDK
G3BP1	0.756	0.319872	0.512	0.989	0.812	Cytotrophoblasts	G3BP1
DUSP14	0.837	0.319869	0.674	0.984	0.661	Cytotrophoblasts	DUSP14
DPPA3	0.818	0.319859	0.636	0.983	0.578	Cytotrophoblasts	DPPA3
CNDP2	0.857	0.319714	0.714	0.968	0.523	Cytotrophoblasts	CNDP2
CRYBA2	0.884	0.319701	0.768	0.942	0.564	Cytotrophoblasts	CRYBA2
ATP2B1	0.828	0.319558	0.656	0.982	0.672	Cytotrophoblasts	ATP2B1
CLDN3	0.782	0.319396	0.564	0.936	0.614	Cytotrophoblasts	CLDN3
BRD7	0.8	0.318905	0.6	0.989	0.754	Cytotrophoblasts	BRD7
C11orf58	0.748	0.318804	0.496	0.991	0.82	Cytotrophoblasts	C11orf58
VAMP8	0.814	0.318208	0.628	0.977	0.63	Cytotrophoblasts	VAMP8
MYO1E	0.856	0.317903	0.712	0.986	0.629	Cytotrophoblasts	MYO1E
S1PR2	0.864	0.317891	0.728	0.987	0.572	Cytotrophoblasts	S1PR2
MIS18BP1	0.865	0.317533	0.73	0.975	0.557	Cytotrophoblasts	MIS18BP1
NDUFA1	0.761	0.317233	0.522	0.989	0.827	Cytotrophoblasts	NDUFA1
PEBP1	0.76	0.317213	0.52	1	0.978	Cytotrophoblasts	PEBP1
TCF7L2	0.816	0.317083	0.632	0.983	0.677	Cytotrophoblasts	TCF7L2
PPT1	0.844	0.316862	0.688	0.964	0.617	Cytotrophoblasts	PPT1
HACD2	0.879	0.31673	0.758	0.961	0.532	Cytotrophoblasts	HACD2
HEBP2	0.765	0.316553	0.53	0.991	0.84	Cytotrophoblasts	HEBP2
TMSB10	0.734	0.316502	0.468	0.999	0.97	Cytotrophoblasts	TMSB10
LSM14A	0.794	0.316273	0.588	0.987	0.703	Cytotrophoblasts	LSM14A
GOLM1	0.889	0.316167	0.778	0.979	0.617	Cytotrophoblasts	GOLM1
HNRNPD	0.747	0.31571	0.494	0.996	0.891	Cytotrophoblasts	HNRNPD
CLMP	0.78	0.315131	0.56	0.993	0.746	Cytotrophoblasts	CLMP
POMP	0.757	0.31448	0.514	0.997	0.91	Cytotrophoblasts	POMP
NKAP	0.84	0.314335	0.68	0.968	0.634	Cytotrophoblasts	NKAP
FUNDC2	0.808	0.314223	0.616	0.985	0.709	Cytotrophoblasts	FUNDC2
EID1	0.852	0.313627	0.704	0.953	0.448	Cytotrophoblasts	EID1
KLHL23	0.885	0.313545	0.77	0.953	0.474	Cytotrophoblasts	KLHL23
CHD1	0.8	0.313409	0.6	0.983	0.724	Cytotrophoblasts	CHD1
MACF1	0.877	0.312901	0.754	0.981	0.573	Cytotrophoblasts	MACF1
FKBP3	0.795	0.312826	0.59	0.978	0.693	Cytotrophoblasts	FKBP3
MRPL50	0.82	0.312282	0.64	0.98	0.628	Cytotrophoblasts	MRPL50
BOLA3	0.788	0.312127	0.576	0.981	0.687	Cytotrophoblasts	BOLA3
NOP14	0.814	0.312003	0.628	0.981	0.689	Cytotrophoblasts	NOP14
MRPL18	0.798	0.311648	0.596	0.968	0.552	Cytotrophoblasts	MRPL18
PSMA3	0.74	0.311553	0.48	0.989	0.844	Cytotrophoblasts	PSMA3
RNASEH1	0.833	0.311499	0.666	0.978	0.616	Cytotrophoblasts	RNASEH1
DHX9	0.778	0.311229	0.556	0.986	0.755	Cytotrophoblasts	DHX9
GPN3	0.838	0.310573	0.676	0.974	0.62	Cytotrophoblasts	GPN3
CCNB2	0.85	0.310335	0.7	0.961	0.589	Cytotrophoblasts	CCNB2
ASPM	0.877	0.310322	0.754	0.954	0.495	Cytotrophoblasts	ASPM
PLBD1	0.852	0.310002	0.704	0.978	0.66	Cytotrophoblasts	PLBD1
MPST	0.845	0.309612	0.69	0.967	0.56	Cytotrophoblasts	MPST
SYPL1	0.836	0.309246	0.672	0.983	0.692	Cytotrophoblasts	SYPL1
RPS27L	0.717	0.309105	0.434	0.999	0.904	Cytotrophoblasts	RPS27L
DLGAP5	0.815	0.309019	0.63	0.956	0.596	Cytotrophoblasts	DLGAP5
NUDC	0.733	0.308296	0.466	0.991	0.851	Cytotrophoblasts	NUDC
CHORDC1	0.749	0.308187	0.498	0.991	0.811	Cytotrophoblasts	CHORDC1
ADSL	0.854	0.308138	0.708	0.977	0.622	Cytotrophoblasts	ADSL
HSPA9	0.727	0.307249	0.454	0.991	0.869	Cytotrophoblasts	HSPA9
AIFM1	0.877	0.3071	0.754	0.977	0.589	Cytotrophoblasts	AIFM1
HIST1H2AH	0.838	0.307089	0.676	0.904	0.567	Cytotrophoblasts	HIST1H2AH
RPL29	0.736	0.30673	0.472	1	0.992	Cytotrophoblasts	RPL29
UCP2	0.865	0.305699	0.73	0.921	0.518	Cytotrophoblasts	UCP2
PRPF8	0.807	0.305584	0.614	0.984	0.728	Cytotrophoblasts	PRPF8
PSIP1	0.799	0.305226	0.598	0.981	0.65	Cytotrophoblasts	PSIP1
DDX52	0.847	0.305092	0.694	0.972	0.582	Cytotrophoblasts	DDX52
PDHA1	0.752	0.304424	0.504	0.987	0.796	Cytotrophoblasts	PDHA1
CHCHD10	0.747	0.304352	0.494	0.995	0.809	Cytotrophoblasts	CHCHD10
CHD4	0.799	0.303976	0.598	0.98	0.712	Cytotrophoblasts	CHD4
TACC1	0.779	0.303927	0.558	0.993	0.831	Cytotrophoblasts	TACC1
RPA3	0.799	0.303699	0.598	0.969	0.596	Cytotrophoblasts	RPA3
CCT2	0.732	0.30345	0.464	0.997	0.901	Cytotrophoblasts	CCT2
NDUFS5	0.738	0.302525	0.476	0.997	0.902	Cytotrophoblasts	NDUFS5
SLBP	0.829	0.302399	0.658	0.954	0.5	Cytotrophoblasts	SLBP
MPLKIP	0.825	0.302348	0.65	0.985	0.678	Cytotrophoblasts	MPLKIP
LEPROTL1	0.845	0.302208	0.69	0.98	0.642	Cytotrophoblasts	LEPROTL1
ISOC1	0.852	0.302142	0.704	0.968	0.6	Cytotrophoblasts	ISOC1
NDUFA5	0.79	0.30197	0.58	0.977	0.714	Cytotrophoblasts	NDUFA5
LAMTOR1	0.786	0.30149	0.572	0.978	0.668	Cytotrophoblasts	LAMTOR1
CCDC85B	0.782	0.30147	0.564	0.98	0.68	Cytotrophoblasts	CCDC85B
UBE2E3	0.789	0.301302	0.578	0.988	0.713	Cytotrophoblasts	UBE2E3
PCBP2	0.767	0.30127	0.534	0.996	0.856	Cytotrophoblasts	PCBP2
CWC15	0.797	0.300998	0.594	0.991	0.73	Cytotrophoblasts	CWC15
PFDN4	0.759	0.300963	0.518	0.984	0.775	Cytotrophoblasts	PFDN4
EXOSC3	0.832	0.300954	0.664	0.968	0.571	Cytotrophoblasts	EXOSC3
HUWE1	0.784	0.300379	0.568	0.991	0.746	Cytotrophoblasts	HUWE1
SNRPD3	0.74	0.300286	0.48	0.994	0.849	Cytotrophoblasts	SNRPD3
SF3B6	0.755	0.300002	0.51	0.994	0.84	Cytotrophoblasts	SF3B6
DTYMK	0.798	0.299356	0.596	0.975	0.704	Cytotrophoblasts	DTYMK
SCAF11	0.8	0.29857	0.6	0.985	0.679	Cytotrophoblasts	SCAF11
ADAR	0.837	0.298221	0.674	0.981	0.611	Cytotrophoblasts	ADAR
TMEM14B	0.776	0.29822	0.552	0.98	0.715	Cytotrophoblasts	TMEM14B
TMEM106C	0.868	0.298151	0.736	0.967	0.584	Cytotrophoblasts	TMEM106C
UQCR11	0.739	0.298061	0.478	0.993	0.831	Cytotrophoblasts	UQCR11
SDHAF3	0.872	0.296771	0.744	0.963	0.499	Cytotrophoblasts	SDHAF3
SLC25A3	0.743	0.296111	0.486	0.997	0.944	Cytotrophoblasts	SLC25A3
MRTO4	0.783	0.295798	0.566	0.983	0.732	Cytotrophoblasts	MRTO4
ACSL4	0.774	0.29576	0.548	0.99	0.77	Cytotrophoblasts	ACSL4
MXRA7	0.88	0.295672	0.76	0.968	0.641	Cytotrophoblasts	MXRA7
SLC29A1	0.852	0.295359	0.704	0.971	0.584	Cytotrophoblasts	SLC29A1
CDK4	0.82	0.295145	0.64	0.962	0.556	Cytotrophoblasts	CDK4
NDUFB4	0.754	0.294879	0.508	0.99	0.794	Cytotrophoblasts	NDUFB4
GTF2H5	0.815	0.294469	0.63	0.975	0.621	Cytotrophoblasts	GTF2H5
BTF3	0.764	0.294374	0.528	0.998	0.969	Cytotrophoblasts	BTF3
DYNC1LI1	0.854	0.294262	0.708	0.975	0.599	Cytotrophoblasts	DYNC1LI1
COMMD2	0.834	0.294234	0.668	0.98	0.67	Cytotrophoblasts	COMMD2
TMED10	0.747	0.293809	0.494	0.991	0.831	Cytotrophoblasts	TMED10
RBM3	0.763	0.293421	0.526	0.977	0.708	Cytotrophoblasts	RBM3
XPC	0.878	0.293291	0.756	0.98	0.558	Cytotrophoblasts	XPC
SNRNP40	0.821	0.292586	0.642	0.965	0.564	Cytotrophoblasts	SNRNP40
KRR1	0.816	0.292047	0.632	0.981	0.664	Cytotrophoblasts	KRR1
TYMS	0.793	0.291832	0.586	0.985	0.703	Cytotrophoblasts	TYMS
MED28	0.795	0.291417	0.59	0.977	0.642	Cytotrophoblasts	MED28
TMA16	0.793	0.291412	0.586	0.979	0.693	Cytotrophoblasts	TMA16
IGF2R	0.9	0.291062	0.8	0.966	0.595	Cytotrophoblasts	IGF2R
MAD2L1	0.828	0.290979	0.656	0.952	0.515	Cytotrophoblasts	MAD2L1
CCNA2	0.783	0.290598	0.566	0.969	0.696	Cytotrophoblasts	CCNA2
IPO5	0.773	0.289441	0.546	0.991	0.756	Cytotrophoblasts	IPO5
ILF2	0.737	0.289395	0.474	0.986	0.779	Cytotrophoblasts	ILF2
FAM49B	0.778	0.289385	0.556	0.991	0.812	Cytotrophoblasts	FAM49B
SPINT2	0.727	0.289207	0.454	0.996	0.897	Cytotrophoblasts	SPINT2
CLTC	0.756	0.289137	0.512	0.994	0.835	Cytotrophoblasts	CLTC
C1orf131	0.877	0.289121	0.754	0.972	0.507	Cytotrophoblasts	C1orf131
RPLP1	0.759	0.288723	0.518	1	1	Cytotrophoblasts	RPLP1
IMMT	0.786	0.288701	0.572	0.985	0.743	Cytotrophoblasts	IMMT
TGOLN2	0.872	0.288444	0.744	0.971	0.583	Cytotrophoblasts	TGOLN2
GPATCH4	0.811	0.288226	0.622	0.972	0.64	Cytotrophoblasts	GPATCH4
LRP1	0.853	0.288158	0.706	0.983	0.644	Cytotrophoblasts	LRP1
B3GNT2	0.88	0.28805	0.76	0.965	0.572	Cytotrophoblasts	B3GNT2
MALSU1	0.795	0.287873	0.59	0.984	0.685	Cytotrophoblasts	MALSU1
MZT2A	0.782	0.287499	0.564	0.973	0.621	Cytotrophoblasts	MZT2A
BUB1	0.862	0.287234	0.724	0.949	0.556	Cytotrophoblasts	BUB1
TAGLN2	0.823	0.286944	0.646	0.963	0.526	Cytotrophoblasts	TAGLN2
RRP7A	0.771	0.286607	0.542	0.988	0.766	Cytotrophoblasts	RRP7A
CLDN6	0.766	0.286467	0.532	0.99	0.758	Cytotrophoblasts	CLDN6
COMMD7	0.811	0.286429	0.622	0.975	0.664	Cytotrophoblasts	COMMD7
ABCC5	0.842	0.285799	0.684	0.985	0.697	Cytotrophoblasts	ABCC5
VGLL4	0.848	0.284989	0.696	0.967	0.606	Cytotrophoblasts	VGLL4
MSI2	0.876	0.284332	0.752	0.965	0.516	Cytotrophoblasts	MSI2
ADAP2	0.812	0.284279	0.624	0.977	0.648	Cytotrophoblasts	ADAP2
TIMM8A	0.775	0.283955	0.55	0.98	0.688	Cytotrophoblasts	TIMM8A
MRPL9	0.805	0.283859	0.61	0.968	0.62	Cytotrophoblasts	MRPL9
RBFA	0.871	0.283596	0.742	0.972	0.552	Cytotrophoblasts	RBFA
ARL2	0.789	0.283295	0.578	0.975	0.688	Cytotrophoblasts	ARL2
PNPT1	0.829	0.283067	0.658	0.971	0.628	Cytotrophoblasts	PNPT1
ASCC3	0.796	0.282993	0.592	0.99	0.744	Cytotrophoblasts	ASCC3
SNRPB2	0.751	0.282991	0.502	0.986	0.727	Cytotrophoblasts	SNRPB2
TIPRL	0.848	0.282743	0.696	0.978	0.577	Cytotrophoblasts	TIPRL
CHPT1	0.882	0.28261	0.764	0.961	0.471	Cytotrophoblasts	CHPT1
APRT	0.733	0.282599	0.466	0.987	0.802	Cytotrophoblasts	APRT
FKBP1A	0.745	0.282388	0.49	0.991	0.789	Cytotrophoblasts	FKBP1A
CHCHD3	0.818	0.282387	0.636	0.977	0.629	Cytotrophoblasts	CHCHD3
GEMIN6	0.842	0.282186	0.684	0.959	0.515	Cytotrophoblasts	GEMIN6
COPS5	0.838	0.282054	0.676	0.975	0.632	Cytotrophoblasts	COPS5
JAM3	0.808	0.281827	0.616	0.99	0.712	Cytotrophoblasts	JAM3
ASXL1	0.893	0.281705	0.786	0.982	0.59	Cytotrophoblasts	ASXL1
TIGAR	0.787	0.281629	0.574	0.983	0.723	Cytotrophoblasts	TIGAR
MRGBP	0.861	0.281509	0.722	0.982	0.656	Cytotrophoblasts	MRGBP
MRPL47	0.762	0.281257	0.524	0.989	0.734	Cytotrophoblasts	MRPL47
H2AFZ	0.732	0.281072	0.464	0.999	0.958	Cytotrophoblasts	H2AFZ
FAM96B	0.77	0.281052	0.54	0.979	0.704	Cytotrophoblasts	FAM96B
BRI3	0.724	0.280923	0.448	0.993	0.861	Cytotrophoblasts	BRI3
SNRPB	0.729	0.280881	0.458	0.993	0.904	Cytotrophoblasts	SNRPB
JAGN1	0.866	0.280804	0.732	0.968	0.516	Cytotrophoblasts	JAGN1
ACO1	0.865	0.280547	0.73	0.977	0.581	Cytotrophoblasts	ACO1
MRPL33	0.777	0.280423	0.554	0.985	0.684	Cytotrophoblasts	MRPL33
COA6	0.8	0.280127	0.6	0.975	0.684	Cytotrophoblasts	COA6
SDC4	0.833	0.280071	0.666	0.979	0.59	Cytotrophoblasts	SDC4
TMEM165	0.842	0.27969	0.684	0.959	0.562	Cytotrophoblasts	TMEM165
CDC42EP3	0.854	0.279491	0.708	0.972	0.601	Cytotrophoblasts	CDC42EP3
PSMD1	0.735	0.279181	0.47	0.995	0.834	Cytotrophoblasts	PSMD1
HDGF	0.748	0.278984	0.496	0.993	0.837	Cytotrophoblasts	HDGF
SF3A3	0.791	0.278875	0.582	0.98	0.738	Cytotrophoblasts	SF3A3
EIF1AX	0.74	0.278849	0.48	0.996	0.912	Cytotrophoblasts	EIF1AX
NPM3	0.804	0.278402	0.608	0.962	0.574	Cytotrophoblasts	NPM3
RABEP1	0.867	0.278385	0.734	0.962	0.513	Cytotrophoblasts	RABEP1
RPL26L1	0.813	0.278276	0.626	0.95	0.54	Cytotrophoblasts	RPL26L1
RBMXL1	0.87	0.278262	0.74	0.972	0.539	Cytotrophoblasts	RBMXL1
FUBP1	0.79	0.277838	0.58	0.984	0.718	Cytotrophoblasts	FUBP1
METAP2	0.751	0.277724	0.502	0.998	0.832	Cytotrophoblasts	METAP2
ESD	0.833	0.277633	0.666	0.975	0.592	Cytotrophoblasts	ESD
TPR	0.752	0.277618	0.504	0.996	0.841	Cytotrophoblasts	TPR
GTF3C1	0.89	0.277498	0.78	0.97	0.552	Cytotrophoblasts	GTF3C1
SFPQ	0.721	0.277144	0.442	0.991	0.881	Cytotrophoblasts	SFPQ
KCNQ1OT1	0.865	0.277133	0.73	0.979	0.642	Cytotrophoblasts	KCNQ1OT1
API5	0.804	0.277115	0.608	0.972	0.666	Cytotrophoblasts	API5
TRAP1	0.796	0.276822	0.592	0.981	0.671	Cytotrophoblasts	TRAP1
PDCD7	0.866	0.276348	0.732	0.973	0.613	Cytotrophoblasts	PDCD7
CD47	0.726	0.276135	0.452	0.996	0.801	Cytotrophoblasts	CD47
SMARCA2	0.777	0.27596	0.554	0.985	0.717	Cytotrophoblasts	SMARCA2
SMARCD1	0.865	0.275948	0.73	0.967	0.547	Cytotrophoblasts	SMARCD1
SETD3	0.837	0.275807	0.674	0.979	0.608	Cytotrophoblasts	SETD3
RRM1	0.838	0.275528	0.676	0.972	0.545	Cytotrophoblasts	RRM1
C16orf87	0.854	0.275504	0.708	0.987	0.634	Cytotrophoblasts	C16orf87
ARHGAP10	0.868	0.275183	0.736	0.95	0.532	Cytotrophoblasts	ARHGAP10
SUPT4H1	0.79	0.275066	0.58	0.977	0.682	Cytotrophoblasts	SUPT4H1
ADSS	0.779	0.275052	0.558	0.99	0.743	Cytotrophoblasts	ADSS
MAP4	0.784	0.275043	0.568	0.985	0.723	Cytotrophoblasts	MAP4
SHISA5	0.758	0.274741	0.516	0.99	0.752	Cytotrophoblasts	SHISA5
PBK	0.873	0.274519	0.746	0.943	0.448	Cytotrophoblasts	PBK
GINM1	0.875	0.274394	0.75	0.978	0.605	Cytotrophoblasts	GINM1
MORC4	0.844	0.274382	0.688	0.965	0.615	Cytotrophoblasts	MORC4
GNL3L	0.837	0.274295	0.674	0.98	0.673	Cytotrophoblasts	GNL3L
SNF8	0.749	0.273843	0.498	0.986	0.783	Cytotrophoblasts	SNF8
LYRM4	0.789	0.273606	0.578	0.975	0.665	Cytotrophoblasts	LYRM4
RASSF8	0.858	0.273005	0.716	0.959	0.515	Cytotrophoblasts	RASSF8
SNRPC	0.755	0.272986	0.51	0.982	0.73	Cytotrophoblasts	SNRPC
POLR2J3	0.885	0.272556	0.77	0.962	0.588	Cytotrophoblasts	POLR2J3
ERP29	0.726	0.272538	0.452	0.991	0.851	Cytotrophoblasts	ERP29
COPRS	0.807	0.272348	0.614	0.983	0.717	Cytotrophoblasts	COPRS
VPS13C	0.917	0.272313	0.834	0.966	0.529	Cytotrophoblasts	VPS13C
SNRNP200	0.81	0.272243	0.62	0.975	0.677	Cytotrophoblasts	SNRNP200
ANXA11	0.832	0.271818	0.664	0.984	0.637	Cytotrophoblasts	ANXA11
ANLN	0.829	0.271643	0.658	0.957	0.637	Cytotrophoblasts	ANLN
OST4	0.717	0.271635	0.434	0.99	0.859	Cytotrophoblasts	OST4
MAGOH	0.743	0.271501	0.486	0.986	0.763	Cytotrophoblasts	MAGOH
MKKS	0.824	0.271359	0.648	0.98	0.652	Cytotrophoblasts	MKKS
STS	0.835	0.271169	0.67	0.983	0.684	Cytotrophoblasts	STS
PERP	0.732	0.271133	0.464	0.997	0.887	Cytotrophoblasts	PERP
HNRNPH3	0.739	0.271102	0.478	0.991	0.84	Cytotrophoblasts	HNRNPH3
SERBP1	0.724	0.270918	0.448	1	0.963	Cytotrophoblasts	SERBP1
ECHDC1	0.831	0.270851	0.662	0.947	0.579	Cytotrophoblasts	ECHDC1
GNB1	0.81	0.270776	0.62	0.984	0.682	Cytotrophoblasts	GNB1
IMP3	0.792	0.270662	0.584	0.975	0.635	Cytotrophoblasts	IMP3
TYW3	0.805	0.270602	0.61	0.973	0.683	Cytotrophoblasts	TYW3
IGSF10	0.859	0.2704	0.718	0.964	0.521	Cytotrophoblasts	IGSF10
TUBB6	0.842	0.270148	0.684	0.978	0.589	Cytotrophoblasts	TUBB6
MZT2B	0.729	0.270017	0.458	0.989	0.796	Cytotrophoblasts	MZT2B
HMGB3	0.753	0.270006	0.506	0.994	0.767	Cytotrophoblasts	HMGB3
NIFK	0.757	0.26965	0.514	0.985	0.738	Cytotrophoblasts	NIFK
TMEM50A	0.766	0.26943	0.532	0.981	0.736	Cytotrophoblasts	TMEM50A
ANP32A	0.731	0.269327	0.462	0.99	0.816	Cytotrophoblasts	ANP32A
POLR3K	0.797	0.269152	0.594	0.964	0.586	Cytotrophoblasts	POLR3K
NME1	0.723	0.268853	0.446	0.991	0.887	Cytotrophoblasts	NME1
RGS16	0.764	0.268547	0.528	0.974	0.688	Cytotrophoblasts	RGS16
POLR2J	0.745	0.268394	0.49	0.982	0.758	Cytotrophoblasts	POLR2J
CAB39L	0.835	0.268292	0.67	0.983	0.65	Cytotrophoblasts	CAB39L
RPL10	0.711	0.26762	0.422	1	0.999	Cytotrophoblasts	RPL10
PGM1	0.797	0.267602	0.594	0.984	0.739	Cytotrophoblasts	PGM1
HTATSF1	0.754	0.26728	0.508	0.986	0.762	Cytotrophoblasts	HTATSF1
SMS	0.725	0.266798	0.45	0.99	0.811	Cytotrophoblasts	SMS
RAB5C	0.76	0.26679	0.52	0.983	0.737	Cytotrophoblasts	RAB5C
SGCB	0.837	0.266718	0.674	0.971	0.647	Cytotrophoblasts	SGCB
HMOX2	0.796	0.266669	0.592	0.982	0.688	Cytotrophoblasts	HMOX2
FUCA2	0.854	0.266567	0.708	0.965	0.634	Cytotrophoblasts	FUCA2
ME2	0.811	0.265773	0.622	0.982	0.642	Cytotrophoblasts	ME2
TJP1	0.796	0.26572	0.592	0.969	0.643	Cytotrophoblasts	TJP1
PSMB1	0.728	0.265544	0.456	0.997	0.921	Cytotrophoblasts	PSMB1
RBPJ	0.79	0.265526	0.58	0.982	0.643	Cytotrophoblasts	RBPJ
DDX17	0.743	0.265208	0.486	0.994	0.825	Cytotrophoblasts	DDX17
MRPL43	0.793	0.264992	0.586	0.981	0.721	Cytotrophoblasts	MRPL43
GRSF1	0.775	0.264692	0.55	0.982	0.726	Cytotrophoblasts	GRSF1
TIMM10	0.79	0.264617	0.58	0.979	0.605	Cytotrophoblasts	TIMM10
SLIRP	0.724	0.264443	0.448	0.999	0.913	Cytotrophoblasts	SLIRP
TWISTNB	0.844	0.264224	0.688	0.97	0.527	Cytotrophoblasts	TWISTNB
MRPS34	0.725	0.263887	0.45	0.99	0.858	Cytotrophoblasts	MRPS34
NDUFC1	0.74	0.263771	0.48	0.985	0.792	Cytotrophoblasts	NDUFC1
LRRC58	0.854	0.263714	0.708	0.975	0.56	Cytotrophoblasts	LRRC58
SLC25A13	0.829	0.263687	0.658	0.974	0.598	Cytotrophoblasts	SLC25A13
TIMMDC1	0.801	0.263358	0.602	0.98	0.64	Cytotrophoblasts	TIMMDC1
SLC52A2	0.812	0.263305	0.624	0.982	0.668	Cytotrophoblasts	SLC52A2
MINOS1	0.749	0.263098	0.498	0.986	0.77	Cytotrophoblasts	MINOS1
HACD3	0.724	0.263024	0.448	0.993	0.824	Cytotrophoblasts	HACD3
SRRM2	0.758	0.262859	0.516	0.998	0.884	Cytotrophoblasts	SRRM2
IFITM3	0.816	0.262784	0.632	0.975	0.592	Cytotrophoblasts	IFITM3
TMEM256	0.77	0.262566	0.54	0.972	0.651	Cytotrophoblasts	TMEM256
PDAP1	0.751	0.262478	0.502	0.994	0.846	Cytotrophoblasts	PDAP1
PDCD11	0.826	0.262331	0.652	0.982	0.67	Cytotrophoblasts	PDCD11
SFN	0.881	0.262293	0.762	0.951	0.502	Cytotrophoblasts	SFN
TOMM40	0.739	0.262126	0.478	0.978	0.78	Cytotrophoblasts	TOMM40
COA1	0.827	0.262125	0.654	0.973	0.605	Cytotrophoblasts	COA1
C1GALT1C1	0.901	0.261947	0.802	0.954	0.504	Cytotrophoblasts	C1GALT1C1
DIMT1	0.784	0.261945	0.568	0.983	0.719	Cytotrophoblasts	DIMT1
MRPS35	0.785	0.261754	0.57	0.987	0.765	Cytotrophoblasts	MRPS35
CCDC167	0.796	0.261396	0.592	0.97	0.577	Cytotrophoblasts	CCDC167
GALNT11	0.9	0.261236	0.8	0.961	0.489	Cytotrophoblasts	GALNT11
ATXN7L3B	0.884	0.260749	0.768	0.973	0.549	Cytotrophoblasts	ATXN7L3B
NDUFB5	0.783	0.260719	0.566	0.977	0.636	Cytotrophoblasts	NDUFB5
BCLAF1	0.752	0.260587	0.504	0.99	0.816	Cytotrophoblasts	BCLAF1
AIMP1	0.756	0.260429	0.512	0.986	0.726	Cytotrophoblasts	AIMP1
TNKS2	0.833	0.26034	0.666	0.987	0.677	Cytotrophoblasts	TNKS2
NHP2	0.736	0.260299	0.472	0.988	0.817	Cytotrophoblasts	NHP2
C20orf27	0.826	0.260021	0.652	0.966	0.559	Cytotrophoblasts	C20orf27
C4orf3	0.741	0.259981	0.482	0.989	0.767	Cytotrophoblasts	C4orf3
BPTF	0.802	0.259948	0.604	0.984	0.718	Cytotrophoblasts	BPTF
B4GALT4	0.844	0.259382	0.688	0.979	0.68	Cytotrophoblasts	B4GALT4
PRRC2B	0.803	0.259284	0.606	0.986	0.726	Cytotrophoblasts	PRRC2B
STK25	0.844	0.259191	0.688	0.984	0.654	Cytotrophoblasts	STK25
KNSTRN	0.85	0.258862	0.7	0.966	0.559	Cytotrophoblasts	KNSTRN
SAC3D1	0.834	0.258719	0.668	0.974	0.59	Cytotrophoblasts	SAC3D1
CNIH4	0.78	0.258708	0.56	0.981	0.717	Cytotrophoblasts	CNIH4
METTL8	0.856	0.258135	0.712	0.975	0.592	Cytotrophoblasts	METTL8
VBP1	0.756	0.258042	0.512	0.971	0.747	Cytotrophoblasts	VBP1
HSPA4	0.71	0.257984	0.42	0.995	0.899	Cytotrophoblasts	HSPA4
GTSE1	0.819	0.257835	0.638	0.894	0.472	Cytotrophoblasts	GTSE1
RPL24	0.731	0.257358	0.462	1	0.993	Cytotrophoblasts	RPL24
CDCA7	0.85	0.25691	0.7	0.973	0.593	Cytotrophoblasts	CDCA7
DEGS1	0.878	0.256843	0.756	0.947	0.507	Cytotrophoblasts	DEGS1
UBE2E2	0.853	0.256721	0.706	0.982	0.581	Cytotrophoblasts	UBE2E2
BOD1L1	0.849	0.256574	0.698	0.977	0.641	Cytotrophoblasts	BOD1L1
GTF3C6	0.75	0.256271	0.5	0.986	0.776	Cytotrophoblasts	GTF3C6
GOT2	0.81	0.256222	0.62	0.989	0.69	Cytotrophoblasts	GOT2
DTWD1	0.839	0.256207	0.678	0.97	0.56	Cytotrophoblasts	DTWD1
GREB1L	0.836	0.256155	0.672	0.981	0.631	Cytotrophoblasts	GREB1L
UQCRH	0.709	0.255983	0.418	0.998	0.959	Cytotrophoblasts	UQCRH
BLMH	0.838	0.255257	0.676	0.975	0.598	Cytotrophoblasts	BLMH
UBAC1	0.81	0.255014	0.62	0.978	0.693	Cytotrophoblasts	UBAC1
CHURC1	0.818	0.254565	0.636	0.963	0.536	Cytotrophoblasts	CHURC1
MRPL42	0.75	0.254164	0.5	0.984	0.726	Cytotrophoblasts	MRPL42
MIS18A	0.824	0.254069	0.648	0.974	0.621	Cytotrophoblasts	MIS18A
ZNF593	0.725	0.254004	0.45	0.984	0.785	Cytotrophoblasts	ZNF593
TIMM13	0.717	0.253691	0.434	0.995	0.865	Cytotrophoblasts	TIMM13
BOD1	0.809	0.25331	0.618	0.982	0.712	Cytotrophoblasts	BOD1
MRPL21	0.758	0.25322	0.516	0.984	0.759	Cytotrophoblasts	MRPL21
EXOSC7	0.795	0.25313	0.59	0.98	0.681	Cytotrophoblasts	EXOSC7
PALLD	0.868	0.253128	0.736	0.947	0.506	Cytotrophoblasts	PALLD
MOB1A	0.81	0.253087	0.62	0.978	0.67	Cytotrophoblasts	MOB1A
IVNS1ABP	0.786	0.252987	0.572	0.979	0.694	Cytotrophoblasts	IVNS1ABP
ARL6IP4	0.77	0.252849	0.54	0.985	0.72	Cytotrophoblasts	ARL6IP4
NEK6	0.861	0.252744	0.722	0.973	0.584	Cytotrophoblasts	NEK6
DYNLT1	0.797	0.252669	0.594	0.974	0.635	Cytotrophoblasts	DYNLT1
CDC42	0.703	0.252527	0.406	0.999	0.924	Cytotrophoblasts	CDC42
ACTR2	0.747	0.252218	0.494	0.99	0.772	Cytotrophoblasts	ACTR2
RPSA	0.736	0.252161	0.472	1	0.991	Cytotrophoblasts	RPSA
GADD45GIP1	0.73	0.251738	0.46	0.99	0.864	Cytotrophoblasts	GADD45GIP1
CYB5B	0.84	0.251366	0.68	0.962	0.52	Cytotrophoblasts	CYB5B
KRAS	0.816	0.251275	0.632	0.954	0.473	Cytotrophoblasts	KRAS
PRKAR2A	0.813	0.251134	0.626	0.979	0.688	Cytotrophoblasts	PRKAR2A
U2SURP	0.757	0.251081	0.514	0.984	0.735	Cytotrophoblasts	U2SURP
THOC3	0.811	0.25079	0.622	0.975	0.659	Cytotrophoblasts	THOC3
AFG3L2	0.802	0.250491	0.604	0.985	0.673	Cytotrophoblasts	AFG3L2
NUP160	0.842	0.250323	0.684	0.979	0.666	Cytotrophoblasts	NUP160
SLC5A3	0.809	0.250172	0.618	0.99	0.703	Cytotrophoblasts	SLC5A3
RP2	0.882	0.250136	0.764	0.971	0.558	Cytotrophoblasts	RP2
UQCRB	0.725	0.25009	0.45	0.993	0.886	Cytotrophoblasts	UQCRB

## Sheet: Syncytiotrophoblast
Supplementary Data 2_sheet4/4
	myAUC	avg_diff	power	pct.1	pct.2	cluster	gene
CGA	0.973	2.79529	0.946	1	1	Syncytiotrophoblasts	CGA
PRR9	0.91	2.37666	0.82	0.949	0.884	Syncytiotrophoblasts	PRR9
ANXA1	0.943	2.25843	0.886	0.992	0.97	Syncytiotrophoblasts	ANXA1
LGALS16	0.915	1.97622	0.83	0.947	0.884	Syncytiotrophoblasts	LGALS16
ATF3	0.91	1.77214	0.82	0.944	0.913	Syncytiotrophoblasts	ATF3
HOPX	0.909	1.75708	0.818	0.964	0.921	Syncytiotrophoblasts	HOPX
TBX3	0.903	1.67081	0.806	0.966	0.976	Syncytiotrophoblasts	TBX3
HERPUD1	0.886	1.66889	0.772	0.957	0.957	Syncytiotrophoblasts	HERPUD1
IFRD1	0.897	1.58686	0.794	0.95	0.943	Syncytiotrophoblasts	IFRD1
TNFRSF1B	0.873	1.55899	0.746	0.902	0.837	Syncytiotrophoblasts	TNFRSF1B
LCMT1-AS2	0.888	1.48938	0.776	0.933	0.888	Syncytiotrophoblasts	LCMT1-AS2
PGF	0.939	1.4827	0.878	0.999	0.993	Syncytiotrophoblasts	PGF
NUCB2	0.869	1.39783	0.738	0.974	0.977	Syncytiotrophoblasts	NUCB2
SLC40A1	0.807	1.32283	0.614	0.87	0.838	Syncytiotrophoblasts	SLC40A1
DDIT4	0.777	1.31541	0.554	0.872	0.847	Syncytiotrophoblasts	DDIT4
GADD45G	0.857	1.31407	0.714	0.914	0.855	Syncytiotrophoblasts	GADD45G
ERVW-1	0.859	1.31266	0.718	0.926	0.925	Syncytiotrophoblasts	ERVW-1
PDIA3	0.821	1.30791	0.642	0.996	0.998	Syncytiotrophoblasts	PDIA3
SDC1	0.842	1.27904	0.684	0.874	0.841	Syncytiotrophoblasts	SDC1
CEBPB	0.902	1.26737	0.804	0.982	0.975	Syncytiotrophoblasts	CEBPB
PRKCZ	0.891	1.2669	0.782	0.942	0.929	Syncytiotrophoblasts	PRKCZ
CYP11A1	0.885	1.26057	0.77	0.941	0.928	Syncytiotrophoblasts	CYP11A1
KRT23	0.864	1.25557	0.728	0.973	0.96	Syncytiotrophoblasts	KRT23
S100P	0.834	1.25273	0.668	0.917	0.853	Syncytiotrophoblasts	S100P
PDLIM2	0.855	1.22209	0.71	0.918	0.904	Syncytiotrophoblasts	PDLIM2
HSPA5	0.744	1.19044	0.488	0.996	0.998	Syncytiotrophoblasts	HSPA5
MUC15	0.823	1.18631	0.646	0.928	0.94	Syncytiotrophoblasts	MUC15
HMOX1	0.848	1.18614	0.696	0.979	0.969	Syncytiotrophoblasts	HMOX1
COBLL1	0.851	1.17619	0.702	0.905	0.891	Syncytiotrophoblasts	COBLL1
EIF1	0.935	1.1729	0.87	0.999	0.998	Syncytiotrophoblasts	EIF1
RAP1B	0.865	1.16728	0.73	0.955	0.971	Syncytiotrophoblasts	RAP1B
MAN1A2	0.83	1.15324	0.66	0.95	0.972	Syncytiotrophoblasts	MAN1A2
FAM49A	0.847	1.14095	0.694	0.913	0.918	Syncytiotrophoblasts	FAM49A
HSPB1	0.807	1.13414	0.614	0.922	0.941	Syncytiotrophoblasts	HSPB1
SP6	0.844	1.12984	0.688	0.953	0.954	Syncytiotrophoblasts	SP6
GATA2	0.853	1.11907	0.706	0.97	0.953	Syncytiotrophoblasts	GATA2
PLIN2	0.844	1.11082	0.688	0.986	0.982	Syncytiotrophoblasts	PLIN2
KIF21A	0.79	1.1062	0.58	0.916	0.974	Syncytiotrophoblasts	KIF21A
UBALD2	0.83	1.09017	0.66	0.93	0.977	Syncytiotrophoblasts	UBALD2
FNDC3A	0.812	1.08921	0.624	0.879	0.916	Syncytiotrophoblasts	FNDC3A
PITX1	0.842	1.08884	0.684	0.963	0.969	Syncytiotrophoblasts	PITX1
IER2	0.813	1.08364	0.626	0.955	0.98	Syncytiotrophoblasts	IER2
BTG1	0.834	1.07284	0.668	0.962	0.967	Syncytiotrophoblasts	BTG1
GPT2	0.794	1.07128	0.588	0.887	0.947	Syncytiotrophoblasts	GPT2
PABPC1	0.929	1.06613	0.858	0.999	0.999	Syncytiotrophoblasts	PABPC1
TFAP2C	0.788	1.05426	0.576	0.926	0.96	Syncytiotrophoblasts	TFAP2C
LYPD3	0.794	1.04968	0.588	0.837	0.816	Syncytiotrophoblasts	LYPD3
CD55	0.791	1.04589	0.582	0.935	0.952	Syncytiotrophoblasts	CD55
KRT18	0.894	1.04504	0.788	1	1	Syncytiotrophoblasts	KRT18
SERP1	0.888	1.03499	0.776	0.992	0.996	Syncytiotrophoblasts	SERP1
EIF2B2	0.822	1.01534	0.644	0.924	0.956	Syncytiotrophoblasts	EIF2B2
RYBP	0.803	1.01524	0.606	0.924	0.965	Syncytiotrophoblasts	RYBP
KIF2A	0.83	1.01443	0.66	0.943	0.981	Syncytiotrophoblasts	KIF2A
IER5L	0.824	1.0126	0.648	0.909	0.927	Syncytiotrophoblasts	IER5L
HSPB8	0.843	0.997142	0.686	0.885	0.835	Syncytiotrophoblasts	HSPB8
NRBF2	0.806	0.994935	0.612	0.925	0.978	Syncytiotrophoblasts	NRBF2
CYP19A1	0.758	0.987023	0.516	0.795	0.723	Syncytiotrophoblasts	CYP19A1
NCOA3	0.83	0.9788	0.66	0.939	0.97	Syncytiotrophoblasts	NCOA3
SGK1	0.706	0.970142	0.412	0.86	0.934	Syncytiotrophoblasts	SGK1
SIAH1	0.79	0.963705	0.58	0.871	0.925	Syncytiotrophoblasts	SIAH1
HPCAL1	0.834	0.961476	0.668	0.893	0.915	Syncytiotrophoblasts	HPCAL1
GSK3B	0.828	0.960142	0.656	0.936	0.966	Syncytiotrophoblasts	GSK3B
DNAJB9	0.789	0.95791	0.578	0.866	0.925	Syncytiotrophoblasts	DNAJB9
FDX1	0.789	0.956181	0.578	0.94	0.975	Syncytiotrophoblasts	FDX1
MFSD12	0.816	0.954574	0.632	0.905	0.945	Syncytiotrophoblasts	MFSD12
DUSP5	0.777	0.947752	0.554	0.929	0.969	Syncytiotrophoblasts	DUSP5
LYN	0.827	0.946805	0.654	0.962	0.975	Syncytiotrophoblasts	LYN
GALNT2	0.778	0.935844	0.556	0.888	0.936	Syncytiotrophoblasts	GALNT2
ATP1B1	0.74	0.933621	0.48	0.882	0.957	Syncytiotrophoblasts	ATP1B1
NEURL1	0.845	0.928856	0.69	0.865	0.791	Syncytiotrophoblasts	NEURL1
NUPR1	0.783	0.925999	0.566	0.864	0.813	Syncytiotrophoblasts	NUPR1
RDX	0.819	0.922073	0.638	0.947	0.977	Syncytiotrophoblasts	RDX
CLIC3	0.777	0.921461	0.554	0.908	0.921	Syncytiotrophoblasts	CLIC3
XBP1	0.811	0.919104	0.622	0.959	0.988	Syncytiotrophoblasts	XBP1
PTP4A2	0.83	0.918908	0.66	0.953	0.977	Syncytiotrophoblasts	PTP4A2
PPM1B	0.776	0.916891	0.552	0.924	0.977	Syncytiotrophoblasts	PPM1B
SPCS3	0.809	0.909126	0.618	0.965	0.986	Syncytiotrophoblasts	SPCS3
RHOBTB1	0.825	0.905787	0.65	0.838	0.725	Syncytiotrophoblasts	RHOBTB1
EZR	0.777	0.905442	0.554	0.983	0.994	Syncytiotrophoblasts	EZR
CGB7	0.765	0.901891	0.53	0.729	0.519	Syncytiotrophoblasts	CGB7
HSD17B1	0.798	0.900632	0.596	0.907	0.934	Syncytiotrophoblasts	HSD17B1
SDCBP	0.786	0.896849	0.572	0.94	0.981	Syncytiotrophoblasts	SDCBP
DNAJC3	0.724	0.89111	0.448	0.912	0.969	Syncytiotrophoblasts	DNAJC3
MBD3	0.828	0.888693	0.656	0.919	0.964	Syncytiotrophoblasts	MBD3
RRM2	0.764	0.885667	0.528	0.902	0.956	Syncytiotrophoblasts	RRM2
MAP1LC3B	0.754	0.88493	0.508	0.942	0.979	Syncytiotrophoblasts	MAP1LC3B
DDIT3	0.744	0.884353	0.488	0.811	0.801	Syncytiotrophoblasts	DDIT3
C1orf21	0.807	0.862253	0.614	0.9	0.931	Syncytiotrophoblasts	C1orf21
FHDC1	0.775	0.857519	0.55	0.856	0.902	Syncytiotrophoblasts	FHDC1
CDYL	0.78	0.855992	0.56	0.894	0.965	Syncytiotrophoblasts	CDYL
ARL4C	0.789	0.850539	0.578	0.921	0.956	Syncytiotrophoblasts	ARL4C
LARP1B	0.761	0.849503	0.522	0.913	0.97	Syncytiotrophoblasts	LARP1B
CRIP2	0.833	0.848696	0.666	0.836	0.681	Syncytiotrophoblasts	CRIP2
TREML2	0.8	0.842352	0.6	0.79	0.671	Syncytiotrophoblasts	TREML2
CSNK1A1	0.818	0.842118	0.636	0.961	0.986	Syncytiotrophoblasts	CSNK1A1
C16orf72	0.761	0.839362	0.522	0.863	0.929	Syncytiotrophoblasts	C16orf72
FADS3	0.759	0.838093	0.518	0.888	0.937	Syncytiotrophoblasts	FADS3
HSPA1B	0.757	0.836318	0.514	0.867	0.899	Syncytiotrophoblasts	HSPA1B
KHK	0.771	0.833055	0.542	0.803	0.76	Syncytiotrophoblasts	KHK
EPB41L3	0.794	0.831964	0.588	0.871	0.866	Syncytiotrophoblasts	EPB41L3
HTRA4	0.768	0.829677	0.536	0.805	0.7	Syncytiotrophoblasts	HTRA4
AXIN2	0.775	0.8257	0.55	0.872	0.936	Syncytiotrophoblasts	AXIN2
MKNK2	0.769	0.824622	0.538	0.91	0.963	Syncytiotrophoblasts	MKNK2
GOLGA7	0.708	0.817504	0.416	0.869	0.964	Syncytiotrophoblasts	GOLGA7
ATF4	0.783	0.814087	0.566	0.925	0.974	Syncytiotrophoblasts	ATF4
IER3	0.735	0.813478	0.47	0.878	0.944	Syncytiotrophoblasts	IER3
SIN3B	0.815	0.812341	0.63	0.934	0.957	Syncytiotrophoblasts	SIN3B
ARHGAP18	0.781	0.809245	0.562	0.914	0.958	Syncytiotrophoblasts	ARHGAP18
OVOL1	0.743	0.800199	0.486	0.861	0.864	Syncytiotrophoblasts	OVOL1
MIDN	0.726	0.800019	0.452	0.877	0.948	Syncytiotrophoblasts	MIDN
CHAC1	0.76	0.799259	0.52	0.76	0.617	Syncytiotrophoblasts	CHAC1
ZNF114	0.734	0.79855	0.468	0.866	0.94	Syncytiotrophoblasts	ZNF114
BNIP3	0.753	0.797769	0.506	0.953	0.985	Syncytiotrophoblasts	BNIP3
MED13	0.748	0.791779	0.496	0.888	0.964	Syncytiotrophoblasts	MED13
RUVBL2	0.757	0.782972	0.514	0.872	0.953	Syncytiotrophoblasts	RUVBL2
CD274	0.747	0.781168	0.494	0.836	0.878	Syncytiotrophoblasts	CD274
PAIP2B	0.714	0.779913	0.428	0.788	0.919	Syncytiotrophoblasts	PAIP2B
P4HB	0.735	0.773054	0.47	0.954	0.984	Syncytiotrophoblasts	P4HB
RAB11FIP1	0.745	0.763345	0.49	0.923	0.972	Syncytiotrophoblasts	RAB11FIP1
TNFAIP2	0.771	0.759785	0.542	0.844	0.855	Syncytiotrophoblasts	TNFAIP2
PRR5	0.787	0.75432	0.574	0.913	0.957	Syncytiotrophoblasts	PRR5
CCNE1	0.745	0.750412	0.49	0.98	0.994	Syncytiotrophoblasts	CCNE1
TDRP	0.803	0.749698	0.606	0.96	0.965	Syncytiotrophoblasts	TDRP
TIPARP	0.784	0.748915	0.568	0.833	0.833	Syncytiotrophoblasts	TIPARP
KRT8	0.822	0.747854	0.644	0.999	0.999	Syncytiotrophoblasts	KRT8
TRPV2	0.763	0.736561	0.526	0.788	0.742	Syncytiotrophoblasts	TRPV2
EHD1	0.78	0.736373	0.56	0.836	0.864	Syncytiotrophoblasts	EHD1
PPP1CB	0.799	0.73634	0.598	0.95	0.984	Syncytiotrophoblasts	PPP1CB
KLF10	0.73	0.73547	0.46	0.814	0.876	Syncytiotrophoblasts	KLF10
FAM107B	0.73	0.732041	0.46	0.86	0.905	Syncytiotrophoblasts	FAM107B
TOP1	0.754	0.727404	0.508	0.971	0.986	Syncytiotrophoblasts	TOP1
ALAS1	0.721	0.727119	0.442	0.865	0.928	Syncytiotrophoblasts	ALAS1
SMIM13	0.76	0.726923	0.52	0.881	0.931	Syncytiotrophoblasts	SMIM13
PACSIN2	0.764	0.725317	0.528	0.93	0.974	Syncytiotrophoblasts	PACSIN2
EIF4G2	0.772	0.72088	0.544	0.985	0.996	Syncytiotrophoblasts	EIF4G2
FAM129B	0.769	0.719557	0.538	0.847	0.894	Syncytiotrophoblasts	FAM129B
CBLB	0.734	0.713486	0.468	0.862	0.912	Syncytiotrophoblasts	CBLB
SLC19A1	0.767	0.712911	0.534	0.818	0.83	Syncytiotrophoblasts	SLC19A1
NFKBIA	0.721	0.712352	0.442	0.883	0.965	Syncytiotrophoblasts	NFKBIA
EDF1	0.858	0.711623	0.716	0.979	0.991	Syncytiotrophoblasts	EDF1
FTL	0.753	0.710774	0.506	0.999	1	Syncytiotrophoblasts	FTL
GADD45B	0.756	0.707783	0.512	0.785	0.742	Syncytiotrophoblasts	GADD45B
LMNA	0.781	0.706203	0.562	0.941	0.974	Syncytiotrophoblasts	LMNA
TREM1	0.771	0.702677	0.542	0.689	0.446	Syncytiotrophoblasts	TREM1
HSD3B1	0.723	0.700717	0.446	0.86	0.862	Syncytiotrophoblasts	HSD3B1
SIAH2	0.742	0.699749	0.484	0.834	0.848	Syncytiotrophoblasts	SIAH2
SDF2L1	0.768	0.69861	0.536	0.953	0.978	Syncytiotrophoblasts	SDF2L1
RHOA	0.794	0.691383	0.588	0.968	0.987	Syncytiotrophoblasts	RHOA
PHOSPHO1	0.782	0.690766	0.564	0.766	0.676	Syncytiotrophoblasts	PHOSPHO1
SLC43A2	0.732	0.689473	0.464	0.823	0.843	Syncytiotrophoblasts	SLC43A2
SLCO4A1	0.719	0.688439	0.438	0.917	0.935	Syncytiotrophoblasts	SLCO4A1
RAI14	0.716	0.687153	0.432	0.839	0.923	Syncytiotrophoblasts	RAI14
AKAP17A	0.707	0.686563	0.414	0.83	0.933	Syncytiotrophoblasts	AKAP17A
MLLT1	0.72	0.685901	0.44	0.846	0.926	Syncytiotrophoblasts	MLLT1
SH3BP5	0.76	0.685342	0.52	0.913	0.934	Syncytiotrophoblasts	SH3BP5
ABHD5	0.734	0.680771	0.468	0.885	0.952	Syncytiotrophoblasts	ABHD5
UBE2G1	0.731	0.680219	0.462	0.904	0.968	Syncytiotrophoblasts	UBE2G1
SESTD1	0.726	0.679763	0.452	0.867	0.957	Syncytiotrophoblasts	SESTD1
HDLBP	0.799	0.679204	0.598	0.978	0.986	Syncytiotrophoblasts	HDLBP
AADAT	0.779	0.674053	0.558	0.769	0.651	Syncytiotrophoblasts	AADAT
XAGE2	0.773	0.671461	0.546	0.988	0.973	Syncytiotrophoblasts	XAGE2
LGALS13	0.781	0.667563	0.562	0.741	0.551	Syncytiotrophoblasts	LGALS13
GATA3	0.722	0.667433	0.444	0.941	0.923	Syncytiotrophoblasts	GATA3
PPM1N	0.715	0.66574	0.43	0.852	0.928	Syncytiotrophoblasts	PPM1N
AZIN1	0.72	0.662954	0.44	0.881	0.967	Syncytiotrophoblasts	AZIN1
PHLDB3	0.751	0.662785	0.502	0.8	0.817	Syncytiotrophoblasts	PHLDB3
CGB8	0.783	0.656085	0.566	0.725	0.458	Syncytiotrophoblasts	CGB8
PGRMC2	0.732	0.654764	0.464	0.914	0.973	Syncytiotrophoblasts	PGRMC2
EPS8L1	0.737	0.654225	0.474	0.799	0.839	Syncytiotrophoblasts	EPS8L1
MBNL2	0.73	0.647933	0.46	0.85	0.872	Syncytiotrophoblasts	MBNL2
COPE	0.797	0.647864	0.594	0.954	0.977	Syncytiotrophoblasts	COPE
MAFK	0.779	0.645595	0.558	0.811	0.791	Syncytiotrophoblasts	MAFK
METRNL	0.737	0.64198	0.474	0.827	0.913	Syncytiotrophoblasts	METRNL
STK40	0.782	0.6363	0.564	0.825	0.822	Syncytiotrophoblasts	STK40
MAOA	0.717	0.635808	0.434	0.724	0.695	Syncytiotrophoblasts	MAOA
MAP3K8	0.718	0.627707	0.436	0.867	0.899	Syncytiotrophoblasts	MAP3K8
MPP1	0.707	0.627373	0.414	0.888	0.926	Syncytiotrophoblasts	MPP1
PLEKHF1	0.702	0.626775	0.404	0.843	0.934	Syncytiotrophoblasts	PLEKHF1
NUS1	0.719	0.623006	0.438	0.901	0.968	Syncytiotrophoblasts	NUS1
ARF1	0.772	0.611392	0.544	0.962	0.986	Syncytiotrophoblasts	ARF1
INSL4	0.718	0.611391	0.436	0.689	0.567	Syncytiotrophoblasts	INSL4
ESRRG	0.726	0.608693	0.452	0.827	0.871	Syncytiotrophoblasts	ESRRG
TNPO1	0.729	0.607872	0.458	0.933	0.974	Syncytiotrophoblasts	TNPO1
PWWP2B	0.732	0.606505	0.464	0.847	0.892	Syncytiotrophoblasts	PWWP2B
FOXO6	0.713	0.606499	0.426	0.822	0.886	Syncytiotrophoblasts	FOXO6
RAB2A	0.756	0.606269	0.512	0.943	0.981	Syncytiotrophoblasts	RAB2A
OTUB2	0.774	0.605665	0.548	0.748	0.623	Syncytiotrophoblasts	OTUB2
ETF1	0.76	0.605439	0.52	0.962	0.986	Syncytiotrophoblasts	ETF1
RPS6KA5	0.703	0.602537	0.406	0.795	0.817	Syncytiotrophoblasts	RPS6KA5
DCAF12	0.705	0.596838	0.41	0.811	0.92	Syncytiotrophoblasts	DCAF12
VEGFA	0.718	0.595942	0.436	0.843	0.928	Syncytiotrophoblasts	VEGFA
ZFAND5	0.71	0.595046	0.42	0.883	0.966	Syncytiotrophoblasts	ZFAND5
ARF4	0.747	0.587079	0.494	0.94	0.985	Syncytiotrophoblasts	ARF4
GNL3	0.742	0.581795	0.484	0.933	0.975	Syncytiotrophoblasts	GNL3
QKI	0.711	0.579848	0.422	0.909	0.973	Syncytiotrophoblasts	QKI
MGAT4A	0.707	0.577808	0.414	0.888	0.958	Syncytiotrophoblasts	MGAT4A
CBX4	0.725	0.577451	0.45	0.815	0.882	Syncytiotrophoblasts	CBX4
CPM	0.712	0.575962	0.424	0.768	0.804	Syncytiotrophoblasts	CPM
BHLHE40	0.703	0.574208	0.406	0.806	0.826	Syncytiotrophoblasts	BHLHE40
FAM214A	0.743	0.573903	0.486	0.788	0.812	Syncytiotrophoblasts	FAM214A
TRIM13	0.712	0.573204	0.424	0.827	0.919	Syncytiotrophoblasts	TRIM13
RPS4Y1	0.704	0.571308	0.408	0.762	0.701	Syncytiotrophoblasts	RPS4Y1
SYDE1	0.73	0.57083	0.46	0.746	0.67	Syncytiotrophoblasts	SYDE1
PHKG2	0.729	0.564979	0.458	0.907	0.952	Syncytiotrophoblasts	PHKG2
UBAP1	0.733	0.562799	0.466	0.837	0.919	Syncytiotrophoblasts	UBAP1
RAB11A	0.752	0.561109	0.504	0.948	0.984	Syncytiotrophoblasts	RAB11A
ERVV-1	0.73	0.559156	0.46	0.729	0.677	Syncytiotrophoblasts	ERVV-1
YWHAZ	0.745	0.558262	0.49	0.985	0.998	Syncytiotrophoblasts	YWHAZ
MIR22HG	0.71	0.558222	0.42	0.798	0.822	Syncytiotrophoblasts	MIR22HG
HMG20B	0.713	0.556707	0.426	0.858	0.956	Syncytiotrophoblasts	HMG20B
TYRO3	0.701	0.556585	0.402	0.876	0.944	Syncytiotrophoblasts	TYRO3
FAM102A	0.716	0.555984	0.432	0.818	0.911	Syncytiotrophoblasts	FAM102A
DEDD2	0.734	0.555131	0.468	0.807	0.85	Syncytiotrophoblasts	DEDD2
KAZN	0.71	0.554855	0.42	0.767	0.813	Syncytiotrophoblasts	KAZN
CGB5	0.75	0.545075	0.5	0.674	0.433	Syncytiotrophoblasts	CGB5
NR2F6	0.756	0.544588	0.512	0.971	0.986	Syncytiotrophoblasts	NR2F6
ZBTB7A	0.711	0.543443	0.422	0.851	0.949	Syncytiotrophoblasts	ZBTB7A
SSR3	0.724	0.533304	0.448	0.97	0.995	Syncytiotrophoblasts	SSR3
BRD4	0.73	0.529097	0.46	0.938	0.986	Syncytiotrophoblasts	BRD4
PLEKHB2	0.714	0.528683	0.428	0.899	0.969	Syncytiotrophoblasts	PLEKHB2
YTHDF2	0.73	0.52606	0.46	0.923	0.98	Syncytiotrophoblasts	YTHDF2
ERVV-2	0.767	0.513705	0.534	0.758	0.663	Syncytiotrophoblasts	ERVV-2
MICALL2	0.743	0.509651	0.486	0.788	0.785	Syncytiotrophoblasts	MICALL2
AFF1	0.723	0.509181	0.446	0.801	0.824	Syncytiotrophoblasts	AFF1
RHEB	0.714	0.500442	0.428	0.889	0.969	Syncytiotrophoblasts	RHEB
ZC3H11A	0.722	0.499117	0.444	0.865	0.975	Syncytiotrophoblasts	ZC3H11A
PTPN21	0.745	0.497868	0.49	0.743	0.664	Syncytiotrophoblasts	PTPN21
DNAJA1	0.703	0.49086	0.406	0.985	0.997	Syncytiotrophoblasts	DNAJA1
EIF2AK1	0.707	0.488211	0.414	0.932	0.977	Syncytiotrophoblasts	EIF2AK1
CDC37	0.718	0.47612	0.436	0.952	0.987	Syncytiotrophoblasts	CDC37
KYNU	0.745	0.473406	0.49	0.751	0.682	Syncytiotrophoblasts	KYNU
ZFAND2A	0.702	0.472923	0.404	0.78	0.821	Syncytiotrophoblasts	ZFAND2A
FTH1	0.727	0.468282	0.454	0.999	1	Syncytiotrophoblasts	FTH1
C5orf66-AS1	0.722	0.466599	0.444	0.735	0.65	Syncytiotrophoblasts	C5orf66-AS1
LHB	0.716	0.45746	0.432	0.644	0.478	Syncytiotrophoblasts	LHB
ERVFRD-1	0.752	0.446521	0.504	0.724	0.614	Syncytiotrophoblasts	ERVFRD-1
SEC61B	0.736	0.436955	0.472	0.972	0.997	Syncytiotrophoblasts	SEC61B
FBXO32	0.722	0.436241	0.444	0.718	0.684	Syncytiotrophoblasts	FBXO32
ABTB2	0.735	0.432608	0.47	0.737	0.692	Syncytiotrophoblasts	ABTB2
CGB2	0.725	0.418336	0.45	0.59	0.35	Syncytiotrophoblasts	CGB2
DUSP8	0.735	0.410528	0.47	0.755	0.756	Syncytiotrophoblasts	DUSP8
UBE2D3	0.715	0.365735	0.43	0.941	0.978	Syncytiotrophoblasts	UBE2D3
RPL13A	0.731	0.360475	0.462	1	1	Syncytiotrophoblasts	RPL13A
PSG9	0.742	0.357571	0.484	0.676	0.563	Syncytiotrophoblasts	PSG9
LURAP1L	0.715	0.354358	0.43	0.692	0.649	Syncytiotrophoblasts	LURAP1L
PSG4	0.727	0.350459	0.454	0.651	0.496	Syncytiotrophoblasts	PSG4
TPT1	0.756	0.336669	0.512	1	1	Syncytiotrophoblasts	TPT1
CBX3	0.719	0.332139	0.438	0.983	0.995	Syncytiotrophoblasts	CBX3
IRF7	0.743	0.329442	0.486	0.721	0.601	Syncytiotrophoblasts	IRF7
SBSN	0.729	0.31322	0.458	0.659	0.597	Syncytiotrophoblasts	SBSN
DACT2	0.714	0.286042	0.428	0.656	0.558	Syncytiotrophoblasts	DACT2
PSG3	0.711	0.282504	0.422	0.587	0.434	Syncytiotrophoblasts	PSG3
IQCD	0.711	0.273386	0.422	0.667	0.555	Syncytiotrophoblasts	IQCD
TMOD1	0.705	0.259038	0.41	0.682	0.66	Syncytiotrophoblasts	TMOD1
