# Supplementary material for: A single cell characterisation of human embryogenesis identifies pluripotency transitions and putative anterior hypoblast centre
Source: Nat Commun. 2021 Jun 17;12:3679. doi: 10.1038/s41467-021-23758-w (PMC8211662; doi:10.1038/s41467-021-23758-w)
Supplement: Supplementary file 6 — Supplementary Data 3 [file 41467_2021_23758_MOESM6_ESM.xlsx]

## Sheet: DEG_Epi
Supplementary Data 3_sheet1/4
Differential Expression analysis 9d.p.f versus 11 d.p.f: EPIBLAST
	p_val	avg_logFC	pct.1	pct.2	p_val_adj	cluster	gene
KHDC1L	0.00135852	0.393389	0.991	1	1	9	KHDC1L
PRDX4	0.00384038	0.295727	0.954	0.968	1	9	PRDX4
MT-ND6	0.00510561	0.333865	0.972	0.968	1	9	MT-ND6
FRG2C	9.86441e-08	0.254083	0.21	0.333	0.00218635	11	FRG2C
H3F3B	0.000764915	0.320741	1	0.991	1	11	H3F3B
H2AFX	0.00101845	0.454287	0.984	0.852	1	11	H2AFX
TRA2A	0.002033	0.368622	0.919	0.778	1	11	TRA2A
GADD45A	0.00280891	0.260257	0.952	0.833	1	11	GADD45A
SLC7A5	0.00323701	0.352943	0.903	0.778	1	11	SLC7A5
CKB	0.00427478	0.293093	0.984	0.917	1	11	CKB
ERRFI1	0.0043038	0.259333	0.871	0.676	1	11	ERRFI1
HBA1	0.00456761	0.312013	0.29	0.231	1	11	HBA1
HSPA1B	0.00461338	0.260697	0.903	0.657	1	11	HSPA1B
ZFP36	0.00667156	0.666008	0.694	0.37	1	11	ZFP36
SLC38A2	0.00893857	0.408383	0.968	0.898	1	11	SLC38A2

## Sheet: DEG_Hypo
Supplementary Data 3_sheet2/4
Differential Expression analysis 9d.p.f versus 11 d.p.f: HYPOBLAST
	p_val	avg_logFC	pct.1	pct.2	p_val_adj	cluster	gene
BRDT	0.00254354	0.271087	0.939	0.981	1	9	BRDT
EIF2S2	0.00382283	0.26941	0.988	1	1	9	EIF2S2
CST1	4.55888e-05	0.460941	0.962	0.756	1	11	CST1
PHGDH	7.33912e-05	0.273123	1	0.72	1	11	PHGDH
NQO1	9.25477e-05	0.45771	1	0.805	1	11	NQO1
MT1X	0.000218843	0.917094	0.962	0.695	1	11	MT1X
FTL	0.000219023	0.428059	1	1	1	11	FTL
NAP1L1	0.000346678	0.280664	1	0.902	1	11	NAP1L1
FGB	0.0015124	0.366238	0.827	0.573	1	11	FGB
CHI3L2	0.00235794	0.372818	0.981	0.646	1	11	CHI3L2
ARL6IP1	0.00274479	0.312203	0.981	0.78	1	11	ARL6IP1
MT2A	0.00275012	1.3547	0.808	0.622	1	11	MT2A
UBE2C	0.00316282	0.33386	0.942	0.707	1	11	UBE2C
CST3	0.00348749	0.294764	1	0.841	1	11	CST3
AKAP12	0.00565873	0.277612	1	0.805	1	11	AKAP12
ASPH	0.0064732	0.257463	0.962	0.78	1	11	ASPH
CKB	0.00771839	0.390881	1	0.951	1	11	CKB
UBE2S	0.00892686	0.255939	1	0.841	1	11	UBE2S

## Sheet: DEG_CTB
Supplementary Data 3_sheet3/4
Differential Expression analysis 9d.p.f versus 11 d.p.f: CYTOTROPHOBLAST
	p_val	avg_logFC	pct.1	pct.2	p_val_adj	cluster	gene
AKR1B1	5.78905e-07	0.41473	1	0.956	0.0128308	11	AKR1B1
MT-CO3	7.7065e-07	0.262958	1	0.999	0.0170807	11	MT-CO3
IGF2	8.24345e-06	0.31764	1	0.935	0.182708	11	IGF2
KRT7	5.0088e-05	0.255268	0.951	0.889	1	11	KRT7
CCNE1	0.000133669	0.257558	1	0.998	1	11	CCNE1
PEG10	0.000297886	0.27506	1	0.993	1	11	PEG10
PHLDA2	0.000591314	0.251311	1	0.999	1	11	PHLDA2
MEST	0.00060705	0.328613	0.735	0.827	1	11	MEST
CAV1	0.00112249	0.31988	0.961	0.978	1	11	CAV1

## Sheet: DEG_STB
Supplementary Data 3_sheet4/4
Differential Expression analysis 9d.p.f versus 11 d.p.f: SYNCYTIOTROPHOBLAST
	p_val	avg_logFC	pct.1	pct.2	p_val_adj	cluster	gene
FABP5	1.07078e-166	1.04905	0.895	0.633	2.37327e-162	9	FABP5
TUBA1B	1.44068e-134	0.663523	0.921	0.701	3.19312e-130	9	TUBA1B
PAPOLA	9.02935e-134	0.46839	0.999	0.991	2.00126e-129	9	PAPOLA
TUBB	1.74126e-125	0.597455	0.934	0.765	3.85933e-121	9	TUBB
RPS4X	2.83938e-121	0.394045	1	0.989	6.2932e-117	9	RPS4X
GCSH	8.46686e-119	0.616203	0.879	0.711	1.8766e-114	9	GCSH
SNRPD1	3.26431e-112	0.62365	0.837	0.624	7.23502e-108	9	SNRPD1
RPL3	2.53384e-111	0.351705	0.999	0.99	5.61601e-107	9	RPL3
YBX1	9.44483e-105	0.56679	0.966	0.859	2.09335e-100	9	YBX1
PPA1	1.57558e-103	0.5098	0.905	0.781	3.49212e-99	9	PPA1
NPM1	2.68355e-101	0.417191	0.999	0.988	5.94783e-97	9	NPM1
RPL36AL	5.38051e-101	0.498338	0.889	0.724	1.19254e-96	9	RPL36AL
C1QBP	6.32205e-100	0.519689	0.927	0.808	1.40122e-95	9	C1QBP
PSMB5	8.44044e-100	0.522062	0.894	0.73	1.87074e-95	9	PSMB5
RPL22L1	4.24496e-95	0.514874	0.887	0.674	9.40853e-91	9	RPL22L1
ACTG1	4.40487e-95	0.425608	0.985	0.941	9.76294e-91	9	ACTG1
HSPD1	4.5014e-95	0.609157	0.964	0.872	9.97689e-91	9	HSPD1
SSBP1	6.19825e-95	0.473686	0.914	0.775	1.37378e-90	9	SSBP1
SLC25A5	6.98737e-95	0.467957	0.922	0.814	1.54868e-90	9	SLC25A5
VDAC1	3.32071e-94	0.467125	0.921	0.812	7.36002e-90	9	VDAC1
NDUFA4	9.50425e-94	0.507273	0.901	0.748	2.10652e-89	9	NDUFA4
PAICS	1.96329e-93	0.486184	0.88	0.733	4.35144e-89	9	PAICS
LDHB	2.91411e-93	0.420894	0.98	0.911	6.45884e-89	9	LDHB
SERBP1	4.13214e-92	0.393996	0.983	0.928	9.15848e-88	9	SERBP1
HSPE1	1.6673e-88	0.463714	0.964	0.891	3.69541e-84	9	HSPE1
2011-09-01	9.0344e-88	0.565507	0.85	0.704	2.00239e-83	9	2011-09-01
SSB	1.02083e-85	0.539144	0.902	0.788	2.26258e-81	9	SSB
DNMT1	2.66848e-85	0.531532	0.852	0.688	5.91441e-81	9	DNMT1
CCT6A	5.55575e-85	0.405296	0.95	0.879	1.23138e-80	9	CCT6A
PEG10	6.86017e-85	0.539377	0.788	0.526	1.52049e-80	9	PEG10
HNRNPA1	2.36094e-84	0.438198	0.983	0.926	5.23279e-80	9	HNRNPA1
LCP1	6.76703e-83	0.461344	0.888	0.76	1.49984e-78	9	LCP1
HMGA1	1.7178e-80	0.353184	0.973	0.925	3.80733e-76	9	HMGA1
HSP90AB1	8.00932e-79	0.360059	1	0.994	1.77519e-74	9	HSP90AB1
CDKN1C	3.05801e-77	0.321901	0.988	0.936	6.77778e-73	9	CDKN1C
CCT3	1.40256e-76	0.420235	0.944	0.891	3.10864e-72	9	CCT3
SUMO2	4.60185e-75	0.391556	0.935	0.852	1.01995e-70	9	SUMO2
NASP	2.433e-74	0.453084	0.934	0.844	5.39251e-70	9	NASP
SUB1	2.53354e-74	0.431372	0.913	0.786	5.61534e-70	9	SUB1
SNRPE	3.78857e-74	0.428851	0.884	0.764	8.39698e-70	9	SNRPE
SNRPG	3.95233e-74	0.449591	0.921	0.824	8.75994e-70	9	SNRPG
SNRPF	4.20032e-73	0.44798	0.834	0.699	9.30959e-69	9	SNRPF
HNRNPD	8.91101e-73	0.444888	0.922	0.824	1.97504e-68	9	HNRNPD
HNRNPA2B1	4.78422e-72	0.34266	0.991	0.969	1.06037e-67	9	HNRNPA2B1
PSMB6	6.18912e-72	0.340528	0.937	0.866	1.37176e-67	9	PSMB6
TPM1	5.86247e-71	0.650912	0.731	0.546	1.29936e-66	9	TPM1
COX7A2	5.87167e-71	0.365833	0.915	0.829	1.3014e-66	9	COX7A2
NDUFV2	6.314e-71	0.460122	0.801	0.654	1.39944e-66	9	NDUFV2
L1TD1	7.73721e-71	0.587668	0.821	0.655	1.71487e-66	9	L1TD1
C11orf58	1.09049e-70	0.402667	0.861	0.726	2.41696e-66	9	C11orf58
IGF2BP1	1.33859e-70	0.522585	0.871	0.771	2.96684e-66	9	IGF2BP1
MDM2	3.85998e-70	0.465905	0.921	0.811	8.55527e-66	9	MDM2
RANBP1	3.89298e-70	0.479823	0.899	0.788	8.6284e-66	9	RANBP1
PRDX1	3.92825e-70	0.300745	0.994	0.985	8.70656e-66	9	PRDX1
NDUFS5	2.02453e-69	0.386182	0.931	0.841	4.48716e-65	9	NDUFS5
XRCC5	5.87398e-69	0.439259	0.882	0.789	1.30191e-64	9	XRCC5
RPL24	9.8047e-69	0.266664	0.998	0.986	2.17311e-64	9	RPL24
TBCA	1.4677e-68	0.480497	0.829	0.687	3.253e-64	9	TBCA
HNRNPR	2.14066e-68	0.434979	0.923	0.861	4.74456e-64	9	HNRNPR
IMPA2	9.78183e-68	0.41026	0.94	0.846	2.16804e-63	9	IMPA2
BZW2	1.27921e-67	0.346518	0.964	0.92	2.83525e-63	9	BZW2
CCT5	1.32623e-67	0.396493	0.937	0.825	2.93945e-63	9	CCT5
PYGL	2.84071e-66	0.421796	0.801	0.64	6.29615e-62	9	PYGL
PTPRE	2.95372e-66	0.428022	0.84	0.692	6.54663e-62	9	PTPRE
SRSF3	5.58036e-66	0.393633	0.917	0.809	1.23683e-61	9	SRSF3
PSMA4	6.83564e-66	0.394905	0.914	0.807	1.51505e-61	9	PSMA4
PRDX2	1.26648e-65	0.359524	0.908	0.779	2.80702e-61	9	PRDX2
PARK7	2.47036e-65	0.363684	0.911	0.833	5.47532e-61	9	PARK7
COX20	3.43875e-65	0.335933	0.979	0.928	7.62165e-61	9	COX20
EIF1AX	4.48211e-65	0.393662	0.949	0.843	9.93414e-61	9	EIF1AX
SRP14	4.53231e-64	0.358503	0.948	0.856	1.00454e-59	9	SRP14
COX5A	2.47194e-63	0.34175	0.932	0.851	5.4788e-59	9	COX5A
SMARCA2	6.23524e-63	0.42827	0.763	0.634	1.38198e-58	9	SMARCA2
TUBA1C	9.61153e-63	0.480365	0.805	0.664	2.1303e-58	9	TUBA1C
ATIC	1.09995e-62	0.406551	0.857	0.73	2.43792e-58	9	ATIC
PA2G4	1.50259e-62	0.313495	0.957	0.92	3.33035e-58	9	PA2G4
UQCRH	2.14371e-62	0.307811	0.973	0.929	4.75132e-58	9	UQCRH
HNRNPAB	5.30657e-62	0.386966	0.938	0.86	1.17615e-57	9	HNRNPAB
RHOU	5.89595e-62	0.413177	0.816	0.726	1.30678e-57	9	RHOU
LIN28A	9.63368e-62	0.42057	0.756	0.599	2.13521e-57	9	LIN28A
CCT4	1.07171e-61	0.426112	0.893	0.79	2.37535e-57	9	CCT4
PRKDC	2.75223e-60	0.44066	0.789	0.675	6.10004e-56	9	PRKDC
PTGES3	4.18418e-60	0.294557	0.979	0.959	9.27382e-56	9	PTGES3
ARPC5	1.45183e-59	0.543452	0.769	0.614	3.21783e-55	9	ARPC5
SNRPB	3.21896e-59	0.327393	0.933	0.853	7.1345e-55	9	SNRPB
RPS27L	3.52995e-59	0.350317	0.936	0.839	7.82378e-55	9	RPS27L
FAM89A	1.28741e-58	0.375415	0.865	0.73	2.85342e-54	9	FAM89A
ARPC1B	1.49775e-58	0.366017	0.881	0.786	3.31961e-54	9	ARPC1B
NUDC	3.12456e-58	0.40936	0.887	0.771	6.92528e-54	9	NUDC
NUCKS1	3.64073e-58	0.456712	0.758	0.636	8.06932e-54	9	NUCKS1
FBXO22	5.23076e-58	0.427156	0.777	0.639	1.15935e-53	9	FBXO22
CTNNB1	6.25749e-58	0.384318	0.941	0.864	1.38691e-53	9	CTNNB1
SMC1A	1.12951e-57	0.401197	0.787	0.626	2.50345e-53	9	SMC1A
LMNB1	1.49468e-57	0.535812	0.722	0.573	3.3128e-53	9	LMNB1
ANP32B	1.80235e-57	0.37647	0.882	0.807	3.99473e-53	9	ANP32B
HIST1H4C	2.49965e-57	0.580719	0.736	0.558	5.54023e-53	9	HIST1H4C
NONO	4.84248e-57	0.418697	0.856	0.73	1.07329e-52	9	NONO
MRPL41	5.80985e-57	0.380458	0.78	0.596	1.2877e-52	9	MRPL41
CDC123	1.30306e-56	0.427217	0.81	0.674	2.88811e-52	9	CDC123
MRPL51	1.98602e-56	0.39127	0.813	0.675	4.40181e-52	9	MRPL51
ACTR2	2.11968e-56	0.379074	0.803	0.686	4.69805e-52	9	ACTR2
UQCR10	1.49058e-55	0.35914	0.929	0.833	3.30373e-51	9	UQCR10
DDX5	3.47886e-55	0.346804	0.957	0.902	7.71054e-51	9	DDX5
PEBP1	5.95447e-55	0.25868	0.985	0.963	1.31975e-50	9	PEBP1
GTF2A2	6.55198e-55	0.420375	0.834	0.669	1.45218e-50	9	GTF2A2
MRPL36	7.0915e-55	0.421025	0.753	0.604	1.57176e-50	9	MRPL36
HIST1H1E	7.71384e-55	0.480007	0.782	0.635	1.70969e-50	9	HIST1H1E
ERH	1.6342e-54	0.372246	0.837	0.719	3.62203e-50	9	ERH
KRT19	1.96617e-54	0.465347	0.854	0.711	4.35783e-50	9	KRT19
HNRNPA3	2.05662e-54	0.284677	0.97	0.94	4.55829e-50	9	HNRNPA3
NET1	3.70941e-54	0.397883	0.763	0.659	8.22153e-50	9	NET1
ADH5	5.74065e-54	0.435064	0.756	0.625	1.27236e-49	9	ADH5
SNX3	9.62882e-54	0.353437	0.865	0.71	2.13413e-49	9	SNX3
CLTA	9.8138e-54	0.290765	0.961	0.919	2.17513e-49	9	CLTA
TXN	1.09037e-53	0.433203	0.806	0.647	2.4167e-49	9	TXN
OLA1	1.14307e-53	0.391667	0.833	0.735	2.53349e-49	9	OLA1
TOMM7	1.71491e-53	0.312766	0.927	0.879	3.80093e-49	9	TOMM7
PAK2	3.04706e-53	0.429454	0.758	0.633	6.7535e-49	9	PAK2
S100A11	4.99165e-53	0.267375	0.994	0.973	1.10635e-48	9	S100A11
STOML2	1.07574e-52	0.331909	0.831	0.686	2.38427e-48	9	STOML2
UQCRFS1	1.96433e-52	0.372385	0.822	0.715	4.35373e-48	9	UQCRFS1
HINT1	3.96655e-52	0.394748	0.838	0.72	8.79147e-48	9	HINT1
PPIA	8.10587e-52	0.30461	0.98	0.937	1.79658e-47	9	PPIA
RPL29	9.85182e-52	0.250114	0.997	0.984	2.18356e-47	9	RPL29
SRP9	1.00822e-51	0.389782	0.775	0.611	2.23462e-47	9	SRP9
MRPL52	1.04314e-51	0.353209	0.861	0.774	2.31203e-47	9	MRPL52
ODC1	1.39975e-51	0.328175	0.901	0.799	3.10241e-47	9	ODC1
HNRNPM	1.5321e-51	0.328182	0.954	0.895	3.39576e-47	9	HNRNPM
ARPC2	2.53807e-51	0.300872	0.947	0.891	5.62538e-47	9	ARPC2
GSTP1	7.34562e-51	0.27203	0.961	0.921	1.62808e-46	9	GSTP1
NR6A1	1.1308e-50	0.449565	0.739	0.633	2.5063e-46	9	NR6A1
E2F8	1.36412e-50	0.400576	0.895	0.751	3.02343e-46	9	E2F8
DSP	2.08983e-50	0.34318	0.866	0.771	4.6319e-46	9	DSP
SNRPD2	2.56712e-50	0.309588	0.924	0.861	5.68976e-46	9	SNRPD2
CTNND1	3.29158e-50	0.382155	0.772	0.674	7.29545e-46	9	CTNND1
PSMB7	5.86591e-50	0.275185	0.931	0.864	1.30012e-45	9	PSMB7
LSM7	3.88442e-49	0.330535	0.872	0.766	8.60944e-45	9	LSM7
FAM136A	4.2738e-49	0.350906	0.787	0.645	9.47245e-45	9	FAM136A
PSMD14	4.31185e-49	0.314542	0.894	0.826	9.55679e-45	9	PSMD14
H3F3B	5.93011e-49	0.357886	0.985	0.946	1.31435e-44	9	H3F3B
NDUFS6	6.02118e-49	0.390003	0.74	0.614	1.33453e-44	9	NDUFS6
TRAP1	1.05887e-48	0.343559	0.707	0.567	2.34687e-44	9	TRAP1
SUGT1	3.79421e-48	0.470058	0.716	0.59	8.40948e-44	9	SUGT1
MRPL40	3.8526e-48	0.319109	0.774	0.636	8.53891e-44	9	MRPL40
SNRPD3	4.21421e-48	0.355806	0.873	0.789	9.34037e-44	9	SNRPD3
AIF1L	4.27027e-48	0.290616	0.967	0.901	9.46463e-44	9	AIF1L
KDM1A	4.81737e-48	0.361293	0.837	0.763	1.06772e-43	9	KDM1A
PSMD7	6.03144e-48	0.289421	0.86	0.791	1.33681e-43	9	PSMD7
NDUFB4	7.83002e-48	0.316415	0.825	0.716	1.73545e-43	9	NDUFB4
SNX5	1.05518e-47	0.355848	0.89	0.786	2.3387e-43	9	SNX5
NDUFA12	2.77454e-47	0.316581	0.868	0.747	6.14949e-43	9	NDUFA12
AURKAIP1	3.25258e-47	0.279808	0.923	0.875	7.20901e-43	9	AURKAIP1
SLIRP	4.41481e-47	0.289926	0.94	0.86	9.78499e-43	9	SLIRP
STMN1	6.82384e-47	0.501435	0.758	0.636	1.51244e-42	9	STMN1
MORF4L1	7.02486e-47	0.347915	0.929	0.834	1.55699e-42	9	MORF4L1
NDUFC2	7.15897e-47	0.304622	0.939	0.865	1.58671e-42	9	NDUFC2
ENAH	9.92067e-47	0.306695	0.825	0.766	2.19882e-42	9	ENAH
GADD45GIP1	1.92324e-46	0.32119	0.9	0.788	4.26268e-42	9	GADD45GIP1
TRIM33	2.12218e-46	0.355409	0.859	0.788	4.70361e-42	9	TRIM33
RBM8A	2.23594e-46	0.349924	0.809	0.683	4.95574e-42	9	RBM8A
H2AFY	2.78747e-46	0.317783	0.893	0.784	6.17815e-42	9	H2AFY
MRFAP1	2.81395e-46	0.448543	0.751	0.612	6.23683e-42	9	MRFAP1
CCT7	4.39016e-46	0.336072	0.857	0.764	9.73035e-42	9	CCT7
DESI2	4.55823e-46	0.297883	0.864	0.771	1.01029e-41	9	DESI2
NDUFAF2	5.08208e-46	0.326087	0.794	0.626	1.12639e-41	9	NDUFAF2
HSPA8	1.37656e-45	0.366801	0.96	0.884	3.05101e-41	9	HSPA8
DNAJC21	2.23232e-45	0.336554	0.823	0.704	4.9477e-41	9	DNAJC21
SRSF7	2.38598e-45	0.414418	0.783	0.673	5.28828e-41	9	SRSF7
CD2AP	8.153e-45	0.376394	0.743	0.658	1.80703e-40	9	CD2AP
APEX1	8.38339e-45	0.436349	0.698	0.574	1.8581e-40	9	APEX1
MTA3	9.40066e-45	0.328382	0.774	0.669	2.08356e-40	9	MTA3
VRK1	1.23904e-44	0.270903	0.703	0.542	2.74621e-40	9	VRK1
MRPL11	1.98238e-44	0.36089	0.751	0.627	4.39374e-40	9	MRPL11
COX6B1	5.81875e-44	0.266871	0.909	0.858	1.28967e-39	9	COX6B1
UFC1	7.15706e-44	0.28598	0.88	0.827	1.58629e-39	9	UFC1
DBI	9.0659e-44	0.332526	0.84	0.757	2.00937e-39	9	DBI
EIF3D	1.0271e-43	0.3089	0.885	0.821	2.27646e-39	9	EIF3D
ATP6V1E1	1.09408e-43	0.333651	0.883	0.766	2.42492e-39	9	ATP6V1E1
COX8A	1.56883e-43	0.273983	0.889	0.809	3.47715e-39	9	COX8A
ADSS	1.64671e-43	0.348914	0.778	0.659	3.64978e-39	9	ADSS
SERPINB9	2.47347e-43	0.395094	0.858	0.732	5.4822e-39	9	SERPINB9
MGST3	2.99171e-43	0.298372	0.923	0.829	6.63083e-39	9	MGST3
PDCD5	3.23252e-43	0.354153	0.754	0.619	7.16456e-39	9	PDCD5
ANXA5	3.26006e-43	0.260688	0.995	0.979	7.22561e-39	9	ANXA5
ANP32A	4.19572e-43	0.336098	0.843	0.749	9.2994e-39	9	ANP32A
PNN	6.15588e-43	0.390368	0.847	0.754	1.36439e-38	9	PNN
MDFI	8.42005e-43	0.316426	0.84	0.77	1.86622e-38	9	MDFI
APRT	8.74214e-43	0.308896	0.833	0.727	1.93761e-38	9	APRT
NOP10	1.14195e-42	0.302255	0.872	0.802	2.53101e-38	9	NOP10
RCN2	1.36718e-42	0.375411	0.808	0.689	3.03022e-38	9	RCN2
AP1S1	1.40647e-42	0.301972	0.855	0.76	3.1173e-38	9	AP1S1
MED12L	1.70227e-42	0.340044	0.751	0.646	3.7729e-38	9	MED12L
LSM5	1.74835e-42	0.328668	0.79	0.651	3.87504e-38	9	LSM5
KIAA1217	1.86973e-42	0.343004	0.739	0.624	4.14407e-38	9	KIAA1217
ARPC3	2.94347e-42	0.269312	0.946	0.861	6.52391e-38	9	ARPC3
MAP4K4	3.53209e-42	0.378517	0.73	0.631	7.82852e-38	9	MAP4K4
CCT2	3.73078e-42	0.298896	0.928	0.845	8.2689e-38	9	CCT2
PSMB1	4.93729e-42	0.253901	0.946	0.876	1.0943e-37	9	PSMB1
TMEM54	5.09614e-42	0.284598	0.794	0.695	1.12951e-37	9	TMEM54
PRDX5	7.18162e-42	0.306836	0.865	0.784	1.59173e-37	9	PRDX5
MRPS15	9.2563e-42	0.281926	0.884	0.836	2.05157e-37	9	MRPS15
YWHAB	9.50276e-42	0.250864	0.934	0.88	2.10619e-37	9	YWHAB
PTMA	1.40223e-41	0.276979	0.999	0.989	3.1079e-37	9	PTMA
DDX17	2.96163e-41	0.318078	0.848	0.762	6.56415e-37	9	DDX17
MRPL14	4.17161e-41	0.293288	0.882	0.786	9.24596e-37	9	MRPL14
TET2	5.08869e-41	0.353848	0.761	0.636	1.12786e-36	9	TET2
NLRP2	1.48852e-40	0.363824	0.81	0.703	3.29915e-36	9	NLRP2
NSA2	2.2336e-40	0.284682	0.891	0.81	4.95056e-36	9	NSA2
HSBP1	3.96968e-40	0.339287	0.806	0.689	8.7984e-36	9	HSBP1
LINC01356	4.80054e-40	0.329048	0.886	0.812	1.06399e-35	9	LINC01356
MZT2B	8.83726e-40	0.329994	0.812	0.739	1.95869e-35	9	MZT2B
RCOR1	9.39042e-40	0.287403	0.885	0.771	2.08129e-35	9	RCOR1
LDHA	1.06133e-39	0.250291	0.933	0.834	2.35232e-35	9	LDHA
SNF8	1.73134e-39	0.296772	0.795	0.728	3.83734e-35	9	SNF8
PTN	3.59004e-39	0.396653	0.791	0.676	7.95696e-35	9	PTN
BOLA3	7.37619e-38	0.250738	0.731	0.571	1.63486e-33	9	BOLA3
NDUFAB1	1.19183e-37	0.26559	0.871	0.798	2.64156e-33	9	NDUFAB1
IPO5	1.3747e-37	0.331212	0.776	0.684	3.04688e-33	9	IPO5
UGP2	1.53372e-37	0.334131	0.86	0.78	3.39934e-33	9	UGP2
JUP	2.13694e-37	0.315159	0.849	0.738	4.73632e-33	9	JUP
PRMT1	2.67621e-37	0.343436	0.787	0.704	5.93154e-33	9	PRMT1
SHISA5	3.33552e-37	0.329545	0.774	0.676	7.39284e-33	9	SHISA5
POMP	6.0097e-37	0.251705	0.926	0.873	1.33199e-32	9	POMP
SKP2	6.06746e-37	0.329499	0.783	0.701	1.34479e-32	9	SKP2
DNAJC8	6.29891e-37	0.301604	0.879	0.811	1.39609e-32	9	DNAJC8
PARP1	6.90584e-37	0.465713	0.67	0.581	1.53061e-32	9	PARP1
ZNF706	8.82991e-37	0.316414	0.901	0.821	1.95706e-32	9	ZNF706
CD24	9.4518e-37	0.299233	0.897	0.836	2.0949e-32	9	CD24
RAB11FIP4	1.18822e-36	0.299522	0.833	0.759	2.63358e-32	9	RAB11FIP4
GREB1L	1.22012e-36	0.294532	0.679	0.566	2.70427e-32	9	GREB1L
RBM3	1.24539e-36	0.279633	0.754	0.591	2.76027e-32	9	RBM3
MRPL4	1.60555e-36	0.292448	0.817	0.724	3.55853e-32	9	MRPL4
PHB	1.65187e-36	0.255306	0.86	0.77	3.66122e-32	9	PHB
CLMP	2.71708e-36	0.307263	0.817	0.688	6.02214e-32	9	CLMP
MRPL13	2.73218e-36	0.301252	0.747	0.604	6.0556e-32	9	MRPL13
TFAP2C	3.01621e-36	0.355205	0.945	0.896	6.68514e-32	9	TFAP2C
PDAP1	3.1386e-36	0.286235	0.873	0.782	6.95639e-32	9	PDAP1
GMNN	4.38509e-36	0.338599	0.767	0.642	9.71912e-32	9	GMNN
PSMB4	4.40871e-36	0.279943	0.854	0.75	9.77146e-32	9	PSMB4
PSMD4	5.35923e-36	0.28193	0.861	0.746	1.18782e-31	9	PSMD4
VDAC3	7.88406e-36	0.332508	0.681	0.552	1.74742e-31	9	VDAC3
PAK1IP1	8.38328e-36	0.342798	0.777	0.67	1.85807e-31	9	PAK1IP1
PSMA1	1.05335e-35	0.271658	0.903	0.826	2.33464e-31	9	PSMA1
NCL	1.12965e-35	0.293939	0.992	0.979	2.50376e-31	9	NCL
CLIC1	1.15441e-35	0.253228	0.907	0.809	2.55862e-31	9	CLIC1
CLTC	1.25161e-35	0.297966	0.853	0.783	2.77407e-31	9	CLTC
ASF1A	1.36579e-35	0.291507	0.724	0.556	3.02714e-31	9	ASF1A
LSM2	1.45146e-35	0.311984	0.792	0.732	3.21701e-31	9	LSM2
ZC3H13	1.56768e-35	0.377262	0.738	0.661	3.4746e-31	9	ZC3H13
GNG5	2.63099e-35	0.306427	0.833	0.761	5.83132e-31	9	GNG5
YWHAH	3.18189e-35	0.397835	0.772	0.701	7.05234e-31	9	YWHAH
MRPS16	3.54533e-35	0.303898	0.717	0.625	7.85787e-31	9	MRPS16
EIF5B	5.42914e-35	0.254825	0.956	0.912	1.20331e-30	9	EIF5B
HMGB1	7.35872e-35	0.286114	0.956	0.889	1.63099e-30	9	HMGB1
METTL5	1.12581e-34	0.347991	0.71	0.609	2.49525e-30	9	METTL5
XRCC6	1.2097e-34	0.290148	0.899	0.835	2.68118e-30	9	XRCC6
ACTR6	1.38304e-34	0.361192	0.867	0.757	3.06536e-30	9	ACTR6
NDUFB8	3.07378e-34	0.264555	0.836	0.733	6.81272e-30	9	NDUFB8
UQCRB	3.35059e-34	0.251787	0.895	0.851	7.42626e-30	9	UQCRB
CTNNBL1	3.90196e-34	0.296738	0.812	0.704	8.6483e-30	9	CTNNBL1
CSTB	4.35589e-34	0.295974	0.899	0.791	9.65439e-30	9	CSTB
ME2	4.76367e-34	0.303878	0.663	0.559	1.05582e-29	9	ME2
METAP2	8.32912e-34	0.324959	0.863	0.759	1.84607e-29	9	METAP2
BLVRB	8.88702e-34	0.2573	0.76	0.635	1.96972e-29	9	BLVRB
GRPEL1	1.15526e-33	0.255039	0.889	0.803	2.56051e-29	9	GRPEL1
LIN28B	1.18861e-33	0.336945	0.851	0.769	2.63445e-29	9	LIN28B
CKAP5	1.39983e-33	0.29629	0.757	0.664	3.10257e-29	9	CKAP5
NDUFS4	1.91199e-33	0.252076	0.77	0.641	4.23774e-29	9	NDUFS4
MRPS35	1.97327e-33	0.273221	0.808	0.665	4.37355e-29	9	MRPS35
MRPL20	2.19856e-33	0.25538	0.864	0.809	4.87289e-29	9	MRPL20
USB1	2.42784e-33	0.313236	0.707	0.607	5.38107e-29	9	USB1
TMEM14C	3.05528e-33	0.263711	0.869	0.755	6.77173e-29	9	TMEM14C
AURKA	3.47948e-33	0.364596	0.881	0.746	7.71192e-29	9	AURKA
PIK3C2A	4.59775e-33	0.271187	0.935	0.88	1.01905e-28	9	PIK3C2A
PFDN4	5.20003e-33	0.289749	0.797	0.707	1.15254e-28	9	PFDN4
GRHL1	5.24449e-33	0.29317	0.891	0.816	1.16239e-28	9	GRHL1
BRI3	5.47294e-33	0.266666	0.877	0.824	1.21302e-28	9	BRI3
TIPIN	6.74015e-33	0.343657	0.818	0.695	1.49389e-28	9	TIPIN
BRD7	8.36882e-33	0.2858	0.767	0.695	1.85487e-28	9	BRD7
MRPL27	8.54943e-33	0.288483	0.77	0.673	1.8949e-28	9	MRPL27
C16orf87	9.48261e-33	0.264946	0.656	0.541	2.10173e-28	9	C16orf87
SH2D4A	9.88117e-33	0.305261	0.846	0.796	2.19006e-28	9	SH2D4A
TPM3	1.2671e-32	0.283508	0.951	0.898	2.80839e-28	9	TPM3
CHCHD10	1.42223e-32	0.277194	0.847	0.739	3.15222e-28	9	CHCHD10
MRPS5	1.64889e-32	0.358976	0.678	0.584	3.65461e-28	9	MRPS5
RHOC	2.04875e-32	0.350378	0.738	0.641	4.54084e-28	9	RHOC
CALD1	2.09812e-32	0.385559	0.727	0.614	4.65028e-28	9	CALD1
ACAT2	2.20791e-32	0.310085	0.698	0.561	4.89361e-28	9	ACAT2
NR2F2	2.76873e-32	0.314645	0.843	0.773	6.13661e-28	9	NR2F2
RBMX	2.77247e-32	0.339182	0.607	0.443	6.1449e-28	9	RBMX
SF3B6	2.92338e-32	0.265963	0.875	0.764	6.47939e-28	9	SF3B6
KATNBL1	4.2761e-32	0.274015	0.86	0.774	9.47756e-28	9	KATNBL1
NDUFB7	7.54684e-32	0.282954	0.863	0.769	1.67268e-27	9	NDUFB7
PHB2	1.07665e-31	0.272452	0.816	0.757	2.38628e-27	9	PHB2
PSMD1	2.17316e-31	0.263158	0.848	0.787	4.81659e-27	9	PSMD1
EIF4E2	3.24276e-31	0.271017	0.782	0.707	7.18725e-27	9	EIF4E2
ARID5B	3.29142e-31	0.26136	0.841	0.711	7.29511e-27	9	ARID5B
LGALS3	3.65992e-31	0.425978	0.663	0.529	8.11184e-27	9	LGALS3
NAE1	6.37312e-31	0.33253	0.682	0.604	1.41254e-26	9	NAE1
RPL39L	7.39912e-31	0.332994	0.711	0.609	1.63994e-26	9	RPL39L
VTI1B	9.51976e-31	0.265011	0.762	0.648	2.10996e-26	9	VTI1B
SRM	1.14143e-30	0.274222	0.874	0.821	2.52987e-26	9	SRM
DCXR	1.28404e-30	0.265447	0.817	0.729	2.84595e-26	9	DCXR
HIST1H1D	1.66386e-30	0.573743	0.643	0.556	3.68777e-26	9	HIST1H1D
MT-ND6	1.69347e-30	0.448036	0.792	0.719	3.7534e-26	9	MT-ND6
MPHOSPH8	1.77481e-30	0.363547	0.718	0.606	3.9337e-26	9	MPHOSPH8
TXNL4A	2.62261e-30	0.33992	0.736	0.66	5.81274e-26	9	TXNL4A
PPP1CC	3.59815e-30	0.279147	0.847	0.734	7.97494e-26	9	PPP1CC
RAD23A	4.04682e-30	0.261947	0.78	0.712	8.96937e-26	9	RAD23A
RWDD1	4.99107e-30	0.28028	0.801	0.724	1.10622e-25	9	RWDD1
NUDT5	5.28196e-30	0.258609	0.793	0.712	1.17069e-25	9	NUDT5
SUPT16H	7.6155e-30	0.346017	0.781	0.724	1.6879e-25	9	SUPT16H
ADAP2	1.03023e-29	0.301458	0.673	0.591	2.2834e-25	9	ADAP2
CYB5A	1.19081e-29	0.368564	0.681	0.601	2.63932e-25	9	CYB5A
CCNA2	1.49863e-29	0.264586	0.73	0.604	3.32156e-25	9	CCNA2
SLC2A3	1.5764e-29	0.308655	0.668	0.539	3.49393e-25	9	SLC2A3
FDPS	1.97793e-29	0.316035	0.742	0.658	4.38388e-25	9	FDPS
DNMT3B	2.2677e-29	0.30631	0.606	0.489	5.02613e-25	9	DNMT3B
DYNLL1	2.38752e-29	0.255197	0.871	0.769	5.2917e-25	9	DYNLL1
AIMP1	2.7458e-29	0.284821	0.753	0.641	6.08579e-25	9	AIMP1
ANP32E	2.80887e-29	0.309661	0.764	0.676	6.22558e-25	9	ANP32E
SUCLG1	3.01891e-29	0.261087	0.773	0.667	6.69112e-25	9	SUCLG1
NAP1L4	3.32415e-29	0.340996	0.768	0.695	7.36765e-25	9	NAP1L4
VPS29	3.6579e-29	0.269299	0.775	0.693	8.10736e-25	9	VPS29
VGLL1	3.77214e-29	0.270265	0.827	0.726	8.36056e-25	9	VGLL1
FAM49B	5.91846e-29	0.262907	0.852	0.726	1.31177e-24	9	FAM49B
XPO1	5.96627e-29	0.258871	0.93	0.859	1.32236e-24	9	XPO1
MDH1	1.80947e-28	0.30111	0.753	0.668	4.0105e-24	9	MDH1
NDUFS8	1.95065e-28	0.292729	0.754	0.674	4.32343e-24	9	NDUFS8
MAPKAP1	3.41043e-28	0.256531	0.758	0.68	7.55888e-24	9	MAPKAP1
HIST1H1B	3.47267e-28	0.418482	0.635	0.526	7.69682e-24	9	HIST1H1B
RBM17	3.96264e-28	0.317653	0.766	0.666	8.78279e-24	9	RBM17
PRPF40A	4.65135e-28	0.264475	0.813	0.754	1.03093e-23	9	PRPF40A
DHX9	5.13222e-28	0.306478	0.77	0.695	1.13751e-23	9	DHX9
RUVBL1	5.89663e-28	0.310988	0.66	0.562	1.30693e-23	9	RUVBL1
BCLAF1	7.41773e-28	0.266694	0.846	0.747	1.64407e-23	9	BCLAF1
MCTS1	1.26734e-27	0.283894	0.778	0.692	2.80893e-23	9	MCTS1
S100A10	1.91072e-27	0.475153	0.669	0.574	4.23493e-23	9	S100A10
EI24	2.89928e-27	0.262955	0.806	0.726	6.42596e-23	9	EI24
HMGN1	3.03908e-27	0.259285	0.866	0.806	6.73581e-23	9	HMGN1
PPM1B	3.57781e-27	0.317994	0.937	0.903	7.92986e-23	9	PPM1B
PSMD12	4.77896e-27	0.277552	0.926	0.851	1.05921e-22	9	PSMD12
MRPL3	4.88835e-27	0.302287	0.718	0.637	1.08345e-22	9	MRPL3
TPR	5.23664e-27	0.282523	0.857	0.797	1.16065e-22	9	TPR
EIF4A1	5.51721e-27	0.264868	0.755	0.651	1.22283e-22	9	EIF4A1
ACOT13	8.84716e-27	0.287767	0.683	0.6	1.96088e-22	9	ACOT13
SGK1	8.87712e-27	0.447908	0.887	0.817	1.96752e-22	9	SGK1
G3BP1	1.3839e-26	0.285384	0.83	0.754	3.06728e-22	9	G3BP1
DDX46	2.32497e-26	0.26488	0.855	0.791	5.15307e-22	9	DDX46
HDDC2	2.61752e-26	0.303622	0.691	0.619	5.80146e-22	9	HDDC2
DAP3	3.44621e-26	0.252646	0.794	0.724	7.63819e-22	9	DAP3
CCNI	3.5804e-26	0.27269	0.788	0.701	7.93559e-22	9	CCNI
COA4	6.67851e-26	0.290443	0.727	0.653	1.48022e-21	9	COA4
DBF4	7.82178e-26	0.251879	0.601	0.454	1.73362e-21	9	DBF4
UBE2E3	1.94484e-25	0.306073	0.726	0.666	4.31054e-21	9	UBE2E3
SLC16A1	2.97348e-25	0.360081	0.678	0.576	6.59042e-21	9	SLC16A1
DFFA	3.71754e-25	0.262967	0.709	0.619	8.23955e-21	9	DFFA
MALSU1	3.82078e-25	0.274294	0.696	0.619	8.46837e-21	9	MALSU1
ZNF114	3.95145e-25	0.327198	0.902	0.809	8.758e-21	9	ZNF114
FAM98B	6.10091e-25	0.259861	0.696	0.6	1.3522e-20	9	FAM98B
PSIP1	6.24671e-25	0.400825	0.659	0.578	1.38452e-20	9	PSIP1
AGO2	7.00696e-25	0.274222	0.705	0.619	1.55302e-20	9	AGO2
UBE2S	7.03212e-25	0.322422	0.716	0.637	1.5586e-20	9	UBE2S
THOC2	8.64784e-25	0.268008	0.757	0.664	1.91671e-20	9	THOC2
DPPA3	1.70175e-24	0.348521	0.596	0.475	3.77176e-20	9	DPPA3
CDH1	2.07448e-24	0.274328	0.732	0.656	4.59788e-20	9	CDH1
CWC15	2.93455e-24	0.259296	0.761	0.645	6.50414e-20	9	CWC15
CSE1L	4.93988e-24	0.253667	0.82	0.714	1.09487e-19	9	CSE1L
PRRC2C	5.94506e-24	0.255267	0.972	0.963	1.31766e-19	9	PRRC2C
ZBTB10	6.78619e-24	0.25983	0.798	0.729	1.50409e-19	9	ZBTB10
CDK1	8.90639e-24	0.374729	0.642	0.553	1.97401e-19	9	CDK1
MRPL47	9.91146e-24	0.255475	0.758	0.658	2.19678e-19	9	MRPL47
TMA16	9.97544e-24	0.252907	0.726	0.589	2.21096e-19	9	TMA16
USP10	1.44707e-23	0.251854	0.807	0.733	3.20729e-19	9	USP10
TMA7	1.62354e-23	0.256222	0.877	0.829	3.59842e-19	9	TMA7
FKBP3	3.11537e-23	0.336421	0.697	0.645	6.90492e-19	9	FKBP3
PPID	3.12248e-23	0.269743	0.795	0.731	6.92067e-19	9	PPID
NDUFB3	3.65395e-23	0.252745	0.697	0.583	8.09861e-19	9	NDUFB3
DNAJC7	3.81049e-23	0.252411	0.905	0.823	8.44556e-19	9	DNAJC7
DLG5	4.99011e-23	0.254971	0.771	0.714	1.10601e-18	9	DLG5
KTN1	6.25165e-23	0.286397	0.85	0.808	1.38562e-18	9	KTN1
SCAND1	1.18233e-22	0.266621	0.734	0.657	2.62051e-18	9	SCAND1
JTB	1.36076e-22	0.255374	0.74	0.665	3.01598e-18	9	JTB
BAX	2.77121e-22	0.27955	0.723	0.64	6.1421e-18	9	BAX
HNRNPF	2.88496e-22	0.283798	0.848	0.783	6.39424e-18	9	HNRNPF
POLR2I	2.93279e-22	0.252205	0.736	0.639	6.50024e-18	9	POLR2I
CHORDC1	3.29276e-22	0.27991	0.83	0.756	7.29808e-18	9	CHORDC1
BANF1	6.22138e-22	0.262999	0.742	0.651	1.37891e-17	9	BANF1
C5orf30	1.38603e-21	0.297022	0.657	0.579	3.07199e-17	9	C5orf30
TRIP6	1.57898e-21	0.2591	0.741	0.669	3.49965e-17	9	TRIP6
PTPN11	1.59868e-21	0.257622	0.696	0.614	3.54332e-17	9	PTPN11
CHMP1B	1.74685e-21	0.256254	0.736	0.663	3.87171e-17	9	CHMP1B
CCNG1	1.96886e-21	0.260611	0.692	0.608	4.36378e-17	9	CCNG1
SF3A3	2.241e-21	0.272766	0.762	0.669	4.96695e-17	9	SF3A3
PPFIA1	2.55325e-21	0.267712	0.813	0.735	5.65901e-17	9	PPFIA1
PNP	4.80005e-21	0.27537	0.702	0.599	1.06388e-16	9	PNP
BNIP3	7.67895e-21	0.342515	0.964	0.936	1.70196e-16	9	BNIP3
PPM1G	1.05736e-20	0.29826	0.745	0.689	2.34352e-16	9	PPM1G
DDX18	1.07675e-20	0.283061	0.74	0.684	2.38651e-16	9	DDX18
KHDRBS1	2.09419e-20	0.257656	0.778	0.727	4.64156e-16	9	KHDRBS1
CEBPD	2.58888e-20	0.30073	0.698	0.614	5.738e-16	9	CEBPD
DEK	6.18187e-20	0.3201	0.721	0.656	1.37015e-15	9	DEK
DNAJC19	7.99154e-20	0.264483	0.628	0.534	1.77124e-15	9	DNAJC19
IPO7	1.14871e-19	0.251338	0.82	0.763	2.54599e-15	9	IPO7
ANXA7	3.89845e-19	0.276851	0.638	0.559	8.64053e-15	9	ANXA7
RBPJ	4.21378e-19	0.298538	0.645	0.581	9.33943e-15	9	RBPJ
SCAF11	6.37322e-19	0.259911	0.686	0.619	1.41256e-14	9	SCAF11
CCND1	7.31315e-19	0.336322	0.641	0.566	1.62089e-14	9	CCND1
STAU1	9.14856e-19	0.25162	0.856	0.798	2.02769e-14	9	STAU1
TAF15	1.20229e-18	0.254066	0.691	0.623	2.66475e-14	9	TAF15
EBPL	2.54287e-18	0.262982	0.681	0.632	5.63602e-14	9	EBPL
GCC2	2.57297e-18	0.29654	0.725	0.639	5.70274e-14	9	GCC2
SNRPC	6.41786e-18	0.276383	0.733	0.677	1.42245e-13	9	SNRPC
ADA	6.78213e-18	0.255209	0.69	0.592	1.50319e-13	9	ADA
TFDP2	6.82168e-18	0.361344	0.65	0.612	1.51196e-13	9	TFDP2
HIST1H1A	1.84421e-17	0.336971	0.646	0.57	4.08751e-13	9	HIST1H1A
TXNDC17	3.02057e-17	0.254823	0.67	0.607	6.6948e-13	9	TXNDC17
LSM8	4.46937e-17	0.258167	0.6	0.519	9.90592e-13	9	LSM8
DLGAP5	4.49573e-17	0.274351	0.603	0.514	9.96434e-13	9	DLGAP5
HSD17B12	6.0166e-17	0.274369	0.725	0.656	1.33352e-12	9	HSD17B12
TCAF1	2.51343e-16	0.295469	0.732	0.676	5.57077e-12	9	TCAF1
DUT	2.86245e-16	0.284708	0.68	0.605	6.34433e-12	9	DUT
CBX1	4.39465e-16	0.259194	0.736	0.684	9.74031e-12	9	CBX1
HMOX2	6.94267e-16	0.269646	0.696	0.639	1.53877e-11	9	HMOX2
CCDC85B	1.19458e-15	0.257418	0.688	0.629	2.64766e-11	9	CCDC85B
C8orf59	1.50126e-15	0.271403	0.772	0.742	3.32739e-11	9	C8orf59
FXR1	9.01407e-15	0.309697	0.685	0.631	1.99788e-10	9	FXR1
GOLGA7	1.53457e-14	0.286554	0.894	0.829	3.40121e-10	9	GOLGA7
EEF1E1	4.33341e-14	0.277777	0.64	0.586	9.60457e-10	9	EEF1E1
LIMA1	7.09355e-14	0.258626	0.7	0.612	1.57221e-09	9	LIMA1
ZCRB1	3.18398e-13	0.284974	0.559	0.478	7.05698e-09	9	ZCRB1
MCM10	4.88776e-13	0.264991	0.635	0.574	1.08332e-08	9	MCM10
SOCS1	1.06731e-11	0.279699	0.732	0.64	2.36558e-07	9	SOCS1
CCKBR	8.52819e-11	0.265264	0.656	0.643	1.89019e-06	9	CCKBR
DSG2	1.39528e-10	0.275708	0.624	0.589	3.09249e-06	9	DSG2
SHTN1	1.20104e-09	0.329113	0.678	0.664	2.66198e-05	9	SHTN1
NFE2L3	4.64712e-09	0.250067	0.874	0.84	0.000102999	9	NFE2L3
TET1	5.16559e-09	0.261876	0.589	0.555	0.00011449	9	TET1
AGL	1.93839e-08	0.284191	0.548	0.506	0.000429625	9	AGL
SOX4	5.71108e-08	0.274235	0.652	0.626	0.0012658	9	SOX4
TCEAL8	1.02442e-07	0.251019	0.623	0.596	0.00227052	9	TCEAL8
HELLS	2.34729e-07	0.278714	0.591	0.566	0.00520254	9	HELLS
CTNNAL1	8.05047e-07	0.288179	0.591	0.576	0.0178431	9	CTNNAL1
LRRFIP1	5.27524e-06	0.282729	0.556	0.521	0.11692	9	LRRFIP1
PAIP1	1.105e-05	0.314145	0.817	0.812	0.244912	9	PAIP1
TOP2A	0.000394983	0.437082	0.537	0.525	1	9	TOP2A
MARCKSL1	0.000601367	0.259387	0.522	0.504	1	9	MARCKSL1
AKR1B1	9.40672e-160	0.763154	0.948	0.827	2.08491e-155	11	AKR1B1
CGA	4.83469e-130	0.672654	1	1	1.07156e-125	11	CGA
MAP1LC3B	3.20339e-108	0.62404	0.96	0.93	7.1e-104	11	MAP1LC3B
P4HB	1.0747e-107	0.536993	0.985	0.935	2.38197e-103	11	P4HB
AKAP17A	1.5974e-106	0.628576	0.91	0.778	3.54049e-102	11	AKAP17A
CGB7	6.40527e-101	0.717231	0.806	0.68	1.41966e-96	11	CGB7
RTN3	5.44831e-97	0.542203	0.929	0.849	1.20756e-92	11	RTN3
SLC7A5	4.9438e-93	0.634095	0.911	0.819	1.09574e-88	11	SLC7A5
ATF3	4.61223e-90	0.626684	0.977	0.923	1.02225e-85	11	ATF3
MTRNR2L12	1.29133e-88	0.699142	0.941	0.752	2.86211e-84	11	MTRNR2L12
CALR	4.86426e-87	0.520438	0.994	0.978	1.07811e-82	11	CALR
HSPA5	6.72694e-87	0.737586	1	0.994	1.49096e-82	11	HSPA5
EIF1	5.73957e-83	0.333037	0.999	0.999	1.27212e-78	11	EIF1
S100P	6.1363e-83	0.533279	0.946	0.899	1.36005e-78	11	S100P
HERPUD1	4.64825e-81	0.456241	0.974	0.946	1.03024e-76	11	HERPUD1
FTL	8.13728e-81	0.544858	1	0.999	1.80355e-76	11	FTL
TRIB3	3.04072e-78	0.631756	0.802	0.7	6.73944e-74	11	TRIB3
HTRA4	3.17087e-78	0.531123	0.862	0.769	7.02792e-74	11	HTRA4
SAT1	1.06173e-76	0.659363	0.811	0.672	2.35322e-72	11	SAT1
PRKCZ	1.5494e-76	0.330882	0.98	0.917	3.4341e-72	11	PRKCZ
GPT2	9.72172e-76	0.538907	0.938	0.854	2.15472e-71	11	GPT2
ATP1A1	2.60321e-75	0.479249	0.916	0.856	5.76975e-71	11	ATP1A1
TNFRSF1B	4.93663e-74	0.487443	0.961	0.864	1.09416e-69	11	TNFRSF1B
HSP90B1	1.24208e-73	0.549738	0.99	0.959	2.75295e-69	11	HSP90B1
MIR22HG	1.81159e-73	0.541535	0.831	0.776	4.0152e-69	11	MIR22HG
DDIT4	4.53404e-71	0.714341	0.911	0.846	1.00493e-66	11	DDIT4
ZFAS1	6.23108e-71	0.578429	0.913	0.844	1.38106e-66	11	ZFAS1
GALNT2	9.04388e-71	0.454537	0.925	0.864	2.00449e-66	11	GALNT2
SURF4	5.51536e-68	0.382915	0.921	0.865	1.22243e-63	11	SURF4
ETF1	1.48958e-60	0.330309	0.983	0.949	3.30151e-56	11	ETF1
FNDC3A	3.10238e-60	0.394918	0.919	0.853	6.87611e-56	11	FNDC3A
DNAJC3	3.77305e-60	0.441648	0.943	0.892	8.36259e-56	11	DNAJC3
RPL13A	4.48884e-60	0.286482	1	1	9.94907e-56	11	RPL13A
SLC38A2	1.00518e-59	0.544434	0.948	0.842	2.22789e-55	11	SLC38A2
IGF2	1.02345e-59	0.562214	0.864	0.753	2.26838e-55	11	IGF2
PSG4	7.85058e-58	0.464236	0.702	0.618	1.74e-53	11	PSG4
PDIA3	3.98231e-57	0.439223	1	0.994	8.82639e-53	11	PDIA3
ATF4	1.01705e-56	0.374261	0.949	0.91	2.25419e-52	11	ATF4
ELF3	4.36128e-56	0.534048	0.797	0.686	9.66633e-52	11	ELF3
SESN2	4.79202e-56	0.444429	0.836	0.749	1.0621e-51	11	SESN2
FAM107B	4.8023e-56	0.374629	0.898	0.835	1.06438e-51	11	FAM107B
ERVW-1	5.73189e-55	0.308665	0.961	0.904	1.27042e-50	11	ERVW-1
FADS3	2.13341e-54	0.364879	0.929	0.862	4.72849e-50	11	FADS3
MCFD2	3.94834e-54	0.369068	0.899	0.871	8.7511e-50	11	MCFD2
MAFK	5.63796e-54	0.379876	0.852	0.784	1.2496e-49	11	MAFK
PRR9	8.20314e-54	0.521323	0.972	0.933	1.81814e-49	11	PRR9
TIMP2	1.18215e-52	0.391549	0.758	0.698	2.62012e-48	11	TIMP2
SLC9A1	8.57149e-52	0.482368	0.844	0.745	1.89978e-47	11	SLC9A1
AXIN2	1.65584e-51	0.453338	0.9	0.854	3.67e-47	11	AXIN2
SEC63	5.61512e-51	0.379797	0.869	0.794	1.24453e-46	11	SEC63
AKAP8	1.29543e-50	0.341922	0.866	0.803	2.87119e-46	11	AKAP8
MKNK2	6.10146e-50	0.40606	0.927	0.899	1.35233e-45	11	MKNK2
HSPB1	2.08412e-49	0.478934	0.954	0.901	4.61924e-45	11	HSPB1
KIAA0100	3.00496e-49	0.38152	0.818	0.752	6.6602e-45	11	KIAA0100
LGALS13	8.03398e-49	0.399626	0.784	0.713	1.78065e-44	11	LGALS13
BBC3	1.49351e-48	0.423139	0.806	0.754	3.31021e-44	11	BBC3
CANX	1.51183e-48	0.358114	0.971	0.931	3.35081e-44	11	CANX
CHAC1	2.45896e-48	0.445915	0.8	0.734	5.45004e-44	11	CHAC1
SRPRA	4.40937e-48	0.345167	0.867	0.796	9.77294e-44	11	SRPRA
TES	8.46437e-47	0.373641	0.878	0.837	1.87604e-42	11	TES
AHR	1.71701e-46	0.252601	0.677	0.544	3.80558e-42	11	AHR
RHOA	2.21525e-46	0.270607	0.974	0.965	4.90988e-42	11	RHOA
RUVBL2	2.58784e-46	0.350115	0.89	0.86	5.73568e-42	11	RUVBL2
PDIA6	3.14698e-46	0.341519	0.969	0.949	6.97497e-42	11	PDIA6
MTRNR2L8	3.50942e-46	0.295548	0.72	0.621	7.77828e-42	11	MTRNR2L8
TARS	4.34997e-46	0.369673	0.962	0.934	9.64128e-42	11	TARS
C16orf72	5.23154e-46	0.391503	0.891	0.844	1.15952e-41	11	C16orf72
YPEL5	9.50686e-46	0.348349	0.845	0.815	2.1071e-41	11	YPEL5
PPP1R15A	1.48761e-45	0.500582	0.739	0.673	3.29714e-41	11	PPP1R15A
TREM1	9.4919e-45	0.36587	0.769	0.637	2.10378e-40	11	TREM1
ARL6IP1	2.33468e-44	0.335428	0.829	0.783	5.17458e-40	11	ARL6IP1
SDCBP	3.34726e-44	0.353691	0.949	0.935	7.41887e-40	11	SDCBP
CD55	3.4797e-44	0.354698	0.967	0.915	7.71241e-40	11	CD55
MT2A	5.8515e-44	1.0186	0.659	0.555	1.29693e-39	11	MT2A
HPCAL1	4.52032e-43	0.361099	0.908	0.883	1.00188e-38	11	HPCAL1
EHD1	1.13675e-42	0.331478	0.872	0.812	2.5195e-38	11	EHD1
STX10	1.2269e-42	0.294275	0.828	0.771	2.7193e-38	11	STX10
PDLIM2	3.43044e-42	0.300874	0.939	0.904	7.60322e-38	11	PDLIM2
MGAT1	4.27383e-42	0.340128	0.853	0.768	9.47251e-38	11	MGAT1
HSPA1B	1.08045e-41	0.455446	0.891	0.852	2.39471e-37	11	HSPA1B
EPS8L1	1.15288e-41	0.295332	0.823	0.784	2.55525e-37	11	EPS8L1
NFIL3	1.24472e-41	0.365364	0.78	0.74	2.7588e-37	11	NFIL3
TXNRD1	1.41081e-41	0.415257	0.843	0.784	3.12691e-37	11	TXNRD1
CGB8	3.59748e-41	0.315199	0.729	0.723	7.97345e-37	11	CGB8
IFRD1	3.69982e-41	0.286598	0.973	0.935	8.20027e-37	11	IFRD1
RBM38	4.22274e-41	0.365721	0.859	0.816	9.35928e-37	11	RBM38
CARS	8.09043e-41	0.291227	0.863	0.816	1.79316e-36	11	CARS
SSR3	8.1091e-41	0.274241	0.976	0.966	1.7973e-36	11	SSR3
MT-ND5	1.13405e-40	0.38841	0.978	0.883	2.51351e-36	11	MT-ND5
HDLBP	1.21711e-40	0.279227	0.988	0.972	2.6976e-36	11	HDLBP
CRIP2	1.53116e-40	0.384139	0.856	0.823	3.39365e-36	11	CRIP2
GADD45B	2.03269e-40	0.527109	0.821	0.762	4.50525e-36	11	GADD45B
HYOU1	4.57629e-40	0.399849	0.806	0.738	1.01429e-35	11	HYOU1
CALU	8.96862e-40	0.300546	0.926	0.888	1.9878e-35	11	CALU
MYDGF	1.55601e-39	0.271178	0.924	0.91	3.44873e-35	11	MYDGF
DNAJB9	1.77374e-39	0.310598	0.875	0.86	3.93131e-35	11	DNAJB9
RHEB	2.65581e-39	0.28277	0.916	0.872	5.88634e-35	11	RHEB
RRP12	5.11156e-39	0.254256	0.771	0.73	1.13293e-34	11	RRP12
MT-ND2	1.88537e-38	0.406145	0.994	0.953	4.17874e-34	11	MT-ND2
SGTA	4.93136e-38	0.254329	0.87	0.813	1.09299e-33	11	SGTA
GSK3B	6.84043e-38	0.294452	0.954	0.924	1.51611e-33	11	GSK3B
IER2	2.79883e-37	0.357354	0.97	0.945	6.20332e-33	11	IER2
BRD2	5.23203e-37	0.364393	0.903	0.865	1.15963e-32	11	BRD2
SDC1	5.52824e-37	0.276501	0.927	0.839	1.22528e-32	11	SDC1
FAM129B	5.69644e-37	0.258218	0.879	0.826	1.26256e-32	11	FAM129B
TREML2	1.61e-36	0.299629	0.834	0.762	3.5684e-32	11	TREML2
TM9SF2	2.13573e-36	0.282539	0.809	0.738	4.73362e-32	11	TM9SF2
MAOA	2.19413e-36	0.394448	0.759	0.701	4.86308e-32	11	MAOA
ATP1B1	2.98743e-36	0.250986	0.917	0.859	6.62134e-32	11	ATP1B1
GADD45A	1.02488e-35	0.317734	0.806	0.766	2.27155e-31	11	GADD45A
MT-ND4L	1.90444e-35	0.327138	0.922	0.83	4.22099e-31	11	MT-ND4L
DACT2	2.70773e-35	0.253283	0.678	0.641	6.00141e-31	11	DACT2
PPIB	2.88562e-35	0.251944	0.974	0.961	6.39568e-31	11	PPIB
MT-ATP8	6.49727e-34	0.289087	0.798	0.735	1.44005e-29	11	MT-ATP8
DAP	7.70922e-34	0.270333	0.819	0.803	1.70867e-29	11	DAP
MLEC	8.15355e-34	0.319283	0.851	0.835	1.80715e-29	11	MLEC
SLC3A2	8.6595e-34	0.27236	0.976	0.944	1.91929e-29	11	SLC3A2
ACSL3	1.04622e-33	0.30731	0.729	0.69	2.31883e-29	11	ACSL3
HSPA1A	1.53756e-33	0.639815	0.714	0.632	3.40784e-29	11	HSPA1A
ULK1	8.44541e-33	0.291839	0.784	0.682	1.87184e-28	11	ULK1
RYBP	1.13848e-32	0.28997	0.942	0.912	2.52332e-28	11	RYBP
STC2	2.17364e-32	0.392521	0.738	0.673	4.81765e-28	11	STC2
DDIT3	4.63701e-32	0.327657	0.831	0.799	1.02775e-27	11	DDIT3
CCSAP	8.44482e-32	0.362419	0.838	0.837	1.87171e-27	11	CCSAP
GNAI2	1.44898e-31	0.283404	0.816	0.776	3.21152e-27	11	GNAI2
LHB	1.54576e-31	0.404325	0.648	0.642	3.42603e-27	11	LHB
PSG3	3.54327e-31	0.313869	0.63	0.559	7.85329e-27	11	PSG3
CBX4	6.61132e-31	0.288171	0.819	0.812	1.46533e-26	11	CBX4
TIMP3	7.32211e-31	0.543764	0.647	0.579	1.62287e-26	11	TIMP3
PHOSPHO1	8.63522e-31	0.337334	0.776	0.759	1.91391e-26	11	PHOSPHO1
QKI	1.2669e-30	0.262209	0.92	0.902	2.80796e-26	11	QKI
SEC24A	6.44275e-30	0.312857	0.782	0.727	1.42797e-25	11	SEC24A
MBNL2	8.74169e-30	0.2535	0.867	0.84	1.93751e-25	11	MBNL2
TMEM41B	9.86029e-30	0.325043	0.783	0.753	2.18543e-25	11	TMEM41B
OTUB2	1.25541e-29	0.289366	0.761	0.74	2.78248e-25	11	OTUB2
LAPTM4A	1.61881e-29	0.279767	0.811	0.767	3.58794e-25	11	LAPTM4A
TP53BP2	6.85337e-29	0.280393	0.783	0.744	1.51898e-24	11	TP53BP2
TBC1D15	1.89722e-28	0.269401	0.719	0.653	4.205e-24	11	TBC1D15
BTG1	7.13024e-28	0.257292	0.976	0.952	1.58035e-23	11	BTG1
GNL3	7.93537e-28	0.253225	0.951	0.922	1.75879e-23	11	GNL3
RMND1	1.55775e-27	0.287089	0.675	0.615	3.45259e-23	11	RMND1
KLF5	1.95953e-27	0.253791	0.667	0.612	4.3431e-23	11	KLF5
TNIP2	2.79187e-27	0.254525	0.926	0.883	6.18789e-23	11	TNIP2
ATXN2	3.51107e-27	0.334269	0.858	0.835	7.78194e-23	11	ATXN2
PSAT1	6.05561e-27	0.289647	0.827	0.801	1.34216e-22	11	PSAT1
MT-CO3	2.77587e-26	0.272764	0.993	0.951	6.15244e-22	11	MT-CO3
PRNP	5.66739e-26	0.250826	0.716	0.705	1.25612e-21	11	PRNP
GABARAPL1	6.5262e-26	0.269558	0.759	0.71	1.44647e-21	11	GABARAPL1
MT-ND3	7.74492e-26	0.302852	0.983	0.918	1.71658e-21	11	MT-ND3
MT-ATP6	1.36106e-25	0.314768	0.996	0.978	3.01665e-21	11	MT-ATP6
CGB2	1.3913e-25	0.399608	0.606	0.58	3.08367e-21	11	CGB2
GADD45G	1.51795e-25	0.422945	0.923	0.908	3.36439e-21	11	GADD45G
HMOX1	1.70081e-25	0.277742	0.984	0.976	3.76969e-21	11	HMOX1
CGB5	2.38751e-25	0.282329	0.669	0.677	5.29169e-21	11	CGB5
UAP1	1.02406e-24	0.282584	0.844	0.844	2.26974e-20	11	UAP1
IFT20	1.42636e-24	0.254217	0.805	0.787	3.16137e-20	11	IFT20
RRBP1	4.67131e-24	0.252677	0.914	0.865	1.03535e-19	11	RRBP1
GPX3	8.58937e-23	0.273348	0.601	0.555	1.90375e-18	11	GPX3
SEL1L	1.69613e-22	0.262501	0.701	0.672	3.7593e-18	11	SEL1L
FAM210A	1.85428e-22	0.325773	0.719	0.697	4.10982e-18	11	FAM210A
PPIF	1.59356e-21	0.270341	0.743	0.705	3.53198e-17	11	PPIF
ASNS	3.18815e-21	0.284135	0.729	0.705	7.06622e-17	11	ASNS
COMT	9.42762e-21	0.273447	0.739	0.764	2.08954e-16	11	COMT
PPP1R15B	1.16366e-19	0.291215	0.796	0.785	2.57913e-15	11	PPP1R15B
PNPLA8	1.21839e-19	0.277504	0.739	0.724	2.70043e-15	11	PNPLA8
RNMT	4.57042e-19	0.304135	0.719	0.665	1.01299e-14	11	RNMT
ANXA1	2.43858e-18	0.262392	0.994	0.99	5.40486e-14	11	ANXA1
IER5L	3.5279e-18	0.263748	0.92	0.902	7.81924e-14	11	IER5L
CLIC3	3.9999e-18	0.252995	0.911	0.907	8.86537e-14	11	CLIC3
PSG9	5.45024e-18	0.350445	0.689	0.667	1.20799e-13	11	PSG9
SYDE1	6.84007e-17	0.26673	0.728	0.758	1.51603e-12	11	SYDE1
IFI6	6.85361e-17	0.275008	0.709	0.701	1.51903e-12	11	IFI6
WEE1	1.91992e-16	0.26245	0.891	0.884	4.25531e-12	11	WEE1
HIST1H1C	4.02103e-16	0.267585	0.664	0.606	8.91221e-12	11	HIST1H1C
UPP1	6.13376e-16	0.529611	0.814	0.784	1.35949e-11	11	UPP1
DAB2	1.59012e-15	0.264796	0.736	0.711	3.52434e-11	11	DAB2
SQSTM1	5.79754e-15	0.435032	0.85	0.844	1.28497e-10	11	SQSTM1
TFPI	5.40444e-14	0.389298	0.73	0.735	1.19784e-09	11	TFPI
TXNIP	5.94572e-14	0.299747	0.684	0.678	1.31781e-09	11	TXNIP
DUSP5	1.49295e-13	0.250857	0.926	0.932	3.30897e-09	11	DUSP5
NEB	2.10271e-13	0.310301	0.643	0.623	4.66045e-09	11	NEB
XAGE3	2.24033e-11	0.41269	0.715	0.741	4.96546e-07	11	XAGE3
FNBP4	1.48755e-10	0.298059	0.834	0.816	3.297e-06	11	FNBP4
KCNQ1OT1	2.53923e-10	0.556648	0.634	0.615	5.62795e-06	11	KCNQ1OT1
RFK	3.42216e-10	0.254179	0.706	0.749	7.58487e-06	11	RFK
RPS6KA5	9.11809e-10	0.318318	0.786	0.801	2.02093e-05	11	RPS6KA5
FOS	1.70826e-09	0.286754	0.624	0.62	3.7862e-05	11	FOS
CRYAB	1.13276e-08	0.264895	0.661	0.664	0.000251064	11	CRYAB
INSL4	2.12041e-07	0.28337	0.666	0.705	0.00469967	11	INSL4
SNHG12	8.70731e-07	0.31811	0.689	0.692	0.0192989	11	SNHG12
NXF1	2.24805e-06	0.267833	0.604	0.616	0.0498258	11	NXF1
GDF15	4.42934e-05	0.299913	0.739	0.795	0.981719	11	GDF15
CGB1	0.000128832	0.347631	0.466	0.495	1	11	CGB1
CLU	0.00019164	0.300946	0.702	0.72	1	11	CLU
MT1G	0.000257987	0.416775	0.404	0.515	1	11	MT1G
APOA2	0.00135127	0.304026	0.625	0.685	1	11	APOA2
