# Supplementary material for: A single cell characterisation of human embryogenesis identifies pluripotency transitions and putative anterior hypoblast centre
Source: Nat Commun. 2021 Jun 17;12:3679. doi: 10.1038/s41467-021-23758-w (PMC8211662; doi:10.1038/s41467-021-23758-w)
Supplement: Supplementary file 7 — Supplementary Data 4 [file 41467_2021_23758_MOESM7_ESM.xlsx]

## Sheet: Extended Data Table 4 final
Supplementary Data 4
	embryo1_AAGGCAGCAGCCTTTC-1	embryo1_ACTGATGCAGAAGCAC-1	embryo1_CAACCAAGTACTCTCC-1	embryo1_CATCCACCACATTTCT-1	embryo1_CCTAAAGCAAGTTCTG-1	embryo1_CGGAGCTGTGTGACCC-1	embryo1_CGTTGGGAGGCGCTCT-1	embryo1_CTTGGCTGTAGCGATG-1	embryo1_GATCGCGAGGAGTCTG-1	embryo1_GCACATACATTACCTT-1	embryo1_GCATGATCAGCTTAAC-1	embryo1_GCGAGAAGTTGTGGAG-1	embryo1_GGACAAGGTTATGTGC-1	embryo1_TACCTTACACCAGATT-1	embryo1_TACCTTAGTCAAAGCG-1	embryo1_TAGGCATGTTCTGAAC-1	embryo1_TTCTACAAGAAGAAGC-1	embryo2_AGAGCTTGTCATCGGC-1	embryo2_CACATAGTCGGAGCAA-1	embryo2_CAGCCGAAGACACTAA-1	embryo2_CAGCTAATCAACACCA-1	embryo2_CCGTACTAGTCAAGCG-1	embryo2_CGATCGGGTGGGTCAA-1	embryo2_CGCTGGAGTACCGCTG-1	embryo2_CGTCACTAGATCCCAT-1	embryo2_CTTAACTGTTGACGTT-1	embryo2_GCAGTTAGTAAGGGCT-1	embryo2_GCATGATCAGTTTACG-1	embryo2_GCGACCAGTCCGTCAG-1	embryo2_GGGAGATGTACTTCTT-1	embryo2_GTTCGGGCAAGCCTAT-1	embryo2_TACAGTGCATGTTGAC-1	embryo2_TATCTCATCCGCAAGC-1	embryo2_TCACGAATCCGCGGTA-1	embryo2_TCTCATACATGGGACA-1	embryo2_TCTTCGGCAATCCGAT-1	embryo3_AAGCCGCTCAAACCAC-1	embryo3_AAGTCTGTCGGAAATA-1	embryo3_CAACCAATCCAAGTAC-1	embryo3_CAACTAGAGCGATATA-1	embryo3_CAGCTAACAAACTGCT-1	embryo3_CATCAGAGTGCATCTA-1	embryo3_CCTTCCCGTACATGTC-1	embryo3_CGGTTAACATGGTCAT-1	embryo3_GTCATTTGTCAACATC-1	embryo4_ACCAGTACACATGTGT-1	embryo4_CCGGGATGTACTTAGC-1	embryo4_CTTTGCGCATTGGTAC-1	embryo4_GAAGCAGCACATCTTT-1
Annotation	Peri-Epi	Peri-Epi	Peri-Epi	Peri-Epi	Peri-Epi	Peri-Epi	Peri-Epi	Peri-Epi	Peri-Epi	Peri-Epi	Peri-Epi	Peri-Epi	Peri-Epi	Peri-Epi	Peri-Epi	Peri-Epi	Peri-Epi	Peri-Epi	Peri-Epi	Peri-Epi	Peri-Epi	Peri-Epi	Peri-Epi	Peri-Epi	Peri-Epi	Peri-Epi	Peri-Epi	Peri-Epi	Peri-Epi	Peri-Epi	Peri-Epi	Peri-Epi	Peri-Epi	Peri-Epi	Peri-Epi	Peri-Epi	Post-Epi	Post-Epi	Post-Epi	Post-Epi	Post-Epi	Post-Epi	Post-Epi	Post-Epi	Post-Epi	Post-Epi	Post-Epi	Post-Epi	Post-Epi
MIR1302-2HG	0	0	0	0	0	0	0	0	0	0	0	0	0	0	0	0	0	0	0	0	0	0	0	0	0	0	0	0	0	0	0	0	0	0	0	0	0	0	0	0	0	0	0	0	0	0	0	0	0
FAM138A	0	0	0	0	0	0	0	0	0	0	0	0	0	0	0	0	0	0	0	0	0	0	0	0	0	0	0	0	0	0	0	0	0	0	0	0	0	0	0	0	0	0	0	0	0	0	0	0	0
OR4F5	0	0	0	0	0	0	0	0	0	0	0	0	0	0	0	0	0	0	0	0	0	0	0	0	0	0	0	0	0	0	0	0	0	0	0	0	0	0	0	0	0	0	0	0	0	0	0	0	0
AL627309.1	0	0	0	0	0	0	0	0	0	0	0	0	0.0999303	0	0	0	0	0	0	0	0	0	0	0	0	0	0	0	0	0	0	0	0	0	0	0	0	0	0	0	0	0	0	0	0	0	0	0	0
AL627309.3	0	0	0	0	0	0	0	0	0	0	0	0	0	0	0	0	0	0	0	0	0	0	0	0	0	0	0	0	0	0	0	0	0	0	0	0	0	0	0	0	0	0	0	0	0	0	0	0	0
AL627309.2	0	0	0	0	0	0	0	0	0	0	0	0	0	0	0	0	0	0	0	0	0	0	0	0	0	0	0	0	0	0	0	0	0	0	0	0	0	0	0	0	0	0	0	0	0	0	0	0	0
AL627309.4	0	0	0	0	0	0	0	0	0	0	0	0	0	0	0	0	0	0	0	0	0	0	0	0	0	0	0	0	0	0	0	0	0	0	0	0	0	0	0	0	0	0	0	0	0	0	0	0	0
AL732372.1	0	0	0	0	0	0	0	0	0	0	0	0	0	0	0	0	0	0	0	0	0	0	0	0	0	0	0	0	0	0	0	0	0	0	0	0	0	0	0	0	0	0	0	0	0	0	0	0	0
OR4F29	0	0	0	0	0	0	0	0	0	0	0	0	0	0	0	0	0	0	0	0	0	0	0	0	0	0	0	0	0	0	0	0	0	0	0	0	0	0	0	0	0	0	0	0	0	0	0	0	0
AC114498.1	0	0	0	0	0	0	0	0	0	0	0	0	0	0	0	0	0	0	0	0	0	0	0	0	0	0	0	0	0	0	0	0	0	0	0	0	0	0	0	0	0	0	0	0	0	0	0	0	0
OR4F16	0	0	0	0	0	0	0	0	0	0	0	0	0	0	0	0	0	0	0	0	0	0	0	0	0	0	0	0	0	0	0	0	0	0	0	0	0	0	0	0	0	0	0	0	0	0	0	0	0
AL669831.2	0	0	0	0	0	0	0	0	0	0	0	0	0	0	0	0	0	0	0	0	0	0	0	0	0	0	0	0	0	0	0	0	0	0	0	0	0	0	0	0	0	0	0	0	0	0	0	0	0
AL669831.5	0	0	0.0657933	0	0.0805056	0.102954	0	0	0	0.0837077	0	0	0.0999303	0.120292	0	0.0791158	0	0.127254	0.0963422	0	0	0	0	0	0.189636	0.121955	0	0.28645	0	0.0949741	0	0.114896	0	0	0	0	0	0	0	0.131263	0	0	0	0	0.0759932	0	0	0	0.162417
FAM87B	0	0	0	0	0	0	0	0	0	0	0	0	0	0	0	0	0	0	0	0	0	0	0	0	0	0	0	0	0	0	0	0	0	0	0	0	0	0	0	0	0	0	0	0	0	0	0	0	0
LINC00115	0	0	0	0	0	0	0	0	0	0.0837077	0	0	0	0	0	0	0	0	0	0	0	0	0	0	0	0.121955	0	0	0	0	0.164743	0	0	0	0.109064	0	0	0	0.205368	0	0	0	0	0	0	0	0	0	0.0571205
FAM41C	0	0.0839348	0.0657933	0	0	0	0	0	0.118573	0	0.0617514	0.104173	0.0999303	0	0	0	0	0	0	0	0	0	0	0.145923	0	0	0	0	0	0.0949741	0.164743	0	0.0876994	0	0	0	0	0	0	0	0	0.132174	0	0.279774	0	0	0	0	0
AL645608.7	0	0	0	0	0	0	0	0	0	0	0	0	0	0	0	0	0	0	0	0	0	0	0	0	0	0	0	0	0	0	0	0	0	0	0	0	0	0	0	0	0	0	0	0	0	0	0	0	0
AL645608.3	0	0	0	0	0	0	0	0	0	0	0	0	0	0	0	0	0	0	0	0	0	0	0	0	0	0	0	0	0	0	0	0	0	0	0	0	0	0	0	0	0	0	0	0	0	0	0	0	0
AL645608.5	0	0	0	0	0	0	0	0	0	0	0	0	0	0	0	0	0	0	0	0	0	0	0	0	0	0	0	0	0	0	0	0	0	0	0	0	0	0	0	0	0	0	0	0	0	0	0	0	0
AL645608.1	0	0	0	0	0	0	0	0	0	0	0	0	0	0	0	0	0	0	0	0	0	0	0	0	0	0	0	0	0	0	0	0	0	0	0	0	0	0	0	0	0	0	0	0	0	0	0	0	0
SAMD11	0	0	0.127524	0	0	0	0	0	0	0	0	0	0	0	0.0774489	0	0.208405	0	0	0	0	0	0	0.145923	0	0	0	0	0	0	0	0	0	0	0	0	0	0	0.205368	0	0	0.132174	0	0	0	0	0	0.114404	0
NOC2L	0.279197	0.233232	0.55851	0.714421	0.51323	0.681054	0.509421	0.571206	0.75753	0.299545	0.453163	0.630388	0.986377	0.823414	0.0774489	0.284666	0.593875	0.127254	0.535294	0.661777	0.761143	0.504819	0.266088	0.38616	0.420041	0.499876	0.907972	0.403822	0	0.529105	0.812541	0.616426	0.697268	0.504377	0.525559	0.3746	0.307902	0.398485	1.62994	0.610637	0.753706	0.534464	0.452255	0	0.489587	0.849267	0	0.614338	0.567689
KLHL17	0.0624239	0.161367	0.0657933	0	0.0805056	0	0	0.091941	0	0	0	0	0	0.0619539	0	0	0.109622	0	0	0	0.133298	0	0	0	0.0993066	0	0	0	0.590538	0	0	0	0	0	0.109064	0.0869864	0	0	0	0	0	0	0	0	0	0	0	0	0.111154
PLEKHN1	0	0.0839348	0	0	0	0	0	0	0	0	0	0	0	0	0	0	0	0	0	0	0	0	0	0	0.0993066	0	0	0	0	0	0	0	0	0	0	0	0	0	0	0	0	0	0	0	0	0	0	0	0
PERM1	0	0	0	0	0	0	0	0	0	0	0	0	0	0	0	0	0	0	0	0	0	0	0	0	0	0	0	0	0	0	0	0	0	0	0	0	0	0	0	0	0	0	0	0	0	0	0	0	0
AL645608.8	0	0	0	0	0	0	0	0	0	0	0	0	0	0	0	0	0	0	0	0	0	0	0	0	0	0	0	0	0	0	0	0	0	0	0	0	0	0	0	0	0	0	0	0	0	0	0	0	0
HES4	0	0	0.185664	0	0	0	0	0	0.118573	0	0.0617514	0.104173	0	0	0	0	0	0.240127	0.184213	0.661777	0.133298	0	0.141868	0	0	0.121955	0	0.28645	0	0.0949741	0	0.114896	0.0876994	0	0	0	0	0	0	0.190952	0	0	0	0	0	0.368785	0	0.217053	0
ISG15	0.326769	0.161367	0.518829	0.419698	0.15501	0.19629	0.286804	0.091941	0	0.0837077	0	0.437585	0.190776	0.175414	0.216385	0.152429	0.208405	0	0.339712	0.27212	0	0.838705	0.266088	0.273238	0.0993066	0.121955	0.400852	0.153447	0	0.335416	0	0.114896	0.377271	0.151852	0.296916	0.779996	1.03063	0.218961	0	0.0677835	0.753706	0.2489	0.174472	0.677268	0	0.466646	1.44665	0.395293	0.111154
AL645608.2	0	0	0	0	0	0	0	0	0	0	0	0	0	0	0	0	0	0	0	0	0	0	0	0	0	0	0	0	0	0	0	0	0	0	0	0	0	0	0	0	0	0	0	0	0	0	0	0	0
AGRN	0	0.0839348	0.185664	0.0992119	0.15501	0	0	0.091941	0	0	0.22697	0.104173	0.0999303	0.277303	0	0.0791158	0	0	0.0963422	0.485808	0	0.504819	0	0	0.348979	0.121955	0	0.28645	0	0.181705	0	0	0.312355	0.283656	0	0	0.307902	0	0	0.0677835	0	0	0.174472	0.279774	0	0.260299	0	0	0.162417
AL645608.9	0	0	0	0	0	0	0	0	0	0	0	0	0	0	0	0	0	0	0	0	0	0	0	0	0	0	0	0	0	0	0	0	0	0	0	0	0	0	0	0	0	0	0	0	0	0	0	0	0
RNF223	0	0	0	0	0	0	0	0	0	0	0	0	0	0	0	0	0	0	0	0	0	0	0	0	0	0	0	0	0	0	0	0	0	0	0	0	0	0	0	0	0	0	0	0	0	0	0	0	0
C1orf159	0	0	0	0	0	0	0	0.091941	0	0.0837077	0.0617514	0	0	0.0619539	0	0	0	0	0.0963422	0	0	0	0	0	0	0	0	0	0	0	0	0	0	0	0	0.0869864	0	0	0	0.131263	0	0	0	0	0	0	0	0	0.0571205
LINC01342	0	0	0	0	0	0	0	0	0	0	0	0	0	0	0	0	0	0	0	0	0	0	0	0	0	0	0	0	0	0	0	0	0	0	0	0	0	0	0	0	0	0	0	0	0	0	0	0	0
AL390719.2	0	0	0	0	0	0	0	0	0	0	0	0	0	0	0	0	0	0	0	0	0	0	0	0	0	0	0	0	0	0	0	0	0	0	0	0	0	0	0	0	0	0	0	0	0	0	0	0	0
TTLL10-AS1	0	0	0	0	0	0	0	0	0	0	0	0	0	0	0	0	0	0	0	0	0	0	0	0	0	0	0	0	0	0	0	0	0	0	0	0	0	0	0	0	0	0	0	0	0	0	0	0	0
TTLL10	0	0	0	0	0	0	0	0	0	0	0	0	0	0	0	0	0	0	0	0	0	0	0	0	0	0	0	0	0	0	0	0	0	0	0	0	0	0	0	0	0	0	0	0	0	0	0	0	0
TNFRSF18	0	0	0	0	0	0	0	0	0	0	0	0	0	0	0	0	0	0	0	0	0	0	0	0	0	0	0	0	0	0	0	0	0	0	0	0	0	0	0	0	0	0	0	0	0	0	0	0	0
TNFRSF4	0	0	0	0	0	0	0	0	0	0	0	0	0	0	0	0	0	0	0	0	0	0	0	0	0	0	0	0	0	0	0	0	0	0	0	0	0	0	0	0	0	0	0	0	0	0	0	0	0
SDF4	0.76985	0.422223	0.477509	0.348684	0.461748	0.43321	0.84529	0.515276	0.48824	0.421251	0.411834	0.284711	0.488926	0.70439	0.545078	0.600646	0.456969	0.517917	0.409244	0.384661	0.692213	0.971427	0.566521	0.813972	0.420041	0.328663	0.400852	0.913331	0.959318	0.335416	0.639455	0.548434	0.550015	0.504377	0.525559	0.49236	0.307902	0.550632	0.521132	0.57181	0	0.756335	0.566717	0.279774	0.536843	0.260299	0	0.310139	0.424647
B3GALT6	0.0624239	0.0839348	0.0657933	0.189463	0	0	0.200032	0	0.320392	0.160947	0.276487	0	0	0.0619539	0.0774489	0	0	0	0.0963422	0.145288	0.250899	0	0.266088	0	0	0.230641	0	0.28645	0	0.0949741	0	0	0	0	0	0	0	0.115462	0.205368	0	0	0.2489	0	0.279774	0	0	0	0.114404	0
C1QTNF12	0	0.0839348	0	0	0.0805056	0.102954	0	0	0	0	0.0617514	0	0	0	0	0	0	0	0	0	0	0	0	0	0	0	0	0	0	0.0949741	0	0	0	0.283656	0	0	0	0	0	0	0	0	0	0	0	0	0	0	0
AL162741.1	0	0	0	0	0	0	0	0	0	0	0	0	0	0	0	0	0	0	0	0	0	0	0	0	0	0	0	0	0	0	0	0	0	0	0	0	0	0	0	0	0	0	0	0	0	0	0	0	0
UBE2J2	0.535644	0.478038	0.240609	0.419698	0.350076	0.43321	0.509421	0.253789	0.814874	0.579866	0.492853	0.284711	0.190776	0.175414	0.447048	0.0791158	0.298302	0.667798	0.264982	0.384661	0.538218	0.504819	0.266088	0.38616	0.420041	0.328663	0.68622	0.603894	0	0.529105	0.164743	0	0.24293	0.283656	0.379077	0.546417	0.892929	0.682658	0.375662	0.648012	0	0.353414	0.566717	0	0.62514	0.466646	0	0.614338	0.567689
LINC01786	0	0	0	0	0	0	0	0	0	0	0	0	0	0	0	0	0	0	0	0	0	0	0	0	0	0	0	0	0	0	0	0	0	0	0	0	0	0	0	0	0	0	0	0	0	0	0	0	0
SCNN1D	0	0	0	0	0	0	0	0	0	0	0	0	0	0	0	0	0	0	0	0	0	0	0	0	0	0	0	0	0	0	0	0	0	0	0	0	0	0	0	0	0	0	0	0	0	0	0	0	0.0571205
ACAP3	0	0.0839348	0.127524	0	0.0805056	0.102954	0.105009	0.091941	0	0	0	0	0	0	0	0	0	0	0	0	0	0	0	0.145923	0.0993066	0	0	0.153447	0	0.0949741	0	0	0.0876994	0	0.207394	0	0	0	0	0	0	0	0	0	0	0	0	0	0.0571205
PUSL1	0.176673	0.233232	0.434407	0.272239	0.289186	0.281654	0.200032	0.325845	0.320392	0.0837077	0.11991	0.284711	0.350921	0	0.338352	0.344758	0.208405	0.240127	0.0963422	0.27212	0.618177	0	0	0.273238	0.0993066	0.230641	0.400852	0.28645	0.590538	0.335416	0.430007	0.475478	0.24293	0.400094	0.207394	0.310075	0	0.115462	0	0.190952	0	0.2489	0	0.279774	0.0759932	0.368785	0	0.217053	0.0571205
INTS11	0.121179	0.300276	0.185664	0.272239	0.289186	0.3603	0.366644	0.674475	0.224565	0.579866	0.323667	0.630388	0.551386	0.227656	0.394176	0.152429	0.208405	0.433613	0.409244	0	0.451306	0.685633	0.376568	0.487614	0.189636	0.328663	0.400852	0.508853	0	0.181705	0.164743	0.114896	0.312355	0	0	0.241098	0.307902	0.398485	0	0.190952	0	0.353414	0	0.498142	0.489587	0.368785	1.44665	0.217053	0.211179
CPTP	0	0	0.185664	0.0992119	0.0805056	0	0.105009	0	0	0.0837077	0.0617514	0.104173	0	0.0619539	0	0.152429	0	0.240127	0.0963422	0	0	0.283932	0.141868	0	0	0	0	0	0	0	0.164743	0	0.0876994	0	0	0	0	0.115462	0	0.0677835	0	0	0.174472	0	0	0	0	0	0
TAS1R3	0	0	0	0	0	0	0	0	0	0	0	0	0	0	0	0	0	0	0	0	0	0	0	0	0	0	0	0	0	0	0	0	0	0	0	0	0	0	0	0	0	0	0	0	0	0	0	0	0
DVL1	0.229248	0.233232	0.127524	0	0.0805056	0	0.105009	0.091941	0	0	0	0	0	0.175414	0	0.0791158	0	0	0.0963422	0	0	0.283932	0	0	0.0993066	0	0	0	0	0	0.430007	0	0.0876994	0.151852	0.109064	0.0869864	0	0	0	0	0	0.132174	0	0	0.0759932	0	0	0.114404	0
MXRA8	0.0624239	0.0839348	0	0.189463	0.15501	0	0	0	0	0	0.0617514	0.19851	0	0	0.149328	0.0791158	0	0.127254	0.0963422	0.145288	0	0	0	0.145923	0.0993066	0	0	0	0	0.0949741	0	0	0	0.151852	0	0	0.307902	0	0	0	0	0.132174	0	0	0	0	0	0	0.0571205
AURKAIP1	1.65847	1.61496	1.59824	1.85998	1.69438	1.44767	1.95864	1.88486	1.56374	1.61269	1.49058	1.88698	1.49696	1.3382	1.54846	1.59976	1.38935	1.72526	1.57757	1.55876	1.9843	1.08858	1.23512	1.34232	1.49186	1.53292	2.00287	1.89292	0.959318	1.86867	1.9835	1.53745	1.61602	1.52774	1.61605	1.40854	1.15165	1.40113	1.58425	1.50556	2.30247	1.41312	1.48865	1.70831	2.02198	1.4163	1.44665	1.91954	1.81061
CCNL2	0.176673	0.300276	0.342196	0.189463	0.350076	0	0.440578	0.393056	0.320392	0.476965	0.323667	0.19851	0.0999303	0.324602	0.447048	0.284666	0.208405	0.240127	0.184213	0.384661	0.618177	0.685633	0.266088	0	0.348979	0.230641	0	0.153447	0	0.468617	0.306145	0.217941	0.24293	0.283656	0.296916	0.435212	0.892929	0.398485	0.375662	0.610637	0	0.534464	0.926218	0	0.70627	0.368785	0	0.614338	0.344642
MRPL20	2.01567	1.66588	1.63868	1.66323	1.34817	1.73394	1.73171	1.84	1.14426	1.18482	1.22979	1.16185	1.54293	1.02589	1.61469	1.80902	1.64303	1.51036	1.41954	1.33886	1.54912	1.19344	1.09244	1.05962	1.02061	0.938616	0.907972	1.53657	0.590538	1.02724	1.25483	1.33511	1.43701	1.14162	1.56918	0.969214	0.892929	1.2016	1.48606	1.29885	0	1.09135	1.53077	1.18167	1.44389	1.77593	2.63873	1.3938	1.30942
AL391244.3	0	0	0.0657933	0	0	0	0	0	0	0	0.0617514	0	0.0999303	0	0	0	0	0	0	0.145288	0	0	0	0	0	0	0	0	0	0	0.164743	0.114896	0	0.151852	0	0	0	0	0.205368	0	0	0	0	0	0	0	0	0	0.0571205
ANKRD65	0	0	0	0	0	0	0	0	0	0	0	0	0	0	0	0	0	0	0	0	0	0	0	0	0	0	0	0	0	0	0	0	0	0	0	0	0	0	0	0	0	0	0	0	0	0	0	0	0
AL391244.2	0	0	0	0	0	0	0	0	0	0	0	0	0	0	0	0	0	0	0	0	0	0	0	0	0	0	0	0	0	0	0	0	0	0	0	0	0	0	0	0	0	0	0	0	0	0	0	0	0
TMEM88B	0	0	0	0	0	0	0	0	0	0	0	0	0	0	0	0	0	0	0	0	0	0	0	0	0	0	0	0	0	0	0	0	0	0	0	0	0	0	0	0	0	0	0	0	0	0	0	0	0
LINC01770	0	0	0	0	0	0	0	0	0	0	0	0	0	0	0	0	0	0	0	0	0	0	0	0	0	0	0	0	0	0	0	0	0	0	0	0	0	0	0	0	0	0	0	0	0	0	0	0	0
VWA1	0.279197	0	0.240609	0.189463	0.15501	0.102954	0.286804	0.456032	0.118573	0.0837077	0.22697	0.364066	0.190776	0.0619539	0.338352	0.401442	0	0.240127	0.0963422	0.384661	0	0.838705	0.141868	0	0.0993066	0.121955	0.907972	0.28645	0	0.0949741	0.164743	0	0.312355	0.151852	0.454998	0.167008	0.542985	0	0	0.445371	0	0.132174	0.322978	0	0.0759932	0.260299	0	0.114404	0.162417
ATAD3C	0	0	0	0	0	0	0	0	0	0	0	0	0	0.0619539	0	0	0	0	0	0	0	0	0	0	0	0	0	0	0	0	0	0	0.168324	0	0.109064	0	0	0	0	0	0	0	0.174472	0	0.146617	0	0	0	0
ATAD3B	0.642795	0.363107	1.13404	0.764213	1.18281	0.87951	1.09627	1.10602	0.407833	1.04152	0.733744	1.40467	0.90475	0.765672	0.63435	0.840391	1.00717	1.19604	0.647219	0.811364	1.18828	1.7792	0.566521	0.664048	0.900839	0.711786	0.907972	0.403822	0.959318	0.691297	1.02636	0.948888	0.601546	0.598804	1.22961	0.435212	0	0.682658	1.03809	1.03797	0	0.448031	0.762536	0.498142	1.06296	0.783569	0	0.395293	0.424647
ATAD3A	0.176673	0.363107	0.55851	0.189463	0.461748	0.19629	0.200032	0.456032	0.224565	0.232645	0.174872	0.437585	0.350921	0.227656	0.216385	0.344758	0.208405	0.517917	0.0963422	0.661777	0.250899	0.504819	0.141868	0.487614	0.0993066	0.230641	0	0.153447	0.959318	0.404232	0.430007	0.475478	0.697268	0.400094	0.525559	0.435212	0	0.115462	0	0.399404	0	0.132174	0	0	0.274461	0.138595	1.44665	0.114404	0.257674
TMEM240	0	0	0	0	0	0	0	0	0	0	0	0	0	0	0	0	0	0	0	0.145288	0	0	0	0	0	0	0	0	0	0	0	0	0	0	0	0	0	0	0	0	0.753706	0	0	0	0	0	0	0	0
SSU72	1.409	1.38052	1.31379	1.25368	1.10262	0.923528	1.35551	0.93248	1.32696	1.31013	0.976876	1.43126	1.19757	1.25065	0.716302	1.35623	1.41782	1.74915	1.17093	1.20764	0.943319	0.504819	0.86366	1.49433	1.64407	1.34898	0.68622	1.46254	1.4398	1.38352	1.56043	1.74894	1.1041	1.69151	1.12305	1.0359	0.892929	0.952079	0.648103	1.33641	0	1.04274	1.75188	0.829129	1.44389	1.30179	2.37459	1.48018	1.60889
AL645728.1	0	0	0.0657933	0	0	0	0.200032	0	0	0	0	0.104173	0.0999303	0.0619539	0.0774489	0	0.109622	0	0	0	0	0	0	0	0.0993066	0	0	0	0	0	0	0.114896	0	0	0	0	0	0.115462	0	0.0677835	0	0	0.174472	0	0	0	0	0.217053	0.0571205
FNDC10	0.0624239	0.0839348	0	0	0	0	0	0	0	0	0.0617514	0.19851	0	0	0	0	0	0	0.0963422	0	0	0.283932	0	0	0.0993066	0	0	0.28645	0	0.0949741	0	0.114896	0.0876994	0	0.109064	0	0	0	0	0	0	0	0.174472	0	0	0.138595	0	0.217053	0.162417
AL691432.2	0.0624239	0	0	0	0	0	0	0	0	0	0	0	0	0	0	0	0.109622	0	0	0	0	0	0	0	0.0993066	0	0	0	0	0	0	0	0	0.283656	0	0	0	0.218961	0.205368	0.0677835	0	0	0.174472	0.498142	0.0759932	0	0	0	0
MIB2	0.176673	0.161367	0.55851	0.189463	0.0805056	0	0.286804	0.253789	0.320392	0.232645	0.453163	0.19851	0	0.277303	0.149328	0.0791158	0	0.127254	0.264982	0	0.761143	0	0	0.145923	0.189636	0.230641	0	0	0.590538	0.261511	0.164743	0.311352	0.24293	0	0.207394	0.241098	0.892929	0.682658	1.11573	0.351221	0	0.353414	0.322978	0	0.274461	0	0	0.310139	0.162417
MMP23B	0.121179	0.161367	0.342196	0.189463	0.0805056	0	0.105009	0.253789	0	0	0.11991	0	0	0.227656	0	0	0.109622	0.127254	0.264982	0	0	0.504819	0.141868	0.145923	0	0	0	0.153447	0	0	0.164743	0	0	0.151852	0.296916	0	0	0.398485	0	0.0677835	0	0	0	0	0	0.260299	0	0	0.211179
CDK11B	0.279197	0.300276	0.389364	0.606719	0.40747	0.3603	0.286804	0.515276	0.48824	0.476965	0.174872	0.284711	0.422302	0.454395	0.447048	0.284666	0	0.341543	0.184213	0.145288	0.943319	0.504819	0.266088	0.579717	0.0993066	0.328663	0.400852	0.603894	0.590538	0.786439	0.430007	0.475478	0.650552	0.151852	0.525559	0.49236	1.03063	0.398485	0.648103	0.0677835	0.753706	0	0.762536	0.677268	0.489587	0.368785	0	0.217053	0.302103
FO704657.1	0	0	0	0	0	0	0	0	0	0	0	0	0	0	0	0	0	0	0	0	0	0	0	0	0	0	0	0	0	0	0	0	0	0	0	0	0	0	0	0	0	0	0	0	0	0	0	0	0
SLC35E2B	0.0624239	0	0.127524	0.0992119	0	0.102954	0.105009	0.091941	0	0	0.0617514	0	0	0.0619539	0	0	0	0	0	0	0	0	0	0	0.272478	0	0	0	0	0.0949741	0	0.114896	0	0	0	0	0	0	0	0.131263	0	0.132174	0.174472	0	0	0	0	0.114404	0
CDK11A	0.0624239	0.161367	0.185664	0.348684	0.0805056	0.19629	0.105009	0.253789	0.224565	0.0837077	0.0617514	0.104173	0.0999303	0.277303	0.216385	0.220732	0.208405	0.240127	0.264982	0.27212	0.538218	0.283932	0.141868	0.145923	0	0.121955	0.400852	0.28645	0	0.181705	0	0.616426	0.24293	0	0.207394	0.167008	1.03063	0.312746	0.521132	0.131263	0	0.353414	0.669412	0.279774	0.439987	0.138595	0	0.395293	0.162417
SLC35E2A	0	0	0	0	0	0.19629	0	0	0	0	0	0	0	0.0619539	0	0	0	0	0	0	0	0	0	0	0	0.121955	0	0	0	0	0	0	0	0	0	0	0	0.115462	0	0	0	0	0	0	0	0	0	0	0
NADK	0.279197	0.161367	0.185664	0.419698	0.350076	0.19629	0.200032	0.253789	0.118573	0.232645	0.174872	0.284711	0.0999303	0.120292	0.0774489	0.220732	0.208405	0.240127	0.339712	0	0.133298	0.283932	0.141868	0.273238	0.272478	0.230641	0.400852	0	0	0.261511	0.430007	0	0.24293	0	0.379077	0.167008	0.307902	0	0	0.247278	0	0.2489	0.322978	0	0.212581	0.138595	0	0.217053	0.211179
GNB1	0.572651	0.530901	0.736252	0.981631	0.653462	0.785197	0.509421	0.176136	0.48824	0.579866	0.702685	0.506067	0.610174	0.823414	0.59071	0.687107	0.593875	0.433613	0.592822	0.811364	0.250899	0.504819	0.376568	0.145923	0.420041	0.499876	0.907972	0.508853	0	0.87331	0.639455	0.680089	0.550015	0.400094	0.207394	0.546417	0.307902	0.398485	0.205368	0.57181	0	0.534464	0.322978	0.279774	0.884261	0.466646	0	0.614338	0.5338
AL109917.1	0	0	0	0	0	0	0	0	0	0	0	0	0	0	0	0	0	0	0.0963422	0	0	0	0	0	0	0	0	0	0	0	0	0	0	0	0	0	0	0	0	0	0	0	0	0	0	0	0	0	0
CALML6	0	0	0	0	0	0	0	0	0	0	0	0	0	0	0	0	0	0	0	0	0	0	0	0	0	0.121955	0	0	0	0	0	0	0	0	0	0	0	0	0	0	0	0	0	0	0	0	0	0	0
TMEM52	0.0624239	0	0.185664	0.272239	0.0805056	0	0.105009	0	0.118573	0	0	0	0	0.0619539	0.394176	0.0791158	0.208405	0	0.0963422	0	0	0	0.141868	0	0.189636	0.121955	0	0.28645	0	0.181705	0.639455	0	0.0876994	0	0.207394	0.167008	0.542985	0.477449	0	0.190952	0	0.2489	0.174472	0	0	0.260299	0	0	0.162417
CFAP74	0	0	0	0	0	0	0	0	0	0	0	0	0	0	0	0	0	0	0	0	0	0	0	0	0	0	0	0	0	0	0.164743	0.114896	0	0	0	0	0	0.312746	0	0	0	0	0	0	0	0	0	0	0
AL391845.2	0	0	0	0	0	0	0	0	0	0	0	0	0	0	0	0	0	0	0	0	0	0	0	0	0	0	0	0	0	0	0	0	0	0	0	0	0	0	0	0	0	0	0	0	0	0	0	0	0
GABRD	0	0	0.0657933	0	0	0	0	0	0	0	0	0.104173	0	0.0619539	0	0	0.109622	0	0	0	0	0	0	0	0	0	0	0	0	0	0	0	0.168324	0	0	0	0	0.218961	0	0	0	0	0.174472	0	0	0	0	0	0
AL391845.1	0	0	0	0	0	0	0	0	0	0	0	0	0	0	0	0	0	0	0	0	0	0	0	0	0	0	0	0	0	0	0	0	0	0	0	0	0	0	0	0	0	0	0	0	0	0	0	0	0
PRKCZ	0.176673	0.0839348	0.127524	0	0.289186	0.281654	0.286804	0.325845	0	0	0.174872	0.19851	0.190776	0.175414	0.149328	0.0791158	0.109622	0	0.0963422	0.27212	0.250899	0	0	0.145923	0	0.230641	0	0.153447	0	0.181705	0	0.114896	0.168324	0	0.296916	0	0.307902	0.218961	0.375662	0.0677835	0.753706	0.132174	0.566717	0.279774	0	0.260299	0	0.217053	0.211179
AL590822.2	0	0	0	0	0	0	0	0	0	0.0837077	0	0	0	0	0	0	0	0	0	0	0	0	0	0	0	0	0	0	0	0	0.164743	0	0	0	0	0	0	0	0	0	0	0	0	0	0.0759932	0	0	0	0
PRKCZ-AS1	0	0	0	0	0	0	0	0	0	0	0	0	0	0	0	0	0	0.127254	0	0	0	0	0	0	0	0	0	0	0	0	0	0	0	0	0	0	0	0	0	0	0	0	0	0	0	0	0	0	0
FAAP20	0.326769	0.422223	0.668897	0.486001	0.562192	0.102954	0.573827	0.515276	0	0.232645	0.411834	0.364066	0.551386	0.277303	0.676166	0.600646	0.456969	0.517917	0.535294	0.485808	0.250899	0	0.566521	0.579717	0.348979	0.499876	0.907972	0.153447	0	0.691297	0.306145	0.217941	0.741898	0.685079	0.379077	0.779996	0	0.312746	0.521132	0.351221	0	0.820555	0.566717	0.498142	0.439987	0.466646	0	0.473761	0.692806
AL590822.1	0	0	0	0	0	0	0	0	0	0	0	0	0	0	0	0	0	0	0	0	0	0	0	0	0	0	0	0	0	0	0	0	0	0	0	0	0	0	0	0	0	0	0	0	0	0	0	0	0
SKI	0.121179	0.0839348	0.185664	0.0992119	0.0805056	0.19629	0.105009	0	0	0.160947	0.0617514	0	0	0.120292	0	0	0.109622	0	0.184213	0.145288	0	0.504819	0	0	0.189636	0	0.68622	0.153447	0	0.261511	0	0.396779	0.0876994	0	0.109064	0.0869864	0	0.218961	0	0.190952	0	0.2489	0.322978	0	0	0.138595	0	0	0.0571205
MORN1	0	0.161367	0.0657933	0	0	0	0	0	0	0	0	0	0	0.0619539	0	0	0	0	0	0	0.133298	0	0	0	0	0.121955	0	0	0	0	0	0.114896	0	0	0	0	0	0	0	0	0	0.2489	0	0	0	0	0	0	0
RER1	0.739567	0.979679	0.768301	0.941765	0.984584	0.87951	0.634336	1.13739	0.920549	0.798568	0.603262	0.687195	0.986377	0.532418	0.86245	0.687107	0.963932	0.857413	0.535294	0.485808	1.18828	1.19344	0.141868	0.273238	0.900839	0.575613	0.400852	0.28645	0.590538	0.953234	0.430007	0.548434	0.825595	1.031	0.915507	0.646484	0	0.952079	0.375662	0.933321	0	0.448031	0.926218	0.279774	1.26033	0.555777	0	0.737567	1.07836
PEX10	0.279197	0.0839348	0.185664	0.189463	0.15501	0.281654	0.366644	0.393056	0	0.232645	0.174872	0	0	0.175414	0.149328	0.152429	0.109622	0.341543	0.184213	0	0.133298	0.283932	0.141868	0.145923	0.189636	0.417929	0	0	0	0.181705	0.164743	0	0.0876994	0.283656	0	0.0869864	0	0	0	0.190952	0	0.2489	0.174472	0	0.0759932	0	0	0.114404	0.111154
PLCH2	0	0	0	0	0	0	0	0	0	0	0	0	0	0	0	0	0	0	0	0	0	0	0	0	0	0	0	0	0	0	0	0	0	0	0	0	0	0	0	0	0	0	0	0	0	0	0	0	0
AL139246.1	0	0	0	0	0	0	0	0	0	0	0	0	0	0	0	0	0	0	0	0	0	0	0	0	0	0	0	0	0	0	0	0	0	0	0	0	0	0	0	0	0	0	0	0	0	0	0	0	0
AL139246.4	0	0	0	0	0	0	0	0	0	0	0	0	0	0	0	0	0	0	0	0	0	0	0	0	0	0	0	0	0	0	0	0	0	0	0	0	0	0	0	0	0	0	0	0	0	0	0	0	0
PANK4	0.0624239	0	0	0	0.0805056	0	0.105009	0	0	0	0	0.104173	0	0	0	0	0	0	0	0	0.356114	0	0	0	0	0	0	0	0	0.181705	0.164743	0.217941	0	0.151852	0	0	0	0	0.205368	0.0677835	0	0	0	0	0.0759932	0.260299	0	0.114404	0.111154
HES5	0	0.0839348	0	0	0	0	0	0	0	0	0	0	0	0	0	0	0	0	0	0	0	0	0	0	0	0	0	0	0	0	0	0	0	0	0	0	0	0	0	0	0	0	0	0	0	0	0	0	0
AL139246.5	0.0624239	0	0	0	0	0	0	0.091941	0	0	0	0.104173	0	0	0	0.0791158	0	0	0	0	0	0	0	0	0	0	0	0	0	0.0949741	0	0.114896	0	0	0.207394	0	0	0	0	0	0	0	0	0	0	0	0	0	0
TNFRSF14-AS1	0	0	0	0	0	0	0	0	0	0	0	0	0	0	0	0	0	0	0	0	0	0	0	0	0	0	0	0	0	0	0	0	0	0	0	0	0	0	0	0	0	0	0	0	0	0	0	0	0
TNFRSF14	0	0	0	0	0	0	0	0	0	0	0	0	0	0	0	0	0	0	0	0	0	0	0	0	0	0	0	0	0	0	0	0	0	0	0	0	0	0	0	0	0	0	0	0	0	0	0	0	0
AL139246.3	0	0	0	0	0	0	0	0	0	0	0	0	0	0	0	0	0	0	0	0	0	0	0	0	0	0	0	0	0	0	0	0	0	0	0	0	0	0	0	0	0	0	0	0	0	0	0	0	0
FAM213B	0.176673	0.0839348	0.0657933	0	0.224347	0.19629	0.200032	0	0	0	0.174872	0.19851	0	0.0619539	0.216385	0.152429	0	0	0.0963422	0	0.133298	0	0.141868	0	0	0.121955	0	0	0.590538	0	0.430007	0.114896	0	0	0	0	0.307902	0	0	0	0	0	0	0	0	0	0	0	0.111154
MMEL1	0	0	0	0	0	0	0	0	0	0	0	0	0	0.0619539	0	0	0	0	0	0	0	0	0	0	0	0	0	0	0	0	0	0	0	0	0	0	0	0	0	0	0	0	0	0	0	0	0	0	0.0571205
AL831784.1	0	0	0	0	0	0	0	0	0	0	0	0	0	0	0	0	0	0	0	0	0	0	0	0	0	0	0	0	0	0	0	0	0	0	0	0	0	0	0	0	0	0	0	0	0	0	0	0	0
TTC34	0	0	0	0	0	0	0	0	0	0	0	0	0	0	0	0	0	0	0	0	0	0	0	0	0	0	0	0	0	0	0	0	0	0	0	0	0	0	0	0	0	0	0	0	0	0	0	0	0
AC242022.1	0	0	0	0	0	0	0	0	0	0	0	0	0	0	0	0	0	0	0	0	0	0	0	0	0	0	0	0	0	0	0	0	0	0	0	0	0	0	0	0	0	0	0	0	0	0	0	0	0
AL592464.2	0	0	0	0	0	0	0	0	0	0	0	0	0	0	0	0	0	0	0	0	0	0	0	0	0	0	0	0	0	0	0	0	0	0	0	0	0	0	0	0	0	0	0	0	0	0	0	0	0
AL592464.1	0	0	0	0	0	0	0	0	0	0	0	0	0	0	0	0	0	0	0	0	0	0	0	0	0	0	0	0	0	0	0	0	0	0	0	0	0	0	0	0	0	0	0	0	0	0	0	0	0
AL589702.1	0	0	0	0	0	0	0	0	0	0	0	0	0	0	0	0	0	0	0	0	0	0	0	0	0	0	0	0	0	0	0	0	0	0	0	0	0	0	0	0	0	0	0	0	0	0	0	0	0
ACTRT2	0	0	0	0	0	0	0	0	0	0	0	0	0	0	0	0	0	0	0	0	0	0	0	0	0	0	0	0	0	0	0	0	0	0	0	0	0	0	0	0	0	0	0	0	0	0	0	0	0
LINC00982	0	0	0	0	0	0	0	0	0	0	0	0	0	0	0	0	0	0	0	0	0	0	0	0	0	0	0	0	0	0	0	0	0	0	0	0	0	0	0	0	0	0	0	0	0	0	0	0	0
PRDM16	0	0	0	0	0	0	0	0	0	0	0	0	0	0	0	0	0	0	0	0	0	0	0	0	0	0	0	0	0	0	0	0	0	0	0	0	0	0	0	0	0	0	0	0	0	0	0	0	0
AL008733.1	0	0	0	0	0	0	0	0	0	0	0	0	0	0	0	0	0	0	0	0	0	0	0	0	0	0	0	0	0	0	0	0	0	0	0	0	0	0	0	0	0	0	0	0	0	0	0	0	0
AL590438.1	0	0	0	0	0	0	0	0	0	0	0	0	0	0	0	0	0	0	0	0	0	0	0	0	0	0	0	0	0	0	0	0	0	0	0	0	0	0	0	0	0	0	0	0	0	0	0	0	0
ARHGEF16	0.0624239	0.161367	0.185664	0.0992119	0.15501	0	0.105009	0.253789	0.118573	0.160947	0.22697	0.104173	0.274051	0.120292	0.0774489	0	0.109622	0.127254	0	0.27212	0	0	0	0.145923	0.0993066	0.121955	0	0	0	0.0949741	0.306145	0	0	0	0.207394	0	0.307902	0.115462	0	0.0677835	0	0.2489	0.174472	0	0	0	0	0.114404	0.0571205
AL512413.1	0	0	0	0	0	0	0	0	0	0	0	0	0	0	0	0	0	0	0	0	0	0	0	0	0	0	0	0	0	0	0	0	0	0	0	0	0	0	0	0	0	0	0	0	0	0	0	0	0
MEGF6	0	0	0	0	0	0	0	0	0	0	0	0	0	0	0	0	0	0	0.0963422	0	0	0	0	0	0	0	0	0	0	0	0	0	0	0	0	0	0	0.115462	0	0	0	0	0	0	0	0	0	0	0
AL513320.1	0	0	0	0	0	0	0	0	0	0	0	0	0	0	0	0	0	0	0	0	0	0	0	0	0	0	0	0	0	0	0	0	0	0	0	0	0	0	0	0	0	0	0	0	0	0	0	0	0
TPRG1L	0	0.0839348	0	0.189463	0	0	0.105009	0.176136	0	0.160947	0.11991	0.104173	0	0.0619539	0.149328	0.152429	0	0	0.0963422	0.145288	0	0.283932	0.141868	0	0	0	0	0.153447	0	0	0	0	0.0876994	0.151852	0	0.167008	0	0.115462	0.521132	0.131263	0	0	0.452255	0	0.0759932	0.138595	0	0	0.0571205
WRAP73	0.0624239	0.0839348	0.127524	0.0992119	0.15501	0.3603	0.105009	0.091941	0.118573	0.0837077	0.0617514	0	0	0	0.216385	0	0	0.240127	0.0963422	0	0	0.283932	0.266088	0.145923	0.0993066	0.121955	0	0	0	0.261511	0	0	0.438229	0	0.379077	0	0.733187	0	0.205368	0.0677835	0	0.132174	0	0	0	0.138595	0	0.217053	0.0571205
TP73	0	0	0	0	0	0	0	0	0	0	0	0	0	0	0	0	0	0	0	0.145288	0	0	0	0	0	0	0	0	0.590538	0	0	0	0	0	0	0	0	0.115462	0	0	0	0	0	0	0	0	0	0	0
AL136528.1	0	0	0	0	0	0	0	0	0	0	0	0	0	0	0	0	0	0	0	0	0	0	0	0	0	0	0	0	0	0	0	0	0	0	0	0	0	0	0	0	0	0	0	0	0	0	0	0	0
AL136528.2	0	0	0	0	0	0	0	0	0	0	0	0	0	0	0	0	0	0	0	0	0	0	0	0	0	0	0	0	0	0	0	0	0	0	0	0	0	0	0	0	0	0	0	0	0	0	0	0	0
CCDC27	0	0	0	0	0	0	0	0	0	0	0	0	0	0	0	0	0	0	0	0	0	0	0	0	0	0	0	0	0	0	0	0	0	0	0	0	0	0	0	0	0	0	0	0	0	0	0	0	0
SMIM1	0.0624239	0	0	0.0992119	0	0	0.200032	0	0	0	0.11991	0	0	0	0.149328	0.0791158	0.109622	0	0.0963422	0	0	0	0	0	0.0993066	0	0	0	0	0	0	0	0	0	0	0	0	0	0	0	0	0	0	0	0	0	0	0	0.0571205
LRRC47	0.457248	0.233232	0.342196	0.419698	0.461748	0.501163	0.509421	0.722367	0.224565	0.476965	0.567797	0.437585	0.551386	0.494167	0.545078	0.600646	0.456969	0.667798	0.647219	0.485808	0.825627	0.504819	0.266088	0.487614	0.189636	0.575613	0.68622	0.603894	0	0.261511	0	0.475478	0.377271	0.283656	0.71153	0.435212	0.307902	0.312746	0.205368	0.610637	0	0.353414	0.322978	0	0.332734	0.260299	0	0.217053	0.111154
AL365330.1	0	0	0	0	0	0	0	0	0	0	0	0	0	0	0	0	0	0	0	0	0	0	0	0	0	0	0	0	0	0	0	0	0	0	0	0	0	0	0	0	0	0	0	0	0	0	0	0	0
CEP104	0.176673	0.0839348	0.185664	0.0992119	0.224347	0.102954	0.366644	0.456032	0.118573	0.232645	0.11991	0.19851	0.274051	0.175414	0	0.152429	0.109622	0.240127	0.184213	0	0	0.504819	0	0	0.272478	0	0	0	0	0.0949741	0.164743	0.114896	0.0876994	0	0.109064	0.3746	0	0.398485	0	0.0677835	0	0.448031	0.452255	0.279774	0.212581	0.138595	0	0.473761	0.302103
DFFB	0	0.0839348	0.0657933	0	0	0.102954	0	0	0.118573	0	0	0.104173	0	0	0.0774489	0.0791158	0	0.127254	0.0963422	0	0	0	0	0	0	0.121955	0	0	0	0	0.306145	0	0	0.283656	0	0	0	0	0	0.0677835	0	0.132174	0	0	0	0.138595	0	0	0.0571205
C1orf174	0.229248	0.233232	0.185664	0.348684	0.15501	0.19629	0.105009	0.456032	0.407833	0.476965	0.323667	0.364066	0.422302	0.227656	0.0774489	0.455085	0.380779	0.433613	0.535294	0.384661	0.356114	0	0.141868	0.273238	0.348979	0.499876	0	0.28645	0	0.261511	0.306145	0.114896	0.550015	0.400094	0.454998	0.241098	0	0.312746	0.375662	0.190952	0	0.614018	0.174472	0.498142	0.387798	0.368785	0	0.614338	0.257674
LINC01134	0	0	0	0	0	0	0	0	0	0	0.0617514	0	0	0	0	0	0	0	0	0	0	0	0	0	0	0	0	0	0	0	0	0	0	0	0	0	0	0	0	0	0	0	0	0	0	0	0	0	0
LINC01346	0	0	0	0	0	0	0	0	0	0	0	0	0	0	0	0	0	0	0	0	0	0	0	0	0	0	0	0	0	0	0	0	0	0	0	0	0	0	0	0	0	0	0	0	0	0	0	0	0
LINC01345	0	0	0	0	0	0	0	0	0	0	0	0	0	0	0	0	0	0	0	0	0	0	0	0	0	0	0	0	0	0	0	0	0	0	0	0	0	0	0	0	0	0	0	0	0	0	0	0	0
AL805961.1	0	0	0	0	0	0	0	0	0	0	0	0	0	0	0	0	0	0	0	0	0	0	0	0	0	0	0	0	0	0	0	0	0	0	0	0	0	0	0	0	0	0	0	0	0	0	0	0	0
AL805961.2	0	0	0	0	0	0	0	0	0	0	0	0	0	0	0	0	0	0	0	0	0	0	0	0	0	0	0	0	0	0	0	0	0	0	0	0	0	0	0	0	0	0	0	0	0	0	0	0	0
LINC01777	0	0	0	0	0	0	0	0	0	0	0	0	0	0	0	0	0	0	0	0	0	0	0	0	0	0	0	0	0	0	0	0	0	0	0	0	0	0	0	0	0	0	0	0	0	0	0	0	0
AL355602.1	0	0	0	0	0	0	0	0	0	0	0	0	0	0	0	0	0	0	0	0	0	0	0	0	0	0	0	0	0	0	0	0	0	0	0	0	0	0	0	0	0	0	0	0	0	0	0	0	0
Z98747.1	0	0	0	0	0	0	0	0	0	0	0	0	0	0	0	0	0	0	0	0	0	0	0	0	0	0	0	0	0	0	0	0	0	0	0	0	0	0	0	0	0	0	0	0	0	0	0	0	0
LINC01646	0	0	0	0	0	0	0	0	0	0	0	0	0	0	0	0	0	0	0	0	0	0	0	0	0	0	0	0	0	0	0	0	0	0	0	0	0	0	0	0	0	0	0	0	0	0	0	0	0
AJAP1	0	0	0	0	0	0.102954	0	0	0	0	0	0	0	0	0	0	0	0	0	0.145288	0	0	0	0	0	0	0	0	0	0	0	0	0	0	0	0	0	0	0	0	0	0	0	0	0	0	0	0.114404	0
BX005132.2	0	0	0	0	0	0	0	0	0	0	0	0	0	0	0	0	0	0	0	0	0	0	0	0	0	0	0	0	0	0	0	0	0	0	0	0	0	0	0	0	0	0	0	0	0	0	0	0	0
BX005132.1	0	0	0	0	0	0	0	0	0	0	0	0	0	0	0	0	0	0	0	0	0	0	0	0	0	0	0	0	0	0	0	0	0	0	0	0	0	0	0	0	0	0	0	0	0	0	0	0	0
AL691497.1	0	0	0	0	0	0	0	0	0	0	0	0	0	0	0	0	0	0	0	0	0	0	0	0	0	0	0	0	0	0	0	0	0	0	0	0	0	0	0	0	0	0	0	0	0	0	0	0	0
AL139823.1	0	0	0	0	0	0	0	0	0	0	0	0	0	0	0	0	0	0	0	0	0	0	0	0	0	0	0	0	0	0	0	0	0	0	0	0	0	0	0	0	0	0	0	0	0	0	0	0	0
Z98259.3	0	0	0	0	0	0	0	0	0	0	0	0	0	0	0	0	0	0	0	0	0	0	0	0	0	0	0	0	0	0	0	0	0	0	0	0	0	0	0	0	0	0	0	0	0	0	0	0	0
Z98259.2	0	0	0	0	0	0	0	0	0	0	0	0	0	0	0	0	0	0	0	0	0	0	0	0	0	0	0	0	0	0	0	0	0	0	0	0	0	0	0	0	0	0	0	0	0	0	0	0	0
Z98259.1	0	0	0	0	0	0	0	0	0	0	0	0	0	0	0	0	0	0	0	0	0	0	0	0	0	0	0	0	0	0	0	0	0	0	0	0	0	0	0	0	0	0	0	0	0	0	0	0	0
AL365255.1	0	0	0	0	0	0	0	0	0	0	0	0	0	0	0	0	0	0	0	0	0	0	0	0	0	0	0	0	0	0	0	0	0	0	0	0	0	0	0	0	0	0	0	0	0	0	0	0	0
NPHP4	0	0	0	0.189463	0	0	0.105009	0	0	0	0.0617514	0	0	0	0	0	0	0	0	0	0	0	0	0	0	0.121955	0	0	0	0	0	0	0	0	0	0	0	0	0	0	0	0.132174	0	0	0	0	0	0	0.0571205
KCNAB2	0	0	0	0	0	0	0	0	0	0	0	0	0	0	0	0	0	0	0	0	0	0	0	0	0	0	0	0	0	0	0	0	0	0	0	0	0	0.115462	0	0	0	0	0	0	0	0	0	0	0
CHD5	0	0	0.0657933	0	0	0	0	0	0	0	0	0	0	0	0	0	0	0	0	0	0	0	0	0	0	0	0	0	0	0	0	0	0	0	0	0	0	0	0	0	0	0	0	0	0	0	0	0	0
RPL22	3.10552	3.10746	3.09476	3.07988	2.91893	3.13607	2.99239	3.19856	3.12029	3.08898	3.15909	3.07965	3.13396	2.92188	3.23474	2.93296	3.1658	2.99567	3.16355	3.22834	2.57415	2.18383	2.78763	3.10052	3.15919	3.05559	2.62615	3.04772	2.50711	2.98217	2.99491	3.04879	3.11529	3.09804	3.12585	3.01792	3.00122	2.61053	3.01446	2.88883	3.24831	2.8396	2.52068	3.09031	2.72208	2.7735	2.37459	2.83316	3.16009
AL031847.1	0	0	0	0	0	0	0.105009	0	0	0	0	0	0	0	0	0	0	0	0	0	0	0	0	0	0	0	0	0	0	0	0	0	0	0	0	0	0	0	0	0	0	0	0	0	0	0	0	0	0
RNF207	0.0624239	0.0839348	0	0.0992119	0	0	0	0.091941	0	0	0	0	0.0999303	0.0619539	0	0	0	0	0	0	0	0	0	0	0.0993066	0	0	0	0	0	0	0	0	0	0	0	0	0	0	0	0	0	0	0	0	0	0	0	0
ICMT	0.176673	0.363107	0.477509	0.348684	0.51323	0.102954	0.366644	0.515276	0.48824	0.362248	0.22697	0.506067	0.422302	0.324602	0.497264	0.152429	0.456969	0.341543	0.184213	0.384661	0.356114	1.08858	0.266088	0.273238	0.348979	0.230641	1.08937	0.770534	0	0.468617	0.306145	0.396779	0.438229	0.685079	0.653299	0.241098	0.307902	0.115462	0.205368	0.351221	0	0.534464	0.174472	0.279774	0.489587	0.63761	0	0.310139	0.257674
LINC00337	0	0.0839348	0.127524	0.0992119	0.15501	0.19629	0.105009	0.091941	0.118573	0	0.0617514	0.104173	0.190776	0	0	0.152429	0.298302	0.127254	0.264982	0	0.133298	0	0	0.145923	0	0.230641	0	0	0	0.181705	0	0.114896	0.168324	0.151852	0	0.0869864	0	0	0.205368	0	0	0	0	0	0	0.138595	0	0	0
HES3	0	0	0	0	0	0	0	0	0	0	0	0	0	0	0	0	0	0	0	0	0	0	0	0	0	0	0	0	0	0	0	0	0	0	0	0	0	0	0	0	0	0	0	0	0	0	0	0	0
GPR153	0	0	0	0	0	0	0	0.091941	0	0	0	0	0	0	0	0	0	0	0	0	0	0	0	0	0.0993066	0	0	0	0	0	0	0	0	0	0	0	0	0	0	0	0	0	0	0	0	0	0	0	0.0571205
ACOT7	0.326769	0.478038	0.829474	0.419698	0.40747	0.833465	0.634336	0.393056	0.320392	0.627601	0.174872	0.740948	0.274051	0.175414	0.447048	0.455085	0.298302	0.667798	0.535294	0.739365	0	0.504819	0.141868	0.38616	0.486387	0.499876	0.907972	0.690681	1.22814	0.640101	0.639455	0.217941	0.377271	0.764499	0.525559	0.646484	0	0.477449	0.521132	0.300599	0	0.2489	0.174472	0.279774	0.146617	0.63761	1.44665	0.395293	0.5338
AL031848.2	0	0	0	0.0992119	0	0	0	0	0	0	0	0	0	0	0	0	0	0	0	0	0	0	0	0	0	0	0	0	0	0	0	0	0	0	0	0	0	0	0	0	0	0	0	0	0	0	0	0	0
HES2	0.0624239	0.161367	0.240609	0.0992119	0.0805056	0	0.200032	0	0	0	0.0617514	0.104173	0	0.0619539	0	0	0	0	0.0963422	0	0	0	0.266088	0.145923	0.0993066	0	0.400852	0	0	0.261511	0	0.217941	0.0876994	0	0	0	0.307902	0.550632	0	0.0677835	0	0	0.322978	0	0.0759932	0.138595	0	0	0.211179
ESPN	0	0	0	0	0.0805056	0.102954	0	0	0.118573	0.0837077	0.11991	0	0	0.0619539	0	0.0791158	0.109622	0.127254	0	0.145288	0.133298	0	0	0.145923	0	0.121955	0	0.153447	0	0.181705	0.164743	0.114896	0.0876994	0	0	0	0.307902	0.218961	0	0	0	0	0	0	0	0.138595	0	0	0.0571205
AL031848.1	0	0	0	0	0	0	0	0	0	0	0	0	0	0	0	0	0	0	0	0	0	0	0	0	0	0	0	0	0	0	0	0	0	0	0	0	0	0	0	0	0	0	0	0	0	0	0	0	0
TNFRSF25	0.0624239	0	0.185664	0	0	0	0.105009	0	0.224565	0	0.0617514	0.19851	0	0	0	0.220732	0.380779	0	0	0	0.250899	0	0	0.145923	0.0993066	0	0	0	0	0	0	0.114896	0	0.151852	0	0.0869864	0	0.218961	0	0.0677835	0	0	0	0	0	0.138595	0	0	0.162417
PLEKHG5	0	0	0	0.0992119	0	0	0	0	0	0	0.0617514	0	0	0	0	0.0791158	0	0	0	0	0.250899	0.283932	0	0.145923	0.0993066	0	0	0	0	0	0.306145	0	0	0	0	0.0869864	0	0.218961	0	0	0	0	0	0	0	0	0	0	0
NOL9	0.0624239	0.300276	0.292692	0.272239	0.0805056	0.102954	0.200032	0.176136	0.118573	0.232645	0.276487	0	0	0.120292	0.149328	0.0791158	0.456969	0.433613	0.264982	0.145288	0.538218	0	0.266088	0	0.0993066	0.328663	0.68622	0	0.590538	0.404232	0	0.217941	0.0876994	0	0.109064	0.0869864	0	0	0	0.131263	0	0	0	0	0.387798	0.260299	0	0.114404	0.211179
TAS1R1	0	0	0	0	0	0	0	0	0	0	0	0	0	0	0	0	0	0	0	0	0	0	0	0	0	0	0	0	0	0	0	0	0	0	0	0	0	0	0	0	0	0	0	0	0	0	0	0	0
ZBTB48	0.121179	0	0	0	0.0805056	0.102954	0	0	0	0	0.0617514	0	0.0999303	0.120292	0.0774489	0	0.109622	0	0	0	0	0	0	0.145923	0	0	0	0	0	0	0	0	0	0.151852	0	0	0.307902	0	0	0	0	0	0.174472	0	0	0	0	0	0.0571205
KLHL21	0.0624239	0.0839348	0.292692	0.0992119	0	0.102954	0.286804	0.176136	0.118573	0	0.174872	0.104173	0	0.120292	0.0774489	0	0	0	0.0963422	0	0.250899	0.283932	0	0	0	0	0	0.153447	0	0	0.164743	0	0	0.151852	0	0.0869864	0	0	0	0.0677835	0	0.132174	0	0	0	0.138595	0	0.114404	0
PHF13	0.121179	0.0839348	0.0657933	0.0992119	0	0	0.105009	0.253789	0	0	0.11991	0	0.0999303	0.0619539	0.149328	0.152429	0.109622	0.127254	0	0	0.133298	0.283932	0	0	0.0993066	0.121955	0	0.153447	0	0	0.164743	0.114896	0.0876994	0	0.207394	0	0	0	0	0.190952	0	0	0	0	0.0759932	0	0	0.217053	0.162417
THAP3	0.121179	0.161367	0.127524	0	0.0805056	0	0	0.091941	0	0	0.174872	0.19851	0.0999303	0	0.0774489	0	0.109622	0	0	0	0	0	0	0	0	0.121955	0	0	0	0	0	0	0.168324	0	0	0.310075	0.542985	0	0.205368	0.0677835	0	0.2489	0	0.279774	0	0	0	0	0
DNAJC11	0.326769	0.161367	0.240609	0.486001	0.224347	0.19629	0.200032	0.76807	0.118573	0.0837077	0.276487	0.19851	0.350921	0.532418	0.279227	0.55444	0.593875	0.240127	0.409244	0.145288	0.250899	0.504819	0.141868	0.145923	0.420041	0.328663	0.400852	0.153447	0	0.468617	0.306145	0.217941	0.168324	0.283656	0.207394	0.0869864	0	0.218961	0	0.247278	0	0	0	0.279774	0.274461	0.260299	0	0.310139	0.302103
LINC01672	0	0	0	0	0	0	0	0	0	0	0	0	0	0.0619539	0	0	0	0	0	0	0	0	0	0	0	0	0	0	0	0	0	0	0	0	0	0	0	0	0	0	0	0	0	0	0	0	0	0	0
AL591163.1	0	0	0	0	0	0	0	0	0	0	0	0	0	0	0	0	0	0	0	0	0	0	0	0	0	0	0	0	0	0	0	0	0	0	0	0	0	0	0	0	0	0	0	0	0	0	0	0	0
CAMTA1-DT	0	0	0	0	0	0	0	0	0	0	0	0	0	0.0619539	0	0	0	0	0	0.145288	0	0	0	0	0	0	0	0	0	0	0	0	0	0	0	0	0	0	0	0	0	0	0	0	0.0759932	0	0	0	0
CAMTA1	0.739567	0.838705	0.703142	0.900244	0.984584	0.681054	0.573827	0.85365	0.631922	0.716733	0.67063	0.630388	0.76827	0.765672	0.497264	0.766683	0.298302	1.27492	1.20181	1.05656	1.04861	0	0.476048	1.11264	1.19298	1.03526	1.24285	0.844479	0	1.25012	1.14711	1.08116	0.902824	1.08784	0.525559	1.21281	0.542985	0.550632	1.4331	0.648012	0	1.04274	0.669412	0.829129	0.884261	1.34143	1.44665	1.23084	1.22675
AL512330.1	0	0	0	0	0	0	0	0	0	0	0	0	0	0	0	0	0	0	0	0	0	0	0	0	0	0	0	0	0	0	0	0	0	0	0	0	0	0	0	0	0	0	0	0	0	0	0	0	0
Z97987.1	0	0	0	0	0	0	0	0	0	0	0	0	0	0	0	0	0	0	0	0	0	0	0	0	0	0	0	0	0	0	0	0	0	0	0	0	0	0	0	0	0	0	0	0	0	0	0	0	0
AL365194.1	0	0	0	0	0	0	0	0	0	0	0	0	0	0	0	0	0	0	0	0	0	0	0	0	0	0	0	0	0	0	0	0	0	0	0	0	0	0	0	0	0	0	0	0	0	0	0	0	0
AL359881.3	0	0	0	0	0	0	0	0	0	0	0	0	0	0	0	0	0	0	0	0	0	0	0	0	0	0	0	0	0	0	0	0	0	0	0	0	0	0	0	0	0	0	0	0	0	0	0	0	0
AL359881.2	0	0	0	0	0	0	0	0	0	0	0	0	0	0	0	0	0	0	0	0	0	0	0	0	0	0	0	0	0	0	0	0	0	0	0	0	0	0	0	0	0	0	0	0	0	0	0	0	0
AL359881.1	0	0	0	0	0	0	0	0	0	0	0	0	0	0	0	0	0	0	0	0	0	0	0	0	0	0	0	0	0	0	0	0	0	0	0	0	0	0	0	0	0	0	0	0	0	0	0	0	0
VAMP3	0.121179	0.300276	0	0.272239	0.0805056	0.102954	0	0.325845	0.118573	0.232645	0.411834	0.364066	0	0.175414	0.216385	0.152429	0.208405	0	0.0963422	0.145288	0.451306	0	0	0	0.272478	0.121955	0	0.153447	0	0.335416	0.306145	0.217941	0.168324	0	0.525559	0.241098	0	0.477449	0	0.0677835	0	0.353414	0	0.279774	0.439987	0	1.44665	0	0.162417
PER3	0	0	0.127524	0.0992119	0	0	0.105009	0	0	0.0837077	0.174872	0	0.0999303	0	0	0	0	0	0	0	0	0	0	0	0	0	0	0.153447	0	0	0	0.217941	0.0876994	0	0.207394	0	0	0	0	0	0	0	0	0	0	0	0	0	0
Z98884.1	0	0	0	0	0	0	0	0	0	0	0	0	0	0	0	0	0	0	0	0	0	0	0	0	0	0	0	0	0	0	0	0	0	0	0	0	0	0	0	0	0	0	0	0	0	0	0	0	0
UTS2	0	0	0	0	0	0	0	0	0	0	0	0	0	0	0	0	0	0	0	0	0	0	0	0	0	0	0	0	0	0	0	0	0	0	0	0	0	0	0	0	0	0	0	0	0	0	0	0	0
TNFRSF9	0	0	0	0	0	0	0	0	0	0	0	0	0	0	0	0	0	0	0	0	0	0	0	0	0.0993066	0	0	0	0	0	0	0	0	0	0	0	0	0	0	0	0	0	0	0	0	0	0	0	0
PARK7	1.5687	1.48495	1.48167	1.51429	1.30365	1.61189	1.58417	1.61832	1.29299	1.46275	0.976876	1.68486	1.60815	0.978982	1.73529	1.61624	1.47243	1.72526	1.49034	1.33886	1.14386	1.45475	1.23512	1.42121	1.51508	1.68823	1.49328	1.63825	1.76297	1.40819	1.35207	1.26889	1.59764	1.8056	1.56918	1.62722	1.03063	1.1641	1.11573	1.25983	0.753706	1.68278	1.29982	1.18167	1.59894	1.84873	2.37459	1.45221	1.51006
AL034417.4	0.0624239	0	0	0	0	0	0	0	0	0	0	0	0	0.0619539	0	0	0	0	0	0	0	0	0	0	0	0	0	0	0	0	0	0	0	0	0	0	0	0	0	0.0677835	0	0	0	0	0	0	0	0	0
AL034417.3	0	0	0	0	0	0	0	0	0	0	0	0	0	0	0	0	0	0	0	0	0	0	0	0	0	0	0	0	0	0	0	0	0	0	0	0	0	0	0	0	0	0	0	0	0	0	0	0	0
ERRFI1	0.229248	0.300276	0.434407	0.606719	0.224347	0	0.509421	0.571206	0.407833	0.232645	0.453163	0.630388	0.422302	0.412974	0.279227	0.152429	0.109622	0.341543	0.264982	0	0.451306	0.283932	0.141868	0	0.272478	0.121955	0	0	0	0.335416	0.306145	0.548434	0.438229	0.283656	0.296916	0	0	0.115462	0.205368	0.531414	0	1.09135	0.452255	0.279774	0.332734	0.368785	1.44665	0.473761	0.162417
AL034417.2	0	0	0	0	0	0	0	0	0	0	0	0	0	0	0	0	0	0	0	0	0	0	0	0	0	0	0	0	0	0	0	0	0	0	0	0	0	0	0	0	0	0	0	0	0	0	0	0	0
LINC01714	0	0	0	0	0	0	0	0	0	0	0	0	0	0	0	0	0	0	0	0	0	0	0	0	0	0	0	0	0	0	0	0	0	0	0	0	0	0	0	0	0	0	0	0	0	0	0	0	0
AL358876.2	0	0	0	0	0	0	0	0	0	0	0	0	0	0	0	0	0	0	0	0	0	0	0	0	0	0	0	0	0	0	0	0	0	0	0	0	0	0	0	0	0	0	0	0	0	0	0	0	0
SLC45A1	0	0	0	0	0	0	0	0	0	0	0	0	0	0	0	0	0	0	0	0	0	0	0	0	0	0	0	0	0	0	0	0	0	0	0	0	0	0	0	0	0	0	0	0	0	0	0	0	0
RERE	0.326769	0.300276	0.434407	0.486001	0.350076	0.102954	0.509421	0.393056	0.48824	0.529739	0.453163	0.19851	0.350921	0.639106	0.394176	0.284666	0.208405	0.127254	0.339712	0.27212	0.356114	0.504819	0.141868	0	0.348979	0.499876	0	0.508853	0.590538	0.640101	0.164743	0.396779	0.377271	0.283656	0.296916	0.3746	0.542985	0	0.205368	0.300599	0	0.687706	0.174472	0	0.332734	0.260299	0	0.395293	0.302103
AL096855.1	0	0	0	0	0	0	0	0	0	0	0	0	0	0	0	0	0	0	0	0	0	0	0	0	0	0	0	0	0	0	0	0	0	0	0	0	0	0	0	0	0	0	0	0	0	0	0	0	0
AL357552.2	0	0	0	0	0	0	0	0	0	0	0	0	0	0	0	0	0	0	0	0	0	0	0	0	0	0	0	0	0	0	0	0	0	0	0	0	0	0	0	0	0	0	0	0	0	0	0	0	0
ENO1	2.27169	2.37201	2.59354	2.95221	2.22998	3.34381	2.35347	3.04597	2.40434	2.65825	1.7971	3.01178	2.55533	1.76771	2.92506	2.43129	2.73217	3.12293	2.06398	2.64867	2.80592	2.64856	2.25505	2.8066	2.45525	2.68231	3.26377	2.6463	3.08781	2.71124	3.30784	2.15995	2.25385	2.98864	2.72713	2.43811	2.61153	3.40549	2.3367	3.07359	1.47581	2.83131	3.56958	2.99808	3.05086	3.4492	3.76666	2.18361	2.35913
ENO1-AS1	0	0	0	0.0992119	0	0	0	0	0	0	0	0	0	0	0	0	0	0	0	0	0	0.283932	0	0	0	0.121955	0	0	0	0	0	0	0	0	0	0	0	0	0	0	0	0	0	0.279774	0	0	0	0	0
CA6	0	0	0	0	0	0	0	0	0	0	0	0	0	0	0	0	0	0	0	0	0	0	0	0	0	0	0	0	0	0	0	0	0	0	0	0	0	0	0	0	0	0	0	0	0	0	0	0	0
SLC2A7	0	0	0	0	0	0	0	0	0	0	0	0	0	0	0	0	0	0	0	0	0	0	0	0	0	0	0	0	0	0	0	0	0	0	0	0	0	0	0	0	0	0	0	0	0	0	0	0	0
SLC2A5	0	0	0	0	0	0	0	0	0	0	0	0	0	0	0	0	0	0	0	0	0	0	0	0	0	0	0	0	0	0	0	0	0	0	0	0	0	0	0	0	0	0	0	0	0	0	0	0	0
GPR157	0	0	0	0	0	0	0	0	0	0	0.0617514	0	0	0	0	0	0	0.127254	0	0	0	0	0	0	0	0	0	0	0	0	0.164743	0.114896	0	0	0	0	0	0	0	0.0677835	0	0	0	0	0	0	0	0	0
MIR34AHG	0	0	0	0	0.0805056	0.19629	0	0	0	0	0.11991	0	0	0	0.0774489	0	0.109622	0	0	0	0	0	0	0	0	0.230641	0	0	0	0.0949741	0	0	0	0	0.109064	0	0.307902	0	0.205368	0	0	0	0.174472	0	0.146617	0	0	0	0
LINC01759	0.121179	0	0	0	0	0	0.105009	0	0	0	0	0	0	0	0	0	0	0.127254	0	0	0	0	0	0	0	0.121955	0	0	0	0.0949741	0	0	0	0	0	0	0	0	0	0.131263	0	0	0.174472	0	0	0	0	0	0.0571205
H6PD	0	0	0	0	0	0	0	0	0	0	0	0	0	0	0	0	0	0	0	0	0	0	0	0.145923	0	0	0	0	0	0	0	0	0	0	0	0	0	0	0	0	0	0	0	0	0.0759932	0	0	0	0
SPSB1	0.121179	0.161367	0	0	0.15501	0.102954	0	0	0	0.0837077	0.0617514	0	0	0	0.0774489	0	0	0.127254	0	0	0	0	0	0	0	0.121955	0	0	0	0	0	0.114896	0	0.151852	0	0.0869864	0	0	0	0.190952	0	0.448031	0.174472	0	0	0	0	0.114404	0
BX323043.1	0	0	0	0	0	0	0	0	0	0	0	0	0	0	0	0	0	0	0	0	0	0	0	0	0	0	0	0	0	0	0	0	0	0	0	0	0	0	0	0	0	0	0	0	0	0	0	0	0
AL928921.2	0	0	0	0	0	0	0	0	0	0	0	0	0	0	0	0	0	0	0	0	0	0	0	0	0	0	0	0	0	0	0	0	0	0	0	0	0	0	0	0	0	0	0	0	0	0	0	0	0
AL928921.1	0	0	0	0	0	0	0	0	0	0	0	0	0	0	0	0	0	0	0	0	0	0	0	0	0	0	0	0	0	0	0	0	0	0	0	0	0	0	0	0	0	0	0	0	0	0	0	0	0
SLC25A33	0.457248	0.363107	0.518829	0.419698	0.51323	0.3603	0.509421	0.811775	0.562659	0.476965	0.174872	0.284711	0.488926	0.494167	0.716302	0.505996	0.456969	0.240127	0.339712	0	0.825627	0.685633	0.141868	0.487614	0.420041	0.499876	0.400852	0.153447	0	0.181705	0	0.311352	0.495683	0.283656	0.71153	0.310075	0.892929	0.682658	0.375662	0.247278	0	0.614018	0.322978	0.498142	0.536843	0.260299	1.44665	0.614338	0.994998
TMEM201	0	0.0839348	0.185664	0.0992119	0.0805056	0.102954	0.105009	0.176136	0	0.0837077	0.22697	0	0.0999303	0.0619539	0.0774489	0	0	0.127254	0	0.145288	0	0	0	0	0.0993066	0.121955	0.400852	0	0	0.181705	0	0.114896	0.168324	0.151852	0	0.0869864	0	0	0	0	0	0	0	0	0	0	0	0.114404	0
PIK3CD	0	0	0	0	0.15501	0.102954	0.105009	0	0.224565	0	0.11991	0	0	0	0	0.152429	0.208405	0	0	0	0	0	0	0	0	0	0	0	0	0	0	0	0	0	0	0	0	0	0	0.0677835	0	0	0.174472	0.279774	0.0759932	0	0	0	0
PIK3CD-AS1	0	0	0	0	0	0	0	0	0	0	0	0	0	0	0	0	0	0	0	0	0	0	0	0	0	0	0	0	0	0	0	0	0	0	0	0	0	0	0	0	0	0	0	0	0	0	0	0	0
PIK3CD-AS2	0.121179	0.161367	0.240609	0	0.15501	0.19629	0	0	0	0	0.11991	0	0.0999303	0.120292	0.216385	0.0791158	0.109622	0	0.0963422	0	0	0	0	0.145923	0	0	0	0	0	0.261511	0	0	0	0	0.109064	0.167008	0	0.115462	0	0.131263	0	0	0	0.279774	0	0	0	0	0
CLSTN1	0.176673	0.422223	0.240609	0.0992119	0.51323	0.19629	0.105009	0.091941	0.118573	0.362248	0.174872	0.364066	0.190776	0.277303	0.338352	0.284666	0.456969	0.127254	0.264982	0	0.250899	0.685633	0.141868	0.145923	0.189636	0.121955	0.68622	0.28645	0.590538	0.404232	0	0.396779	0.312355	0.283656	0.207394	0.167008	0.542985	0.218961	0	0.190952	0	0.448031	0	0	0.274461	0	0	0.217053	0.0571205
CTNNBIP1	0.121179	0.300276	0.240609	0.348684	0.350076	0.501163	0.366644	0	0.562659	0.627601	0.492853	0.19851	0.274051	0.454395	0.75489	0.401442	0.298302	0.667798	0.535294	0.27212	0	0	0.376568	0.579717	0.900839	0.831619	0.400852	0.403822	0	0.91407	0.306145	0.849862	0.0876994	0.504377	0.207394	0.49236	0.307902	0	0	0.190952	0	0.687706	0.174472	0	0.274461	0.138595	0	0.310139	0.424647
AL357140.1	0	0	0	0	0	0	0	0	0	0	0	0	0	0	0	0	0	0	0	0	0	0	0	0	0	0	0	0	0	0	0	0	0	0	0	0	0	0	0	0	0	0	0	0	0	0	0	0	0
LZIC	0.279197	0.233232	0.185664	0.272239	0.15501	0.19629	0.286804	0.091941	0.407833	0.160947	0.567797	0	0.350921	0.494167	0.216385	0.344758	0.298302	0.127254	0.0963422	0.27212	0	0	0.376568	0	0.272478	0.417929	0	0	0	0.468617	0.164743	0.396779	0.312355	0.151852	0.109064	0.167008	0	0.218961	0	0	0	0.2489	0.174472	0	0.274461	0.138595	0	0	0.211179
NMNAT1	0.0624239	0.0839348	0	0.0992119	0.0805056	0.281654	0	0	0.320392	0	0.11991	0.104173	0.0999303	0.0619539	0.149328	0.0791158	0	0	0	0	0	0	0	0	0	0	0	0	0	0	0	0.114896	0	0	0.109064	0	0.307902	0	0	0.0677835	0	0	0	0	0	0	0	0	0.0571205
RBP7	0.0624239	0.161367	0.0657933	0	0.0805056	0.501163	0.105009	0.253789	0.224565	0	0.11991	0.19851	0.190776	0.120292	0.216385	0.0791158	0.109622	0.517917	0.264982	0.145288	0.133298	0	0	0.145923	0.0993066	0.417929	0	0	0	0.0949741	0.164743	0.217941	0.0876994	0.283656	0.109064	0.310075	0.307902	0	0	0.0677835	0	0.2489	0	0	0	0	0	0.114404	0.162417
UBE4B	0.176673	0.161367	0.185664	0.0992119	0.15501	0	0	0.176136	0.118573	0	0.174872	0.19851	0	0.494167	0.149328	0.0791158	0	0	0.184213	0	0.538218	0.504819	0	0.273238	0	0.417929	0	0	0	0.261511	0	0.217941	0.0876994	0.151852	0	0.310075	0	0.218961	0	0.190952	0	0.132174	0.174472	0	0.439987	0.368785	0	0.217053	0.0571205
KIF1B	0.121179	0	0.292692	0.419698	0.224347	0	0.200032	0.456032	0.118573	0.299545	0.11991	0.104173	0.0999303	0.175414	0.149328	0.344758	0.208405	0.433613	0.474254	0.27212	0.618177	0.504819	0	0.145923	0.0993066	0.121955	0.400852	0.403822	0	0.261511	0.164743	0.311352	0.168324	0	0.207394	0.310075	0.542985	0	0	0.300599	0	0.353414	0.566717	0	0.212581	0.260299	0	0	0.162417
AL139424.3	0	0	0	0	0	0	0	0	0	0	0	0	0	0	0	0	0.109622	0	0	0	0	0	0	0	0.0993066	0	0	0	0	0	0	0	0	0	0	0	0	0	0	0	0	0.132174	0	0	0	0.138595	0	0	0
AL139424.2	0	0	0	0	0	0	0	0	0	0	0	0	0	0	0	0	0	0	0	0	0	0	0	0	0	0	0	0	0	0	0	0	0	0	0	0	0	0	0	0	0	0	0	0	0	0	0	0	0
PGD	0.642795	0.800122	0.736252	0.900244	0.51323	0.681054	0.634336	0.893842	1.18357	0.579866	0.603262	0.630388	0.718298	1.09236	0.827867	0.766683	0.769442	0.667798	1.10616	0.384661	1.04861	0.283932	0.726086	0.579717	0.420041	0.230641	0.400852	0.690681	0.959318	1.09615	0.889008	1.16053	0.550015	0.685079	0.915507	0.692997	0.733187	0.742663	0.760753	0.57181	0	0.756335	0.669412	0.829129	0.581966	1.07588	0	0.614338	0.927574
AL139424.1	0	0	0	0	0	0	0	0	0	0	0	0	0	0	0	0	0	0	0	0	0	0	0	0	0	0	0	0	0	0	0	0	0	0	0	0	0	0	0	0	0	0	0	0	0	0	0	0	0
CENPS-CORT	0	0.0839348	0	0	0	0	0	0.091941	0	0.0837077	0	0	0	0	0	0.152429	0.109622	0	0	0.145288	0	0	0	0	0	0	0	0.153447	0	0.181705	0	0	0.0876994	0	0	0.167008	0	0	0	0	0	0	0	0	0.0759932	0	0	0	0
CENPS	0.229248	0.363107	0.240609	0.348684	0.0805056	0.3603	0.286804	0.456032	0.48824	0.232645	0.323667	0.284711	0.488926	0.175414	0.338352	0.220732	0	0.127254	0.339712	0	0	0.283932	0.266088	0.579717	0.420041	0.121955	0	0.28645	0	0.335416	0.164743	0.114896	0	0.151852	0.379077	0.167008	0	0.115462	0	0.0677835	0	0.2489	0	0	0.274461	0	0	0	0.344642
CORT	0	0	0	0	0	0	0	0	0	0	0	0	0	0	0	0	0	0	0	0	0	0	0	0	0	0	0	0	0	0	0	0	0	0	0.109064	0	0	0	0	0	0	0	0	0	0	0	0	0	0
DFFA	0.708339	0.718179	0.518829	1.16012	1.04534	0.681054	0.440578	0.85365	0.48824	0.579866	0.323667	0.630388	0.946396	0.878004	0.827867	0.840391	0.655886	0.9664	0.69881	0.878526	1.09737	1.08858	0.476048	0.741817	0.900839	0.646016	0	0.508853	0.590538	1.30563	1.20242	0.994952	1.00852	0.598804	0.296916	0.737442	0.307902	0.398485	0.375662	1.10984	0	0.687706	0.566717	0	0.884261	1.12533	0	1.03605	0.994998
AL354956.1	0	0	0	0	0	0	0	0	0	0	0	0	0	0	0	0	0	0	0	0	0	0	0	0	0	0	0	0	0	0	0	0	0	0	0	0	0	0	0	0	0	0	0	0	0	0	0	0	0
PEX14	0.0624239	0.161367	0.185664	0.272239	0.15501	0	0.105009	0.176136	0	0.0837077	0.0617514	0.104173	0.274051	0.227656	0.279227	0	0.298302	0.127254	0.409244	0.145288	0.250899	0	0	0	0	0	0	0.153447	0.590538	0	0.306145	0.114896	0.24293	0.283656	0	0.167008	0	0.218961	0.375662	0.131263	0	0	0	0.498142	0.212581	0.138595	0	0	0
CASZ1	0	0	0	0	0	0	0	0	0	0	0	0.104173	0	0	0	0	0	0	0	0	0	0	0	0	0	0	0	0	0	0.0949741	0	0	0	0	0	0	0	0	0	0	0	0	0	0	0.0759932	0	0	0	0
AL139423.1	0	0	0	0	0	0	0	0	0	0	0	0	0	0	0	0	0	0	0	0	0	0	0	0	0	0	0	0	0	0	0	0	0	0	0	0	0	0	0	0	0	0	0	0	0	0	0	0	0
C1orf127	0	0	0	0	0	0	0	0	0	0	0	0	0	0	0	0	0	0	0	0	0	0	0	0	0	0	0	0	0	0	0	0	0	0	0	0	0	0	0	0	0	0	0	0	0	0	0	0	0
TARDBP	0.708339	0.478038	0.434407	0.486001	0.737094	0.624611	0.745365	0.811775	0.631922	1.01023	0.453163	0.931019	0.861294	0.672281	0.59071	0.64481	0.655886	0.913391	0.535294	0.384661	1.31082	0.838705	0.476048	0.579717	0.348979	0.328663	0.907972	0.28645	0.590538	0.529105	0.306145	0.475478	0.697268	0.685079	0.296916	0.646484	0.542985	0.799269	0.648103	0.399404	0	0.2489	0.669412	0.279774	0.816817	0.555777	2.37459	0.614338	0.257674
AL109811.4	0	0	0	0	0	0	0	0	0	0	0	0	0	0	0	0	0	0	0	0	0	0	0	0	0	0	0	0	0	0	0	0	0	0	0	0	0	0	0	0	0	0	0	0	0	0	0	0	0
MASP2	0	0	0	0	0	0	0	0	0	0	0	0	0	0	0	0	0	0	0	0	0	0	0	0	0	0	0	0	0	0	0	0	0	0	0	0	0	0	0	0	0	0	0	0	0	0	0	0	0
AL109811.3	0	0	0	0	0	0	0	0	0	0	0	0	0	0	0	0	0	0	0	0	0	0	0	0.145923	0	0	0	0	0	0	0	0	0	0	0	0	0	0	0	0	0	0	0	0	0	0	0	0	0
SRM	1.64613	1.35826	1.48167	1.79283	1.61424	1.28164	1.38366	1.61832	1.10334	1.23684	1.30164	1.32037	1.02482	1.3382	1.33984	1.58299	1.29874	1.41615	1.39478	1.33886	1.60794	1.28833	0.86366	1.00363	1.09316	0.938616	1.08937	1.24924	1.22814	1.33227	1.30463	1.16053	1.04141	1.33179	1.41374	1.43052	1.25959	1.75324	0.648103	1.42456	0.753706	1.73398	1.24647	1.18167	1.14161	1.4163	0	1.48018	1.52296
EXOSC10	0.0624239	0.161367	0.185664	0.0992119	0.15501	0.102954	0.105009	0.176136	0.224565	0.362248	0.11991	0	0.422302	0.175414	0	0.152429	0.298302	0.127254	0.264982	0	0.943319	0.504819	0.141868	0.145923	0	0.328663	0.68622	0.153447	0	0.181705	0.306145	0.396779	0.24293	0.283656	0.379077	0.0869864	0.307902	1.23775	0.648103	0.247278	0	0	0.566717	0	0.332734	0.368785	0	0	0.257674
AL109811.1	0	0	0	0	0	0	0	0	0	0	0	0	0	0	0	0	0	0	0	0	0	0	0	0	0	0	0	0	0	0	0	0	0	0	0	0	0	0	0	0	0	0	0	0	0	0	0	0	0
AL109811.2	0	0.0839348	0	0	0	0	0.105009	0	0.118573	0	0	0	0	0	0	0.0791158	0	0	0	0	0	0	0	0	0	0	0	0	0	0	0	0	0	0	0	0	0	0	0	0.131263	0	0	0.174472	0	0.0759932	0	0	0	0
MTOR	0.176673	0.233232	0.477509	0.272239	0.289186	0.102954	0.200032	0.456032	0.224565	0.362248	0.531026	0	0.422302	0.324602	0.149328	0.284666	0.208405	0	0.0963422	0.384661	0.825627	0.504819	0.266088	0	0.189636	0.121955	0	0.153447	0	0.404232	0.164743	0.548434	0.312355	0.504377	0	0.310075	0	0.312746	0	0.131263	0	0	0.174472	0	0.439987	0.260299	0	0	0.257674
MTOR-AS1	0	0	0	0	0	0	0	0	0	0	0	0	0	0	0	0	0	0	0	0	0	0	0	0	0	0	0	0	0	0	0	0	0	0	0	0	0	0	0	0	0	0	0	0	0	0	0	0	0
ANGPTL7	0	0	0	0	0	0	0	0	0	0	0	0	0	0	0	0	0	0	0	0	0	0	0	0	0	0	0	0	0	0	0	0	0	0	0	0	0	0	0	0	0	0	0	0	0	0	0	0	0
UBIAD1	0.279197	0.161367	0.0657933	0.0992119	0.40747	0.102954	0	0	0	0.299545	0.174872	0.19851	0.190776	0.175414	0.279227	0	0.208405	0.127254	0.264982	0.27212	0	0	0.141868	0.273238	0.272478	0.230641	0.68622	0	0.590538	0.586143	0	0.311352	0.168324	0.151852	0.207394	0.0869864	0	0.218961	0	0.247278	0	0.2489	0.174472	0.279774	0.0759932	0.260299	0	0.114404	0.211179
AL031291.1	0	0	0	0	0	0	0	0	0	0	0	0	0	0	0	0	0	0	0	0	0	0	0	0	0	0	0	0	0	0	0	0	0	0	0	0	0	0	0	0	0	0	0	0	0	0	0	0	0
DISP3	0	0.0839348	0	0	0.0805056	0	0.105009	0	0	0	0.0617514	0	0	0.0619539	0	0	0	0	0	0	0	0	0	0	0	0	0	0	0	0	0.164743	0	0	0	0	0	0.307902	0	0	0	0	0	0	0	0	0	0	0	0
LINC01647	0	0	0	0	0	0	0	0	0	0	0	0	0	0	0	0	0	0	0	0	0	0	0	0	0	0	0	0	0	0	0	0	0	0	0	0	0	0	0	0	0	0	0	0	0	0	0	0	0
AL031731.1	0	0	0.127524	0	0	0	0	0	0	0	0	0	0	0	0	0	0	0	0	0	0	0	0	0	0	0	0	0	0	0	0	0	0	0	0	0	0	0	0	0	0	0	0	0	0	0	0	0	0
FBXO2	0.176673	0.422223	0.389364	0.272239	0.224347	0.43321	0.440578	0.393056	0.224565	0.299545	0.276487	0.437585	0.274051	0.0619539	0.216385	0.344758	0.109622	0.127254	0.264982	0.145288	0.133298	0.283932	0.141868	0.487614	0	0.417929	0.400852	0.153447	0	0.335416	0.639455	0.396779	0.377271	0.283656	0	0.310075	0.733187	0.218961	0	0.610637	0.753706	0.534464	0.174472	0	0.489587	0.555777	0	0.114404	0.344642
FBXO44	0.121179	0.0839348	0	0.0992119	0.15501	0	0	0.091941	0.118573	0	0.11991	0	0	0.0619539	0	0.284666	0.109622	0.240127	0	0	0	0.283932	0	0	0	0	0	0	0	0.335416	0.164743	0.114896	0	0.151852	0	0	0.307902	0	0	0.131263	0	0	0.174472	0	0	0	0	0	0.111154
FBXO6	0.0624239	0.0839348	0	0	0	0	0	0	0	0.0837077	0.11991	0.104173	0	0	0	0.220732	0	0	0	0	0	0	0	0	0.0993066	0	0	0	0	0	0	0	0	0	0	0	0	0.477449	0	0.0677835	0	0	0	0	0	0.138595	0	0	0
MAD2L2	1.59518	1.52385	1.38436	1.62289	1.36971	1.82537	1.60663	1.70948	0.696697	0.944528	0.927725	1.09067	1.02482	1.21337	1.69175	1.43767	1.49866	1.41615	1.39478	0.577658	0.451306	0.971427	0.726086	1.05962	1.46809	1.47529	1.24285	1.1493	1.22814	1.40819	1.56043	1.26889	0.864955	1.37417	1.00376	1.12826	0.307902	1.1641	0.760753	1.42456	0	0.353414	1.61003	0.279774	1.30413	1.37957	0	0.793919	1.07836
DRAXIN	0.121179	0.300276	0.185664	0.486001	0.224347	0.102954	0.105009	0.176136	0	0.160947	0.276487	0	0.0999303	0.227656	0.279227	0.0791158	0	0	0.0963422	0	0	0.504819	0	0	0	0.417929	0.68622	0.153447	0	0.181705	0.164743	0.217941	0	0.283656	0	0.167008	0	0.218961	0.205368	0.190952	0	0	0.322978	0	0.489587	0.138595	0	0.114404	0
AGTRAP	0.676104	0.530901	0.633438	0.419698	0.461748	0.3603	0.509421	0.722367	0.320392	0.529739	0.276487	0.630388	0.274051	0.120292	0.394176	0.401442	0.380779	0	0.409244	0.27212	0.133298	0.838705	0	0.38616	0.486387	0.711786	0	0.28645	0.590538	0.468617	0.430007	0.475478	0.550015	0.283656	0.454998	0.435212	0.307902	0	0	0.300599	0	0.2489	0.322978	0	0	0.260299	0	0.114404	0.257674
C1orf167	0	0.0839348	0.185664	0	0	0	0	0.091941	0.118573	0	0.0617514	0	0.0999303	0.0619539	0	0	0	0	0	0	0	0	0	0	0	0	0	0	0	0	0	0	0	0	0	0	0	0	0	0	0	0	0	0	0	0	0	0	0
AL953897.1	0	0	0	0	0	0	0	0	0	0	0	0	0	0	0	0	0	0	0	0	0	0	0	0	0	0	0	0	0	0	0	0	0	0	0	0	0	0	0	0	0	0	0	0	0	0	0	0	0
MTHFR	0	0	0.127524	0	0	0	0	0.253789	0.118573	0.160947	0	0	0	0.175414	0.0774489	0	0	0.127254	0.0963422	0	0	0	0	0	0.272478	0	0	0	0.590538	0.181705	0	0	0.312355	0	0	0	0	0	0	0	0	0.132174	0.174472	0	0.0759932	0	0	0	0.111154
CLCN6	0	0.0839348	0	0.0992119	0.0805056	0	0.105009	0.091941	0	0	0.174872	0.104173	0	0.0619539	0	0	0.109622	0	0.0963422	0	0	0	0	0	0	0.121955	0	0	0	0	0	0	0.168324	0	0.109064	0	0	0	0	0	0	0.132174	0.174472	0	0.0759932	0	0	0.114404	0.0571205
NPPA-AS1	0	0	0	0	0	0	0	0	0	0	0	0	0	0	0	0.0791158	0	0	0	0	0	0	0	0	0	0	0	0	0	0	0	0	0	0	0	0	0	0	0	0	0	0	0	0	0.0759932	0	0	0	0
NPPA	0	0	0	0	0	0	0	0	0	0	0	0	0	0	0	0	0	0	0	0	0	0	0	0	0	0	0	0	0	0	0	0	0	0	0	0	0	0	0	0	0	0	0	0	0	0	0	0	0
NPPB	0	0	0	0	0	0	0	0	0	0	0	0	0	0	0	0	0	0	0	0	0	0	0	0	0	0	0	0	0	0	0	0	0	0	0	0	0	0	0	0.0677835	0.753706	0	0	0.279774	0	0.260299	0	0	0
KIAA2013	0.37218	0.0839348	0.434407	0.272239	0.224347	0.19629	0.366644	0.253789	0.118573	0.421251	0.368722	0.19851	0.274051	0.175414	0.394176	0.220732	0.298302	0.240127	0.409244	0.27212	0.133298	0.283932	0.141868	0.273238	0.0993066	0.417929	0	0.508853	0	0.468617	0.306145	0.217941	0.377271	0	0.109064	0.241098	0.307902	0.115462	0.205368	0.300599	0	0.2489	0.174472	0	0.62514	0.138595	0	0.395293	0.462371
PLOD1	0.0624239	0.0839348	0.240609	0.0992119	0.0805056	0.102954	0	0.253789	0.118573	0	0.22697	0.104173	0.350921	0.56926	0.149328	0.220732	0.109622	0	0.184213	0	0.250899	0.283932	0.266088	0.487614	0.420041	0.230641	0.400852	0.28645	0	0.181705	0	0.114896	0.168324	0.283656	0.207394	0.167008	0	0	0	0	0	0	0	0	0.0759932	0.555777	0	0.114404	0.162417
MFN2	0.121179	0.0839348	0.240609	0.0992119	0.350076	0	0	0	0.118573	0.160947	0.174872	0.104173	0	0.175414	0	0.0791158	0.109622	0.127254	0	0	0.250899	0	0.141868	0	0.0993066	0.230641	0	0	0	0.335416	0.164743	0.114896	0	0	0.207394	0.0869864	0	0.312746	0	0.0677835	0	0.132174	0.174472	0	0	0.138595	0	0.114404	0.111154
MIIP	0.457248	0.718179	0.596675	0.486001	0.40747	0.501163	0.796575	0.85365	0.407833	0.716733	0.368722	0.570158	0.665696	0.454395	0.716302	0.600646	1.00717	0.433613	0.339712	0.577658	1.34854	0.685633	0.649483	0.741817	0.764748	0.417929	0	0.508853	1.22814	0.335416	0.430007	0.311352	0.495683	0.400094	0.454998	0.241098	0.307902	0.903691	0.521132	0.905353	0	0.534464	0.452255	0.498142	0.666528	0.910913	0	0.847263	0.692806
TNFRSF8	0.0624239	0.422223	0.127524	0	0.461748	0	0.440578	0.253789	0	0.232645	0.276487	0.437585	0.0999303	0.532418	0.0774489	0.0791158	0.109622	0.127254	0.0963422	0.27212	0.356114	0.685633	0.141868	0	0.0993066	0.328663	0.400852	0	0	0.0949741	0.164743	0.114896	0.0876994	0.151852	0	0.0869864	0	0	0	0	0	0	0	0	0.0759932	0.260299	0	0.114404	0.0571205
TNFRSF1B	0.0624239	0	0	0.0992119	0.0805056	0	0.200032	0.091941	0.118573	0.160947	0.174872	0	0	0.175414	0	0	0	0	0.339712	0	0.133298	0.504819	0	0	0.348979	0.230641	0	0	0	0.0949741	0.164743	0.114896	0	0.151852	0.109064	0.0869864	0.307902	0	0	0.0677835	0	0	0.174472	0	0.0759932	0.138595	0	0	0.0571205
VPS13D	0	0	0.0657933	0	0	0.102954	0	0	0.118573	0.0837077	0	0.104173	0	0.175414	0	0	0	0.127254	0.0963422	0	0.356114	0	0	0	0.0993066	0.121955	0	0	0	0.181705	0.164743	0.217941	0.0876994	0	0	0.167008	0	0.115462	0	0.131263	0	0	0	0	0.0759932	0.260299	0	0	0
AC243836.1	0	0	0	0	0	0	0	0	0	0	0	0	0	0	0	0	0	0	0	0	0	0	0	0	0	0	0	0	0	0	0	0	0	0	0	0	0	0	0	0	0	0	0	0	0	0	0	0	0
DHRS3	0.121179	0.0839348	0	0	0	0	0.105009	0	0	0	0	0.104173	0	0.0619539	0.149328	0.0791158	0	0	0.0963422	0	0	0	0	0	0	0.230641	0.400852	0	0	0.0949741	0	0	0	0	0	0	0.542985	0.218961	0	0	0	0	0.452255	0	0.0759932	0.138595	0	0	0
AC254633.1	0	0.0839348	0	0	0	0	0	0	0	0	0	0	0	0	0	0	0	0	0	0	0	0	0	0	0	0	0	0	0	0	0	0	0	0	0	0	0	0	0	0	0	0	0	0	0	0	0	0	0
AADACL4	0	0	0	0	0	0	0	0	0	0	0	0	0	0	0	0	0	0	0	0	0	0	0	0	0	0	0	0	0	0	0	0	0	0	0	0	0	0	0	0	0	0	0	0	0	0	0	0	0
AADACL3	0	0	0	0	0	0	0	0	0	0	0	0	0	0	0	0	0	0	0	0	0	0	0	0	0	0	0	0	0	0	0	0	0	0	0	0	0	0	0	0	0	0	0	0	0	0	0	0	0
C1orf158	0	0	0	0	0	0	0	0	0	0	0	0	0	0	0	0	0	0	0	0	0	0	0	0	0	0	0	0	0	0	0	0	0	0	0	0	0	0	0	0	0	0	0	0	0	0	0	0	0
PRAMEF12	0	0	0	0	0	0	0	0	0	0	0	0	0	0	0	0	0	0	0	0	0	0	0	0	0	0	0	0	0	0	0	0	0	0	0	0	0	0.618823	0	0	0	0	0.174472	0	0.0759932	0	0	0	0
PRAMEF1	0	0	0	0	0	0	0	0	0	0	0	0	0	0	0	0	0	0	0	0	0	0	0	0	0	0	0	0	0	0	0	0	0	0	0	0	0	1.2016	0	0	0	0	0	0	0	0	0	0	0
LINC01784	0	0	0	0	0	0	0	0	0	0	0	0	0	0	0	0	0	0	0	0	0	0	0	0	0	0	0	0	0	0	0	0	0	0	0	0	0	0	0	0	0	0	0	0	0	0	0	0	0
PRAMEF11	0	0	0	0	0	0	0	0	0	0	0	0	0	0	0	0	0	0	0	0	0	0	0	0	0	0	0	0	0	0	0	0	0	0	0	0	0	0	0	0	0	0	0	0	0	0	0	0	0
HNRNPCL1	0	0	0	0	0	0	0	0	0	0	0	0	0	0	0	0	0	0	0	0	0	0	0	0	0	0	0	0	0	0	0	0.114896	0	0	0	0	0	0	0	0	0	0	0	0	0	0	0	0	0
PRAMEF2	0	0	0	0	0	0	0	0	0	0	0	0	0	0	0	0	0	0	0	0	0	0	0	0	0	0	0	0	0	0	0	0	0	0	0	0	0	0.115462	0.648103	0	0	0	0.322978	0	0	0	0	0	0
PRAMEF4	0	0	0	0	0	0	0	0	0	0	0	0	0	0	0	0	0	0	0	0	0	0	0	0	0	0	0	0	0	0	0	0	0	0	0	0	0	0	0.648103	0	0	0	0.322978	0	0	0	0	0	0
PRAMEF10	0	0	0	0	0	0	0	0	0	0	0	0	0	0	0	0	0	0	0	0	0	0	0	0	0	0	0	0	0	0	0	0	0	0	0	0	0	0	0	0	0	0	0	0	0	0	0	0	0
PRAMEF7	0	0	0	0	0	0	0	0	0	0	0	0	0	0	0	0	0	0	0	0	0	0	0	0	0	0	0	0	0	0	0	0	0	0	0	0	0	0	0	0	0	0	0	0	0	0	0	0	0
PRAMEF6	0	0	0	0	0	0	0	0	0	0	0	0	0	0	0	0	0	0	0	0	0	0	0	0	0	0	0	0	0	0	0	0	0	0	0	0	0	0	0	0	0	0	0	0	0	0	0	0	0
PRAMEF27	0	0	0	0	0	0	0	0	0	0	0	0	0	0	0	0	0	0	0	0	0	0	0	0	0	0	0	0	0	0	0	0	0	0	0	0	0	0	0	0	0	0	0	0	0	0	0	0	0
HNRNPCL3	0	0	0	0	0	0	0	0	0	0	0	0	0	0	0	0	0	0	0	0	0	0	0	0	0	0	0	0	0	0	0	0	0	0	0	0	0	0	0	0	0	0	0	0	0	0	0	0	0
PRAMEF25	0	0	0	0	0	0	0	0	0	0	0	0	0	0	0	0	0	0	0	0	0	0	0	0	0	0	0	0	0	0	0	0	0	0	0	0	0	0	0	0	0	0	0	0	0	0	0	0	0
HNRNPCL2	0	0	0	0	0	0	0	0	0	0	0	0	0	0	0	0	0	0	0	0	0	0	0	0	0	0	0	0	0	0	0	0	0	0	0	0	0	0	0.375662	0	0	0	0	0	0	0	0	0	0
AC245056.1	0	0	0	0	0	0	0	0	0	0	0	0	0	0	0	0	0	0	0	0	0	0	0	0	0	0	0	0	0	0	0	0	0	0	0	0	0	0	0	0	0	0	0	0	0	0	0	0	0
PRAMEF26	0	0	0	0	0	0	0	0	0	0	0	0	0	0	0	0	0	0	0	0	0	0	0	0	0	0	0	0	0	0	0	0	0	0	0	0	0	0	0	0	0	0	0	0	0	0	0	0	0
HNRNPCL4	0	0	0	0	0	0	0	0	0	0	0	0	0	0	0	0	0	0	0	0	0	0	0	0	0	0	0	0	0	0	0	0	0	0	0	0	0	0	0	0	0	0	0	0	0	0	0	0	0
PRAMEF9	0	0	0	0	0	0	0	0	0	0	0	0	0	0	0	0	0	0	0	0	0	0	0	0	0	0	0	0	0	0	0	0	0	0	0	0	0	0	0	0	0	0	0	0	0	0	0	0	0
PRAMEF13	0	0	0	0	0	0	0	0	0	0	0	0	0	0	0	0	0	0	0	0	0	0	0	0	0	0	0	0	0	0	0	0	0	0	0	0	0	0	0.205368	0	0	0	0	0	0	0	0	0	0
PRAMEF18	0	0	0	0	0	0	0	0	0	0	0	0	0	0	0	0	0	0	0	0	0	0	0	0	0	0	0	0	0	0	0	0	0	0	0	0	0	0	0	0	0	0	0	0	0	0	0	0	0
PRAMEF5	0	0	0	0	0	0	0	0	0	0	0	0	0	0	0	0	0	0	0	0	0	0	0	0	0	0	0	0	0	0	0	0	0	0	0	0	0	0	0	0	0	0	0	0	0	0	0	0	0
PRAMEF8	0	0	0	0	0	0	0	0	0	0	0	0	0	0	0	0	0	0	0	0	0	0	0	0	0	0	0	0	0	0	0	0	0	0	0	0	0	0.998232	0	0	0	0	1.06684	0	0	0	0	0	0
PRAMEF33	0	0	0	0	0	0	0	0	0	0	0	0	0	0	0	0	0	0	0	0	0	0	0	0	0	0	0	0	0	0	0	0	0	0	0	0	0	0	0	0	0	0	0	0	0	0	0	0	0
PRAMEF15	0	0	0	0	0	0	0	0	0	0	0	0	0	0	0	0	0	0	0	0	0.250899	0	0	0	0	0	0	0	0	0	0	0	0	0	0	0	0	0	0	0	0	0	0	0	0	0	0	0	0
AC243961.1	0	0	0	0	0	0	0	0	0	0	0	0	0	0	0	0	0	0	0	0	0	0	0	0	0	0	0	0	0	0	0	0	0	0	0	0	0	0	0	0	0	0	0	0	0	0	0	0	0
PRAMEF14	0	0	0	0	0	0	0	0	0	0	0	0	0	0	0	0	0	0	0	0	0	0	0	0	0	0	0	0	0	0	0	0	0	0	0	0	0	0.312746	1.11573	0	0	0	0	0.498142	0	0	0	0	0
PRAMEF19	0	0	0	0	0	0	0	0	0	0	0	0	0	0	0	0	0	0	0	0	0	0	0	0	0	0	0	0	0	0	0	0	0	0	0	0	0	0	0	0	0	0	0	0	0	0	0	0	0
PRAMEF17	0	0	0	0	0	0	0	0	0	0	0	0	0	0	0	0	0	0	0	0	0	0	0	0	0	0	0	0	0	0	0	0	0	0	0	0	0	0	0	0	0	0	0	0	0	0	0	0	0
PRAMEF20	0	0	0	0	0	0	0	0	0	0	0	0	0	0	0	0	0	0	0	0	0	0	0	0	0	0	0	0	0	0	0	0	0	0	0	0	0	0	0	0	0	0	0	0	0	0	0	0	0
LRRC38	0	0	0	0	0	0	0	0	0	0	0	0	0	0	0	0	0	0	0	0	0	0	0	0	0	0	0	0	0	0	0.164743	0	0	0	0	0	0	0.312746	0	0	0	0	0	0	0	0	0	0	0
AL354712.1	0	0	0	0	0	0	0	0	0	0	0	0	0	0	0	0	0	0	0	0	0	0	0	0	0	0	0	0	0	0	0	0	0	0	0	0	0	0	0	0	0	0	0	0	0	0	0	0	0
PDPN	0.497214	0.979679	0.633438	0.486001	0.350076	0.3603	0.745365	0.624173	0.224565	0.421251	0.22697	0.284711	0.90475	0.324602	0.394176	0.455085	0.109622	0.240127	0.339712	1.05656	0.133298	0.838705	0	0.881269	0.548603	0.646016	0.400852	0.508853	1.22814	0.0949741	0.729738	0.114896	0.601546	0.400094	0.296916	0.167008	0	0.218961	0.205368	0.300599	0.753706	0.2489	0.566717	0.829129	0.489587	0.713251	0	0.614338	0.302103
AL359771.1	0	0	0	0	0	0	0	0	0	0	0	0	0	0	0	0	0	0	0	0	0	0	0	0	0	0	0	0	0	0	0	0	0	0	0	0	0	0	0	0	0	0	0	0	0	0	0	0	0
PRDM2	0.0624239	0.0839348	0.185664	0.0992119	0	0	0.200032	0.176136	0.224565	0.0837077	0.11991	0.284711	0	0.120292	0.149328	0.220732	0.109622	0	0.0963422	0.384661	0.133298	0	0.141868	0	0	0	0	0.153447	0	0	0	0.114896	0.0876994	0.151852	0.296916	0	0.733187	0.218961	0	0.131263	0	0.132174	0	0.279774	0.146617	0.260299	0	0.217053	0.162417
KAZN	0	0	0.185664	0	0.224347	0.102954	0.200032	0.176136	0.118573	0.0837077	0.11991	0	0	0.227656	0.216385	0.0791158	0.109622	0.433613	0.184213	0.145288	0	0.504819	0	0.145923	0.189636	0.121955	0	0.153447	0	0.0949741	0	0.114896	0.0876994	0	0.379077	0.0869864	0	0.312746	0.205368	0.0677835	0	0.353414	0.322978	0	0	0	0	0.217053	0.211179
AL357873.1	0	0	0	0	0	0	0	0	0	0	0	0	0	0	0	0	0	0	0	0	0	0	0	0	0	0	0	0	0	0	0	0	0	0	0	0	0	0	0	0	0	0	0	0	0	0	0	0	0
KAZN-AS1	0	0	0	0	0	0	0	0	0	0	0	0	0	0	0	0	0	0	0	0	0	0	0	0	0	0	0	0	0	0	0	0	0	0	0	0	0	0	0	0	0	0	0	0	0	0	0	0	0
TMEM51-AS1	0	0	0	0	0	0	0	0	0	0	0	0	0	0	0	0	0	0	0	0.145288	0	0.283932	0	0	0	0	0.400852	0	0	0	0	0.114896	0	0	0	0	0	0	0	0	0	0	0	0	0	0	0	0.114404	0
TMEM51	0	0.0839348	0	0.0992119	0	0	0.105009	0	0	0	0	0.104173	0	0.0619539	0.0774489	0.0791158	0.208405	0	0	0	0	0	0	0	0.0993066	0	0	0	0	0	0	0	0.0876994	0	0.109064	0	0	0.115462	0	0.0677835	0	0	0.174472	0	0.0759932	0	0	0	0
C1orf195	0	0	0	0	0	0	0	0	0	0	0	0	0	0	0	0	0	0	0	0	0	0	0	0	0	0	0	0	0	0	0	0	0	0	0	0	0	0	0	0	0	0	0	0	0	0	0	0	0
FHAD1	0	0	0	0	0	0	0	0	0	0	0	0	0	0	0	0	0	0	0	0	0	0	0	0	0	0	0	0	0	0	0	0	0	0	0	0	0	0	0	0	0	0	0	0	0	0	0	0	0
AL031283.2	0	0	0	0	0	0	0	0	0	0	0	0	0	0	0	0	0	0	0	0	0	0	0	0	0	0	0	0	0	0	0	0	0	0	0	0	0	0	0	0	0	0	0	0	0	0	0	0	0
AL031283.3	0	0	0	0	0	0	0	0	0	0	0	0	0	0	0	0	0	0	0	0	0	0	0	0	0	0	0	0	0	0	0	0	0	0	0	0	0	0	0	0	0	0	0	0	0	0	0	0	0
AL031283.1	0	0	0	0	0	0	0	0	0	0	0	0	0	0	0	0	0	0	0	0	0	0	0	0	0	0	0	0	0	0	0	0	0	0	0	0	0	0	0	0	0	0	0	0	0	0	0	0	0
EFHD2	0.279197	0.161367	0.240609	0.272239	0.15501	0.19629	0.366644	0.253789	0.224565	0.299545	0.276487	0.284711	0.190776	0.227656	0.279227	0.344758	0.208405	0.240127	0.184213	0.485808	0.250899	0	0.141868	0.145923	0.348979	0.121955	0	0.403822	0.590538	0	0.164743	0	0.24293	0.151852	0	0.0869864	0	0.218961	0	0.190952	0	0.132174	0.174472	0.279774	0.0759932	0.466646	0	0.217053	0.257674
CTRC	0	0	0	0	0	0	0	0	0	0	0	0	0	0	0	0	0	0	0	0	0	0	0	0	0	0	0	0	0	0	0	0	0	0	0	0	0	0	0	0	0	0	0	0	0	0	0	0	0
CELA2A	0	0	0	0	0	0	0	0	0	0	0	0	0	0	0.0774489	0	0	0	0	0	0	0	0	0	0	0	0	0	0	0	0	0	0	0.151852	0	0	0	0	0	0	0	0	0	0	0	0	0	0	0
CELA2B	0	0	0	0	0	0	0	0	0	0	0	0	0	0	0	0	0	0	0	0	0	0	0	0	0	0	0	0	0	0	0	0	0	0	0	0	0	0	0	0	0	0	0	0	0	0	0	0	0
CASP9	0	0	0	0	0.0805056	0	0	0	0	0.160947	0	0	0.0999303	0	0.0774489	0	0	0	0.0963422	0	0	0	0	0	0	0	0	0	0	0.0949741	0	0	0.0876994	0.151852	0	0	0	0.115462	0.205368	0	0	0.132174	0.174472	0	0.146617	0.138595	0	0	0
DNAJC16	0.176673	0.0839348	0.127524	0.0992119	0.15501	0.102954	0.105009	0	0	0.0837077	0.11991	0.104173	0	0	0.0774489	0	0.109622	0.127254	0.0963422	0	0	0.504819	0.141868	0	0.0993066	0.417929	0	0	0	0.0949741	0	0.311352	0	0	0.207394	0.0869864	0	0	0	0.131263	0	0	0	0	0.212581	0	0	0.217053	0.111154
AL121992.3	0	0	0	0	0	0	0	0	0	0	0	0	0	0	0	0	0	0	0	0	0	0	0	0	0	0	0	0	0	0	0	0	0	0	0	0	0	0	0	0	0	0	0	0	0	0	0	0	0
AGMAT	0	0	0	0	0	0	0.105009	0	0.118573	0	0.0617514	0	0	0	0	0	0.109622	0	0	0.145288	0	0	0	0	0	0	0	0	0	0	0	0	0.0876994	0	0	0	0	0	0	0	0	0	0	0	0	0.138595	0	0	0
AL121992.1	0	0	0	0	0	0	0	0	0	0	0	0	0	0	0	0	0	0	0	0	0	0	0	0	0	0	0	0	0	0	0	0	0	0	0	0	0	0	0	0	0	0	0	0	0	0	0	0	0
DDI2	0	0.233232	0.292692	0.0992119	0.224347	0	0.200032	0.091941	0.224565	0.160947	0.174872	0.19851	0.274051	0.175414	0.0774489	0.152429	0.380779	0.127254	0	0	0.133298	0	0.476048	0.38616	0	0.230641	0	0.403822	0	0	0	0.114896	0.438229	0	0.296916	0.167008	0.307902	0.218961	0	0	0	0	0.322978	0	0.0759932	0.138595	0	0.217053	0.0571205
RSC1A1	0	0	0	0	0	0	0	0	0	0	0	0	0	0	0	0	0	0	0	0	0	0	0	0	0	0	0	0	0	0	0	0	0	0	0	0	0	0	0	0	0	0	0	0	0	0	0	0	0
AL121992.2	0	0	0	0	0	0	0	0	0	0	0	0	0	0	0	0	0	0	0	0	0	0	0	0	0	0	0	0	0	0	0	0	0	0	0	0	0	0	0	0	0	0	0	0	0	0	0	0	0
PLEKHM2	0.176673	0.161367	0.0657933	0	0.15501	0.102954	0.200032	0.091941	0	0.160947	0.0617514	0.104173	0	0	0.0774489	0.0791158	0.208405	0.127254	0	0.145288	0.133298	0	0	0.145923	0.348979	0	0	0	0	0.181705	0.430007	0	0.168324	0.151852	0	0.167008	0	0	0	0.0677835	0	0	0.452255	0	0.0759932	0.138595	0	0.114404	0.0571205
AL450998.3	0	0	0	0	0	0	0	0	0	0	0	0	0	0	0	0	0	0	0	0	0	0	0	0	0	0	0	0	0	0	0	0	0	0	0	0	0	0	0	0	0	0	0	0	0	0	0	0	0
SLC25A34	0	0	0	0	0	0	0	0	0	0	0	0	0	0	0	0	0	0	0	0	0	0	0	0	0	0	0	0	0	0	0	0	0	0	0	0	0	0	0	0	0	0	0	0	0	0	0	0	0
SLC25A34-AS1	0	0	0	0	0	0	0	0	0	0	0	0	0	0	0	0	0	0	0	0	0	0	0	0	0	0	0	0	0	0	0	0	0	0	0	0	0	0	0	0	0	0	0	0	0	0	0	0	0
TMEM82	0	0	0	0	0	0	0	0	0	0	0	0.19851	0	0	0	0	0	0	0	0	0	0	0	0	0	0	0	0	0	0	0	0	0	0	0	0	0	0	0	0	0	0	0	0	0	0	0	0	0
FBLIM1	0.608338	0.422223	0.240609	0.54818	0.653462	0.3603	0.634336	0.456032	0.562659	0.476965	0.411834	0.437585	0.0999303	0.324602	0.497264	0.220732	1.23343	0.127254	0.69881	0.145288	0.618177	0.504819	0	0.487614	0.272478	0.417929	0.400852	0.153447	0.590538	0.640101	0.164743	0.311352	0.377271	0.598804	0.109064	0.435212	0.733187	0	0.521132	0.131263	0	0.534464	0.452255	0.279774	0.146617	0.260299	0	0.310139	0.302103
UQCRHL	0.121179	0	0.0657933	0	0.0805056	0	0.105009	0	0	0	0.0617514	0	0	0	0.0774489	0.152429	0	0.240127	0	0	0	0	0.141868	0	0	0	0	0.153447	0.590538	0.261511	0.164743	0.114896	0	0.151852	0.207394	0.167008	0	0	0	0.0677835	0.753706	0	0	0	0	0	0	0.114404	0.0571205
AL450998.2	0	0	0.0657933	0.0992119	0.15501	0	0	0.176136	0	0	0	0	0.0999303	0.120292	0.149328	0.0791158	0	0	0	0	0.133298	0.504819	0.141868	0	0	0	0	0.153447	0	0.181705	0	0.114896	0.168324	0.151852	0.296916	0	0.542985	0.115462	0	0.131263	0	0.132174	0	0	0.0759932	0.138595	0	0	0.162417
SPEN	0.229248	0.161367	0.292692	0.189463	0.461748	0	0.105009	0.176136	0.407833	0.476965	0.276487	0.104173	0.190776	0.120292	0.279227	0.284666	0.208405	0.341543	0.339712	0	0.538218	0.971427	0.141868	0.579717	0.189636	0.230641	0.400852	0.28645	0	0.335416	0.164743	0.217941	0.24293	0	0.207394	0.167008	0	0.218961	0	0.131263	0	0.132174	0.174472	0	0.274461	0.138595	0	0.217053	0.111154
ZBTB17	0.121179	0	0.0657933	0.189463	0	0.102954	0.200032	0.091941	0	0.160947	0	0.104173	0.190776	0	0.149328	0.0791158	0	0	0.0963422	0.145288	0.250899	0.283932	0	0	0	0.121955	0	0	0	0.0949741	0	0.114896	0	0	0	0	0	0	0	0	0	0.132174	0	0	0	0	0	0.114404	0.111154
SRARP	0	0	0	0	0	0	0	0	0	0	0	0	0	0	0	0	0	0.127254	0	0	0	0	0	0	0	0	0	0	0	0.181705	0	0	0	0	0.379077	0	0	0	0	0	0	0	0	0	0	0	0	0	0.0571205
AL355994.3	0	0	0	0	0	0	0	0	0	0	0	0	0	0	0	0	0	0	0	0	0	0	0	0	0	0	0	0	0	0	0	0	0	0	0	0	0	0	0	0	0	0	0	0	0	0	0	0	0
HSPB7	0	0	0	0	0	0	0	0	0	0	0	0	0	0	0	0	0	0	0	0	0	0	0	0	0	0	0	0	0	0	0	0	0	0	0	0	0	0	0	0	0	0	0	0	0	0	0	0	0
CLCNKA	0	0	0	0	0	0	0	0	0	0	0	0	0	0	0	0	0	0	0	0	0	0	0	0	0	0	0	0	0	0	0	0	0	0	0	0	0	0	0	0	0	0	0	0	0	0	0	0	0
CLCNKB	0	0	0	0	0	0	0	0	0	0	0	0	0	0	0	0	0	0	0	0	0	0	0	0	0	0	0	0	0	0.0949741	0	0	0	0	0	0	0	0	0	0	0	0	0	0	0	0	0	0	0
FAM131C	0	0	0	0	0	0	0	0	0	0	0	0	0	0	0	0	0	0	0	0	0	0	0	0	0	0	0	0	0	0	0	0	0	0	0	0	0	0	0	0	0	0	0	0	0	0	0	0	0
EPHA2	0	0	0	0.0992119	0	0.102954	0	0	0	0	0	0	0	0.0619539	0	0	0.109622	0.240127	0	0	0	0	0	0.145923	0	0	0	0	0	0	0.164743	0.114896	0	0	0.109064	0	0.542985	0	0	0	0	0	0.174472	0	0.0759932	0	0	0	0
AL451042.2	0	0	0	0	0	0	0	0	0	0	0	0	0	0	0	0	0	0	0	0	0	0	0	0	0	0	0	0	0	0	0	0	0	0	0	0	0	0	0	0	0	0	0	0	0	0	0	0	0
AL451042.1	0	0	0	0	0	0	0	0	0	0	0	0	0	0	0	0	0	0	0	0	0	0	0	0	0	0	0	0	0	0	0	0	0	0	0	0	0	0	0	0	0	0	0	0	0	0	0	0	0
ARHGEF19-AS1	0	0	0	0	0	0	0	0	0	0	0	0	0	0	0	0	0	0	0	0	0	0	0	0	0	0	0	0	0	0	0	0	0	0	0	0	0	0	0	0	0	0	0	0	0	0	0	0	0
ARHGEF19	0	0.0839348	0	0	0	0	0	0	0	0	0.0617514	0	0	0.0619539	0	0	0	0	0.0963422	0	0	0	0	0.145923	0	0.121955	0	0	0	0.0949741	0	0	0.0876994	0	0	0	0	0	0	0	0	0	0	0	0	0	0	0	0
CPLANE2	0	0	0	0.0992119	0	0	0	0	0	0.0837077	0	0.104173	0	0	0	0	0	0	0.0963422	0	0	0	0	0	0	0	0	0.153447	0	0	0	0	0	0.151852	0	0	0	0.115462	0	0	0	0	0	0	0.0759932	0	0	0	0
FBXO42	0.121179	0.161367	0.0657933	0.0992119	0.15501	0.102954	0	0.091941	0	0.0837077	0	0	0.0999303	0	0.0774489	0	0.109622	0.127254	0	0	0	0.283932	0.141868	0	0	0.121955	0	0.153447	0	0.0949741	0.164743	0	0.0876994	0	0	0.0869864	0	0	0	0.0677835	0	0.2489	0	0	0.0759932	0	0	0	0
SZRD1	0.535644	0.530901	0.477509	0.486001	0.653462	0.43321	0.366644	0.456032	0.48824	0.362248	0.603262	0.437585	0.551386	0.532418	0.545078	0.909038	0.655886	0.240127	0.747869	0.384661	0.538218	0.283932	0	0.38616	0.420041	0.230641	0.400852	0	0.590538	0.468617	0.729738	0.9006	0.550015	0.685079	0.454998	0.435212	0	0.312746	0.648103	0.247278	0	0.132174	0.322978	1.07738	0.489587	0.555777	0	0.310139	0.498723
SPATA21	0	0	0	0	0.0805056	0	0	0	0	0	0	0	0	0	0	0	0	0	0	0	0	0	0	0	0	0	0	0	0	0	0	0	0	0	0	0	0	0	0	0	0	0	0	0	0	0	0	0	0
NECAP2	0.0624239	0.363107	0.127524	0.272239	0.0805056	0.102954	0	0	0.224565	0.299545	0	0.19851	0.0999303	0.0619539	0.149328	0.0791158	0.109622	0	0.0963422	0	0.356114	0	0	0.145923	0	0.230641	0.400852	0.403822	0	0.404232	0	0.217941	0.0876994	0	0.109064	0.167008	0	0.115462	0.760753	0.0677835	0	0.448031	0.174472	0	0.212581	0	0	0.217053	0.0571205
LINC01772	0	0	0	0	0	0	0	0	0	0	0	0	0	0	0	0	0	0	0	0	0	0	0	0	0	0	0	0	0	0	0	0	0	0	0	0	0	0	0	0	0	0	0	0	0	0	0	0	0
AL137802.2	0	0	0	0	0	0	0	0	0	0	0	0	0	0	0	0	0	0	0	0	0	0	0	0	0	0	0	0	0	0	0	0.114896	0.0876994	0	0	0.0869864	0	0	0	0	0	0	0	0	0	0	0	0	0.0571205
AL137802.1	0	0	0	0	0	0	0	0	0	0	0	0	0	0	0	0	0	0	0	0	0	0	0	0	0	0	0	0	0	0	0	0	0	0	0	0	0	0	0	0	0	0	0	0	0	0	0	0	0
LINC01783	0	0	0	0	0	0	0	0	0	0	0	0	0	0	0	0	0	0	0	0	0	0	0	0	0	0	0	0	0	0	0	0	0	0	0	0	0	0	0	0	0	0	0	0	0	0	0	0	0
NBPF1	0.0624239	0.0839348	0.0657933	0	0	0	0	0.176136	0	0.0837077	0.0617514	0	0	0.0619539	0.0774489	0.0791158	0	0	0	0.145288	0.133298	0	0	0.145923	0.0993066	0	0.400852	0	0	0.0949741	0.164743	0	0	0	0.207394	0.0869864	0	0	0	0.0677835	0	0	0	0	0.146617	0	0	0	0
AL137798.1	0	0	0	0	0	0	0	0	0	0	0	0	0	0	0	0	0	0	0	0	0	0	0	0	0	0	0	0	0	0	0	0	0	0	0	0	0	0	0	0	0	0	0	0	0	0	0	0	0
AL137798.2	0	0	0	0	0	0	0	0	0	0	0	0	0	0	0	0	0	0	0	0	0	0	0	0	0	0	0	0	0	0	0	0	0	0	0	0	0	0	0	0	0	0	0	0	0	0	0	0	0
AL021920.1	0	0	0	0	0	0	0	0	0	0	0	0	0	0	0	0	0	0	0	0	0	0	0	0	0	0	0	0	0	0	0	0	0	0	0	0	0	0	0	0	0	0	0	0	0	0	0	0	0
AL021920.3	0	0	0	0	0	0	0	0	0	0	0	0	0	0	0	0	0	0	0	0	0	0	0	0	0	0	0	0	0	0	0	0	0	0	0	0	0	0	0	0	0	0	0	0	0	0	0	0	0
CROCC	0.0624239	0	0	0.189463	0	0	0	0	0	0	0	0.104173	0	0	0.0774489	0	0	0	0.0963422	0	0	0	0	0	0	0	0	0	0	0	0	0	0.0876994	0	0	0	0	0	0	0	0	0.132174	0	0	0	0	0	0	0
BX284668.1	0	0	0	0	0	0	0	0	0	0	0	0	0	0	0	0	0	0	0	0	0	0	0	0	0	0	0	0	0	0	0	0	0	0	0	0	0	0	0	0	0	0	0	0	0	0	0	0	0
BX284668.2	0	0	0	0.0992119	0	0	0	0	0.118573	0	0	0	0	0	0	0	0	0	0	0	0	0	0	0	0	0	0	0	0	0	0	0	0	0	0	0	0	0	0	0	0	0	0	0	0	0	0	0	0
BX284668.5	0	0.233232	0.0657933	0	0	0.102954	0.105009	0.091941	0.118573	0.0837077	0.11991	0	0	0.0619539	0.0774489	0	0.109622	0	0.0963422	0	0	0	0	0.145923	0	0.121955	0	0	0	0	0	0.217941	0.312355	0	0	0.167008	0	0	0	0	0	0.132174	0	0.279774	0.0759932	0	0	0	0.111154
BX284668.6	0	0	0	0	0	0	0	0	0	0	0	0	0	0	0	0	0	0	0	0	0	0	0	0	0	0	0	0	0	0	0	0	0.0876994	0	0	0	0	0	0	0	0	0	0	0	0	0	0	0	0
MFAP2	0.0624239	0	0.127524	0	0.224347	0	0.366644	0.176136	0.118573	0.0837077	0.174872	0.364066	0.190776	0.175414	0.0774489	0.152429	0.208405	0.240127	0.264982	0.145288	0	0.283932	0.376568	0.145923	0.272478	0.121955	0	0	0.590538	0.181705	0.306145	0.311352	0.0876994	0.283656	0.296916	0.167008	0	0	0	0.190952	0	0.534464	0.174472	0	0.0759932	0.260299	0	0.395293	0.211179
AL049569.1	0	0	0	0	0	0	0	0	0	0	0	0	0	0	0	0	0	0	0	0	0	0	0	0	0	0	0	0	0	0	0	0	0	0	0	0	0	0	0	0	0	0	0	0	0	0	0	0	0
ATP13A2	0	0	0.292692	0	0	0.281654	0.105009	0.091941	0.224565	0	0.22697	0.104173	0.190776	0.120292	0	0.284666	0	0.240127	0.0963422	0.145288	0	0	0	0.145923	0.348979	0.121955	0	0	0	0.261511	0	0.217941	0.438229	0.283656	0.109064	0.0869864	0	0	0	0	0	0.132174	0.174472	0	0	0	0	0.114404	0.111154
SDHB	0.497214	0.478038	0.858712	0.662019	0.51323	0.923528	0.509421	0.624173	0.320392	0.944528	0.323667	0.687195	1.22881	0.70439	0.59071	0.64481	0.593875	0.517917	0.647219	0.485808	1.23082	0.504819	0.141868	0.579717	0.420041	0.417929	0.400852	0.690681	0.590538	0.529105	0.306145	0.475478	0.784622	0.685079	0.653299	0.737442	0.542985	0.477449	0.521132	0.131263	1.17857	0.132174	0.452255	0.279774	0.62514	1.02386	0	0.67785	0.257674
PADI2	0	0.0839348	0	0	0.0805056	0.102954	0	0	0	0	0	0.104173	0	0	0	0.0791158	0	0	0	0	0	0	0	0	0	0	0	0	0	0	0	0	0.0876994	0	0	0	0	0.115462	0	0.0677835	0	0	0	0	0	0	0	0	0
AL590644.1	0	0	0	0	0	0	0	0	0	0	0	0	0	0	0	0	0	0	0	0	0	0	0	0	0	0	0	0	0	0	0	0	0	0	0	0	0	0	0	0	0	0	0	0	0	0	0	0	0
AL590644.3	0	0	0	0	0	0	0	0	0	0	0	0	0	0	0	0	0	0	0	0	0	0	0	0	0	0	0	0	0	0	0	0	0	0	0	0	0	0	0	0	0	0	0	0	0	0	0	0	0
PADI1	0	0	0	0	0	0	0	0	0	0	0	0	0	0	0	0	0	0	0	0	0	0	0	0	0	0	0	0	0	0	0	0	0	0	0	0	0	0	0	0	0	0	0	0	0	0	0	0	0
PADI3	0	0	0	0	0	0	0	0	0	0	0	0	0	0	0	0	0	0	0	0	0	0	0	0	0	0	0	0	0	0	0	0	0	0	0	0	0	0	0	0	0	0	0	0	0	0	0	0	0
PADI4	0	0	0	0	0	0	0	0	0	0	0	0	0	0	0	0	0	0	0	0	0	0	0	0	0	0	0	0	0	0	0	0	0	0	0	0	0	0	0	0	0	0	0	0	0	0	0	0	0
PADI6	0	0	0	0	0	0	0	0	0	0	0	0	0	0	0	0	0	0	0	0	0	0	0	0	0	0	0	0	0	0	0	0	0	0	0	0	0	0	0	0	0	0	0	0	0	0	0	0	0
AC004824.1	0	0	0	0	0	0	0	0	0	0	0	0	0	0	0	0	0	0	0	0	0	0	0	0	0	0	0	0	0	0	0	0	0	0	0	0	0	0	0	0	0	0	0	0	0	0	0	0	0
RCC2	1.05361	0.800122	0.829474	1.16012	0.885912	1.11853	1.09627	0.893842	0.562659	0.67316	1.00057	0.687195	0.76827	1.21337	1.04806	0.973273	1.04862	0.857413	0.962476	1.15977	0.538218	0.838705	0.141868	1.11264	1.02061	1.03526	1.24285	0.603894	1.22814	1.25012	0.639455	1.19797	0.741898	0.685079	0.591467	0.646484	0	0.312746	0.953911	1.01281	0	0.820555	0.669412	0.498142	0.851108	0.713251	2.0146	0.546518	0.424647
ARHGEF10L	0	0.0839348	0	0	0	0.102954	0	0	0	0	0	0	0.0999303	0.0619539	0.0774489	0.0791158	0	0	0	0	0	0	0	0	0	0	0	0	0	0	0	0	0	0	0	0	0	0	0	0	0	0	0	0	0	0	0	0	0
AL136529.1	0	0	0	0	0	0	0	0	0	0	0	0	0	0	0	0	0	0	0	0	0	0	0	0	0	0	0	0	0	0	0	0	0	0	0	0	0	0	0	0	0	0	0	0	0	0	0	0	0
ACTL8	0	0	0	0	0	0	0	0	0	0	0	0	0	0	0	0	0	0	0	0	0	0	0	0	0	0	0	0	0	0	0	0	0	0	0	0	0	0	0	0	0	0	0	0	0	0	0	0	0
AL357509.1	0	0	0	0	0	0	0	0	0	0	0	0	0	0	0	0	0	0	0	0	0	0	0	0	0	0	0	0	0	0	0	0	0	0	0	0	0	0	0	0	0	0	0	0	0	0	0	0	0
LINC01654	0	0	0	0	0	0	0	0	0	0	0	0	0	0	0	0	0	0	0	0	0	0	0	0	0	0	0	0	0	0	0	0	0	0	0	0	0	0	0	0	0	0	0	0	0	0	0	0	0
IGSF21	0	0	0	0	0	0	0	0	0	0	0	0	0	0	0	0	0	0	0	0	0	0	0	0	0	0	0	0	0	0	0	0	0	0	0	0	0	0	0	0	0	0	0	0	0	0	0	0	0
IGSF21-AS1	0	0	0	0	0	0	0	0	0	0	0	0	0	0	0	0	0	0	0	0	0	0	0	0	0	0	0	0	0	0	0	0	0	0	0	0	0	0	0	0	0	0	0	0	0	0	0	0	0
AL591896.1	0	0	0	0	0	0	0	0	0	0	0	0	0	0	0	0	0	0	0	0	0	0	0	0	0	0	0	0	0	0	0	0	0	0	0	0	0	0	0	0	0	0	0	0	0	0	0	0	0
KLHDC7A	0	0	0	0	0	0	0	0	0	0	0	0	0	0	0	0	0	0	0	0	0	0	0	0	0	0	0	0	0	0	0	0	0	0	0	0	0	0	0	0	0	0	0	0	0	0	0	0	0
PAX7	0	0	0	0	0	0	0	0	0	0	0	0	0	0	0	0	0	0	0	0	0.133298	0	0	0	0	0	0	0	0	0	0	0	0	0	0	0	0	0	0	0	0	0	0	0	0	0	0	0	0
TAS1R2	0	0	0	0	0	0	0	0	0	0	0	0	0	0	0	0	0	0	0	0	0	0	0	0	0	0	0	0	0	0	0	0	0	0	0	0	0	0	0	0	0	0	0	0	0	0	0	0	0
AL080251.1	0	0	0	0	0	0	0	0	0	0	0	0	0	0	0	0	0	0	0	0	0	0	0	0	0	0	0	0	0	0	0	0	0	0	0	0	0	0	0	0	0	0	0	0	0	0	0	0	0
ALDH4A1	0.0624239	0	0	0	0.15501	0	0	0	0	0	0	0	0	0	0	0	0	0	0	0.145288	0	0	0	0	0.0993066	0.121955	0	0	0	0.181705	0	0	0	0.283656	0	0.167008	0	0	0	0	0	0	0	0	0	0.138595	0	0	0
IFFO2	0	0	0	0	0	0	0	0	0	0	0	0	0.0999303	0	0	0	0	0.127254	0.0963422	0	0	0	0	0	0.0993066	0	0	0.153447	0	0	0	0.114896	0	0	0	0	0	0	0	0	0	0	0	0	0.0759932	0	0	0	0
UBR4	0.229248	0.161367	0.127524	0.486001	0.289186	0.19629	0.200032	0.571206	0	0.232645	0.492853	0.284711	0.422302	0.277303	0.545078	0.152429	0.298302	0.127254	0.535294	0	0.356114	0.685633	0.141868	0.38616	0.0993066	0	0.400852	0	0.590538	0.335416	0.164743	0.114896	0.438229	0.283656	0.296916	0.3746	0	0.115462	0	0.351221	0	0.2489	0.452255	0	0	0.368785	0	0.217053	0.344642
AL035413.1	0	0	0	0	0	0	0	0	0	0	0	0	0	0	0	0	0	0	0	0	0	0	0	0	0	0	0	0	0	0	0	0	0	0	0	0	0	0	0	0	0	0	0	0	0	0	0	0	0
EMC1	0.0624239	0.161367	0.127524	0	0.0805056	0	0.200032	0.176136	0	0.0837077	0.11991	0.284711	0.350921	0.227656	0.149328	0.0791158	0.380779	0	0.0963422	0.145288	0.133298	0.283932	0.141868	0.273238	0	0.121955	0.400852	0.153447	0	0.0949741	0.306145	0.217941	0.0876994	0.151852	0.207394	0.0869864	0	0.312746	0.375662	0.0677835	0	0	0.174472	0	0	0.260299	0	0.310139	0.111154
MRTO4	0.676104	0.300276	0.633438	0.662019	0.814269	0.19629	0.745365	0.76807	0.562659	0.529739	0.368722	0.687195	0.90475	0.324602	0.279227	0.505996	0.593875	0.735078	0.474254	0.485808	0.692213	0.971427	0	0.579717	0.348979	0.121955	0.400852	0.508853	0.959318	0.739999	0.639455	0.311352	0.741898	0.598804	0.454998	0.241098	0.307902	0.398485	0.861988	0.489317	0	0.614018	0.452255	0.677268	0.816817	0.63761	0	0.395293	0.424647
AKR7A3	0	0	0	0	0	0	0	0	0	0	0	0	0	0	0	0	0	0	0	0	0	0	0	0	0	0	0	0	0	0	0	0	0	0	0	0	0	0	0	0	0	0	0	0	0	0	0	0	0
AKR7A2	0.0624239	0.161367	0	0.348684	0.15501	0.102954	0.286804	0.176136	0	0.0837077	0	0.19851	0.0999303	0	0	0.284666	0.109622	0.341543	0.264982	0	0	0	0	0.273238	0.486387	0.230641	0	0.153447	0	0.468617	0.164743	0	0.495683	0	0.379077	0.241098	0.307902	0.115462	0	0.0677835	0	0.353414	0.174472	0	0	0.260299	0	0.217053	0.211179
PQLC2	0	0.233232	0.0657933	0	0.0805056	0.102954	0.286804	0.176136	0.118573	0.0837077	0.0617514	0	0	0.120292	0.149328	0.0791158	0.208405	0.127254	0	0.145288	0	0	0	0.145923	0	0.121955	0	0	0.590538	0.181705	0	0	0	0	0.109064	0	0	0	0	0.0677835	0	0.132174	0	0	0	0	0	0.395293	0.0571205
CAPZB	0.676104	0.911675	0.858712	1.01997	0.984584	1.00615	0.84529	1.04017	0.631922	0.579866	0.567797	1.01403	0.946396	0.532418	0.959557	0.55444	1.00717	1.06467	0.882072	0.739365	0.618177	0.685633	0.566521	0.881269	0.548603	0.646016	0	0.603894	0.590538	0.640101	0.812541	0.548434	0.939311	1.19266	0.868279	0.860028	0.892929	0.312746	0.205368	0.905353	0.753706	0.687706	0.452255	0.829129	0.781309	0.968978	1.44665	0.793919	0.600466
AL031727.2	0	0	0	0	0	0	0	0	0	0	0	0	0	0	0	0	0	0	0	0	0	0	0	0	0	0	0	0	0	0	0	0	0	0	0	0	0	0	0	0	0	0	0	0	0	0	0	0	0
MINOS1	1.32702	1.46492	1.17687	1.12688	1.23291	1.47285	1.41103	1.1678	0.562659	1.26187	0.927725	1.12689	1.2885	0.70439	1.44009	1.33479	1.04862	1.53988	0.839308	1.4907	0.451306	0.971427	0.476048	1.21093	1.02061	1.0803	1.86005	1.38259	1.61438	1.1289	0.729738	1.08116	1.34585	1.33179	0.915507	1.23948	0.892929	0.550632	0.205368	0.816428	1.17857	0.991651	0.566717	0.498142	0.439987	1.02386	0	0.67785	1.47033
NBL1	0.0624239	0	0.0657933	0	0.0805056	0	0.105009	0	0	0	0.11991	0.104173	0.0999303	0.0619539	0	0	0	0	0.184213	0	0.133298	0	0	0.273238	0	0.121955	0	0.153447	0	0	0	0.114896	0	0	0.109064	0.0869864	0	0.115462	0	0.0677835	0	0	0	0	0.0759932	0	0	0.114404	0
MINOS1-NBL1	0	0	0	0	0	0	0	0	0	0	0	0	0	0	0	0	0	0	0	0	0	0	0	0	0	0	0	0	0	0	0	0	0	0	0	0	0	0	0	0	0	0	0	0	0	0	0	0	0
HTR6	0	0	0	0	0	0	0	0	0	0	0	0	0	0	0	0	0	0	0	0	0	0	0	0	0	0	0	0	0	0	0	0	0	0	0	0	0	0	0	0	0	0	0	0	0	0	0	0	0
TMCO4	0	0	0.185664	0	0	0	0.105009	0	0	0	0.0617514	0	0	0.0619539	0	0	0	0	0.0963422	0	0	0	0	0	0	0	0	0	0	0	0	0	0	0	0	0	0	0.115462	0	0	0	0	0	0.279774	0	0	0	0	0
RNF186	0	0	0	0	0	0	0	0	0	0	0	0	0	0	0	0	0	0	0	0	0	0	0	0	0	0	0	0	0	0	0	0	0	0	0	0	0	0	0	0	0	0	0	0	0	0	0	0	0
AL391883.1	0	0	0	0	0	0	0	0	0	0	0	0	0	0	0	0	0	0	0	0	0	0	0	0	0	0	0	0	0	0	0	0	0	0	0	0	0	0	0	0	0	0	0	0	0	0	0	0	0
OTUD3	0.0624239	0	0.127524	0.0992119	0	0	0	0	0	0.0837077	0.0617514	0.104173	0.0999303	0	0	0	0	0	0.0963422	0	0.356114	0	0	0	0.0993066	0	0	0	0	0.0949741	0	0	0	0	0.207394	0.167008	0	0	0.205368	0	0	0.132174	0.174472	0	0.274461	0	0	0	0.0571205
PLA2G2E	0	0	0	0	0	0	0	0	0	0	0	0	0	0	0	0	0	0	0	0	0	0	0	0	0	0	0	0	0	0	0	0	0	0	0	0	0	0	0	0	0	0	0	0	0	0	0	0	0
PLA2G2A	0	0	0	0	0	0	0	0	0	0	0	0	0	0	0	0	0	0	0	0	0	0	0	0	0	0	0	0	0	0	0	0	0	0	0	0	0	0	0	0	0	0	0	0	0	0.138595	0	0	0
PLA2G5	0	0	0	0	0	0	0	0	0	0	0	0	0	0.0619539	0	0	0	0	0	0	0	0	0	0	0	0	0	0	0	0	0	0	0	0	0	0	0	0	0	0	0	0	0	0	0	0	0	0	0
PLA2G2D	0	0	0	0	0	0	0	0	0	0	0	0	0	0	0	0	0	0	0	0	0	0	0	0	0	0	0	0	0	0	0	0	0	0	0	0	0	0	0	0	0	0	0	0	0	0	0	0	0
PLA2G2F	0	0	0	0	0	0	0	0	0	0	0	0	0	0	0	0	0	0	0	0	0	0	0	0	0	0	0	0	0	0	0	0	0	0	0	0	0	0	0	0	0	0	0	0	0	0	0	0	0
Z98257.1	0	0.0839348	0	0	0	0	0	0	0	0.0837077	0	0	0	0	0	0	0	0	0	0	0	0	0	0	0	0	0	0	0	0	0	0	0	0	0	0	0	0	0	0	0	0	0	0	0	0	0	0	0
PLA2G2C	0	0	0	0	0	0	0	0	0	0	0	0	0	0	0	0	0	0	0	0	0	0	0	0	0	0	0	0	0	0	0	0	0	0	0	0	0	0	0	0	0	0	0	0	0	0	0	0	0
UBXN10-AS1	0.0624239	0	0	0	0	0	0	0	0	0	0	0	0	0	0	0	0	0	0	0	0	0	0	0	0	0	0	0	0	0	0	0	0	0	0	0	0	0	0	0	0	0	0	0	0	0	0	0	0.0571205
UBXN10	0	0	0	0	0	0	0	0	0	0	0	0	0	0	0	0	0	0	0	0	0	0	0	0	0	0	0	0	0	0	0	0	0	0	0	0	0	0	0	0	0	0	0	0	0	0	0	0	0
LINC01757	0	0	0	0	0	0	0	0	0	0	0	0	0	0	0	0	0	0	0	0	0	0	0	0	0	0	0	0	0	0	0	0	0	0	0	0	0	0	0	0	0	0	0	0	0	0	0	0	0
Z98257.2	0	0	0	0	0	0	0	0	0	0	0	0	0	0	0	0	0	0	0	0	0	0	0	0	0	0	0	0	0	0	0	0	0	0	0	0	0	0	0	0	0	0	0	0	0	0	0	0	0
VWA5B1	0	0	0	0	0	0	0	0	0	0	0	0	0	0	0	0	0	0	0	0	0	0	0	0	0	0	0	0	0	0	0	0	0	0	0	0	0	0	0	0	0	0	0	0	0	0	0	0	0
AL020998.1	0	0	0	0	0	0	0	0	0	0	0	0	0	0	0	0	0	0	0	0	0	0	0	0	0	0	0	0	0	0	0	0	0	0	0	0	0	0	0	0	0	0	0	0	0	0	0	0	0
LINC01141	0	0	0	0	0	0	0	0	0	0	0	0	0	0	0	0	0	0	0	0	0	0	0	0	0	0	0	0	0	0	0	0	0	0	0	0	0	0	0	0	0	0	0	0	0	0	0	0	0
AL139254.1	0	0	0	0	0	0	0	0	0	0	0	0	0	0	0	0	0	0	0	0	0	0	0	0	0	0	0	0	0	0	0	0	0	0	0	0	0	0	0	0	0	0	0	0	0	0	0	0	0
AL139254.2	0	0	0	0	0	0	0	0	0	0	0	0	0	0	0	0	0	0	0	0	0	0	0	0	0	0	0	0	0	0	0	0	0	0	0	0	0	0	0	0	0	0	0	0	0	0	0	0	0
AL139254.3	0	0	0	0	0	0	0	0	0	0	0	0	0	0	0	0	0	0	0	0	0	0	0	0	0	0	0	0	0	0	0	0	0	0	0	0	0	0	0	0	0	0	0	0	0	0	0	0	0
CAMK2N1	0	0	0.127524	0	0	0	0	0.091941	0	0	0	0	0	0	0	0	0	0	0	0	0	0	0	0	0	0	0.400852	0	0	0	0	0	0	0	0	0	0.307902	0.218961	0	0	0	0	0	0	0	0	0	0	0
MUL1	0.121179	0	0.127524	0.0992119	0	0	0	0	0	0.0837077	0.174872	0.284711	0	0.120292	0.0774489	0.0791158	0.109622	0	0	0.27212	0.133298	0	0.141868	0	0	0.121955	0	0.28645	0	0	0.164743	0.114896	0.0876994	0.151852	0.207394	0	0	0	0	0.0677835	0	0.132174	0	0	0.212581	0.138595	0	0.114404	0
FAM43B	0	0.0839348	0	0	0	0	0	0	0	0	0	0	0	0	0	0	0	0	0	0	0.133298	0	0	0	0	0	0	0	0	0	0	0	0	0	0	0	0	0	0	0	0	0	0	0	0	0	0	0	0
CDA	0.279197	0.75999	0.434407	0.54818	0.350076	0.102954	0.366644	0.393056	0.118573	0.160947	0.323667	0.437585	0.551386	0.277303	0.0774489	0.284666	0.593875	0.517917	0.339712	1.05656	0	0	0.141868	0.579717	0.348979	0.230641	0	0.403822	0	0.335416	0.540205	0.114896	0.697268	0.685079	0.591467	0.310075	0	0	0	0.131263	0	0.2489	0	0	0	0	0	0	0.0571205
PINK1	0	0.161367	0.434407	0.0992119	0.40747	0.102954	0.200032	0.176136	0.118573	0.362248	0.323667	0.19851	0	0.0619539	0.0774489	0.455085	0	0.240127	0.184213	0.485808	0.250899	0	0	0.273238	0.348979	0.121955	0	0.153447	0	0.468617	0.164743	0.114896	0.24293	0.151852	0.207394	0.167008	0	0.618823	0.205368	0.300599	0	0.2489	0	0	0.146617	0.555777	0	0.217053	0.111154
PINK1-AS	0	0	0.0657933	0	0	0	0	0	0	0	0	0	0	0	0.0774489	0	0	0	0	0	0	0	0	0	0	0	0	0	0	0	0	0	0	0	0	0	0	0	0	0	0	0	0	0	0	0	0	0	0
DDOST	0.37218	0.674544	0.736252	0.811643	0.608868	0.923528	0.509421	1.00555	0.869107	0.476965	0.492853	1.12689	0.946396	0.56926	0.928224	0.727686	0.821724	1.19604	0.747869	1.00067	0.618177	1.72219	1.18979	0.741817	0.857501	0.773496	1.78019	0.844479	1.89231	0.830818	0.889008	0.680089	0.825595	0.838072	0.766555	0.241098	0.542985	0.550632	0.953911	0.784938	0	0.820555	0.762536	0	0.62514	1.07588	0	0.67785	0.749946
KIF17	0	0	0.0657933	0	0.0805056	0	0	0	0.118573	0	0	0	0	0.0619539	0	0	0	0	0.0963422	0	0	0	0	0	0	0.121955	0	0	0.590538	0	0	0	0	0	0	0	0	0	0	0	0	0	0	0	0	0	0	0	0.0571205
SH2D5	0	0	0	0	0	0	0	0	0	0	0.0617514	0	0	0	0	0	0	0	0	0	0	0	0	0	0	0	0	0	0	0.0949741	0	0	0	0	0	0	0	0	0	0	0	0	0	0	0	0	0	0	0.0571205
AL663074.1	0	0	0	0	0	0	0	0	0	0	0	0	0	0	0	0	0	0	0	0	0	0	0	0	0	0	0	0	0	0	0	0	0	0	0	0	0	0	0	0	0	0	0	0	0	0	0	0	0
HP1BP3	0.229248	0.478038	0.185664	0.272239	0.289186	0.3603	0.286804	0.393056	0.224565	0.299545	0.174872	0.284711	0	0.324602	0.0774489	0.344758	0.380779	0	0.409244	0.145288	0.761143	0.685633	0	0.145923	0.272478	0.328663	0	0.403822	0	0.404232	0.164743	0.114896	0.24293	0.151852	0.296916	0.241098	0.307902	0.218961	0	0.531414	0	0.2489	0.452255	0	0.489587	0	0	0.310139	0.5338
EIF4G3	0.121179	0	0.185664	0.348684	0.15501	0.281654	0.286804	0.091941	0	0.0837077	0.411834	0	0	0.277303	0.0774489	0.152429	0	0	0.264982	0.27212	0	0.504819	0.376568	0.145923	0.0993066	0.328663	0	0	0	0.335416	0.164743	0.217941	0	0	0.109064	0	0	0.115462	0	0.0677835	0	0.2489	0.174472	0	0	0	0	0.114404	0.211179
ECE1	0.0624239	0.0839348	0.127524	0.0992119	0	0	0	0.253789	0	0.0837077	0.11991	0	0.274051	0	0.149328	0.152429	0.208405	0.127254	0.0963422	0.27212	0.133298	0.504819	0.376568	0.145923	0	0	0	0.153447	0	0.0949741	0	0	0	0.283656	0	0.241098	0	0.312746	0	0.0677835	0	0.2489	0	0	0	0.138595	0	0.114404	0.111154
AL031005.1	0	0	0	0	0	0	0	0	0	0	0	0	0	0	0	0	0	0	0	0	0	0	0	0	0	0	0	0	0	0	0	0	0	0	0	0	0	0	0	0	0	0	0	0	0	0	0	0	0
AL031728.1	0	0	0	0	0	0	0	0	0	0	0	0	0	0	0	0	0	0	0	0	0	0	0	0	0	0	0	0	0	0	0	0	0	0	0	0	0	0	0	0	0	0	0	0	0	0	0	0	0
AL592309.2	0	0	0	0	0	0	0	0	0	0	0	0	0	0	0	0	0	0	0	0	0	0	0	0	0	0	0	0	0	0	0	0	0	0	0	0	0	0	0	0	0	0	0	0	0	0	0	0	0
NBPF3	0.0624239	0.0839348	0	0	0	0	0	0	0	0.0837077	0.0617514	0	0	0	0	0	0	0	0	0	0	0	0	0	0	0	0	0	0	0	0	0	0.0876994	0	0	0	0	0	0	0	0	0	0	0	0.0759932	0	0	0	0.0571205
ALPL	0.739567	1.04335	0.829474	0.714421	0.776426	0.681054	0.936131	1.1678	0.814874	0.944528	0.702685	1.05308	0.815863	0.878004	0.895878	1.03363	0.714275	0.595663	0.882072	0.94146	0.133298	1.28833	0.649483	0.664048	0.764748	0.499876	0.400852	0.508853	1.61438	0.739999	0.430007	0.948888	0.377271	0.764499	0.868279	0.737442	0.307902	0.477449	0.375662	0	0	0	0.174472	0	0.489587	0.466646	0	0.310139	0.662964
AL359815.1	0	0	0	0	0	0	0	0	0	0	0	0	0	0	0	0	0	0	0	0	0	0	0	0	0	0	0	0	0	0	0	0	0	0	0	0	0	0	0	0	0	0	0	0	0	0	0	0	0
RAP1GAP	0	0	0	0	0	0	0	0	0	0	0	0	0	0.0619539	0	0	0	0	0	0	0	0	0	0	0	0	0	0	0	0	0	0	0.168324	0	0	0	0	0	0	0	0	0	0	0	0	0	0	0	0
USP48	0.279197	0.478038	0.518829	0.764213	0.696152	0.73448	0.105009	0.85365	0.631922	0.421251	0.323667	0.284711	0.610174	0.227656	0.394176	0.64481	0.380779	0.913391	0.409244	0	0.451306	0.838705	0.266088	0.38616	0.607175	0.499876	0.68622	0.28645	0.959318	0.640101	0.729738	0.680089	0.495683	0.283656	0.71153	0.3746	0.542985	0.115462	0.521132	0.648012	0	0.534464	0.762536	0	0.70627	0.260299	0	0.546518	0.462371
LDLRAD2	0	0	0	0	0	0	0	0	0	0	0	0	0	0	0	0	0	0	0	0	0	0	0	0	0	0	0	0	0	0	0	0	0	0	0	0	0	0	0	0	0	0	0	0	0	0	0	0	0
HSPG2	0	0	0	0	0	0	0	0	0	0	0	0	0	0	0	0	0	0	0	0	0	0	0.141868	0	0	0.230641	0	0	0	0	0	0	0	0	0	0	0	0.115462	0	0	0	0	0	0	0	0	0	0	0
CELA3B	0	0	0	0	0	0	0	0	0	0	0	0	0	0	0	0	0	0	0	0	0	0	0	0	0	0	0	0	0	0	0	0	0	0	0	0	0	0	0	0	0	0	0	0	0	0	0	0	0
CELA3A	0	0	0	0	0	0	0	0	0	0	0	0	0	0.0619539	0	0	0	0	0	0	0	0	0	0	0	0	0	0	0	0	0	0	0	0	0	0	0	0	0	0	0	0	0	0	0	0	0	0	0
LINC01635	0	0	0	0.0992119	0	0	0	0	0	0	0	0	0	0	0	0	0	0	0	0	0	0	0	0	0	0	0	0	0	0	0	0	0	0	0	0	0	0	0	0	0	0	0	0	0	0	0	0	0
CDC42	0.827796	0.911675	1.34969	1.3662	1.43168	1.08246	0.84529	1.07364	0.696697	1.77316	1.13206	1.01403	1.09754	1.81043	1.22841	1.1444	1.26662	1.01674	0.923082	0.811364	1.66349	0.685633	0	1.21093	0.8122	1.31474	1.49328	0.844479	0.959318	1.1289	0.889008	1.12163	1.07325	0.504377	1.04512	1.21281	0.542985	1.75324	1.48606	1.45775	1.17857	1.93656	1.1901	1.4418	1.76066	1.87186	1.44665	0.217053	0.950558
AL031281.2	0	0	0	0	0	0	0	0	0	0	0	0	0	0	0	0	0	0	0	0	0	0	0	0	0	0	0	0	0	0	0	0	0	0	0	0	0	0	0	0	0	0	0	0	0	0	0	0	0
WNT4	0	0	0	0	0	0	0	0	0	0	0	0	0	0	0	0	0	0	0	0	0	0	0	0	0	0	0	0	0	0	0	0	0	0	0	0	0	0	0	0	0	0	0	0	0	0	0	0	0
ZBTB40	0.121179	0	0.127524	0.189463	0.0805056	0	0.105009	0	0	0.160947	0.0617514	0.104173	0.190776	0.175414	0.394176	0.0791158	0.109622	0.127254	0.0963422	0	0	0	0.141868	0	0	0	0	0	0	0.0949741	0	0.217941	0.0876994	0.151852	0.109064	0	0	0	0	0	0	0	0	0.279774	0	0	0	0	0
EPHA8	0	0	0	0	0.0805056	0	0	0	0	0	0	0	0	0	0	0.220732	0	0	0	0	0	0	0	0	0.0993066	0	0	0	0	0	0	0.217941	0	0	0	0	0	0	0	0	0	0	0	0	0	0	0	0	0.0571205
C1QA	0	0	0	0	0	0	0	0	0	0	0	0	0	0	0	0	0	0	0	0	0	0	0	0	0	0	0	0	0	0	0	0	0	0	0	0	0	0	0	0	0	0	0	0	0	0	0	0	0
C1QC	0	0	0	0	0	0	0	0	0	0	0	0	0	0	0	0	0	0	0	0	0	0	0	0	0	0	0	0	0	0	0	0	0	0	0	0	0	0	0	0	0	0	0	0	0	0	0	0	0
C1QB	0	0	0	0	0	0	0	0	0	0	0	0	0	0	0	0	0	0	0	0	0	0	0	0	0	0	0	0	0	0	0	0	0	0	0	0	0	0	0	0	0	0	0	0	0	0	0	0	0
EPHB2	0	0	0	0	0.0805056	0	0	0	0	0	0	0	0	0.0619539	0	0	0	0	0	0	0	0	0	0	0	0	0	0	0.590538	0.0949741	0	0.114896	0	0	0	0	0	0	0	0	0	0.353414	0	0	0	0	0	0	0
AL512444.1	0	0	0	0	0	0	0	0	0	0	0	0	0	0	0	0	0	0	0	0	0	0	0	0	0	0	0	0	0	0	0	0	0	0	0	0	0	0	0	0	0	0	0	0	0	0	0	0	0
LACTBL1	0	0	0	0	0	0	0	0	0	0	0	0	0	0	0	0	0	0	0	0	0	0	0	0	0	0	0	0	0	0	0	0	0	0	0	0	0	0	0	0	0	0	0	0	0	0	0	0	0
TEX46	0	0	0	0	0	0	0	0	0	0	0	0	0	0	0	0	0	0	0	0	0	0	0	0	0	0	0	0	0	0	0	0	0	0	0	0	0	0	0	0	0	0	0	0	0	0	0	0	0
KDM1A	0.676104	0.478038	0.518829	0.272239	0.653462	0.56479	0.573827	0.456032	0.320392	0.716733	0.821522	0.437585	0.861294	0.79496	0.545078	0.505996	0.380779	0.798115	0.264982	0.27212	0.943319	0.685633	0.266088	0.741817	0.548603	0.711786	0.400852	0.153447	0	0.691297	0.540205	0.680089	0.312355	0.283656	0.207394	0.435212	0	0.218961	0.205368	0.131263	0	0.448031	0.566717	0	0.536843	0.910913	0	0.310139	0.211179
AL031428.1	0	0	0	0	0	0	0	0	0	0	0	0	0	0	0	0	0	0	0	0	0	0	0	0	0	0	0	0	0	0	0	0	0	0	0	0	0	0	0	0	0	0	0	0	0	0	0	0	0
LUZP1	0.415619	0.422223	0.829474	0.54818	0.608868	0.281654	0.745365	0.674475	0.224565	0.529739	0.368722	0.740948	0.665696	0.494167	0.338352	0.875303	0.769442	0.433613	0.474254	0	0.618177	0.283932	0	0.38616	0.348979	0.230641	0.400852	0.403822	0.959318	0.468617	0.306145	0.217941	0.24293	0.283656	0.296916	0.435212	0	0.618823	0.648103	0.0677835	0	0.2489	0.174472	0.279774	0.581966	0.138595	0	0.946107	0.662964
HTR1D	0	0	0.292692	0.0992119	0.0805056	0	0.105009	0.091941	0	0	0	0.284711	0	0.120292	0	0.0791158	0	0	0.184213	0	0	0	0.141868	0	0.189636	0	0	0.28645	0	0	0.164743	0	0.0876994	0.151852	0	0	0	0	0	0.0677835	0	0	0	0	0	0.138595	0	0	0
LINC01355	0	0	0.0657933	0	0	0	0	0	0	0	0	0	0	0.0619539	0	0	0	0	0	0	0	0	0	0	0	0	0	0	0	0	0	0	0	0	0	0	0	0	0	0	0	0	0	0	0	0	0	0	0
AL109936.6	0	0	0	0	0	0	0	0	0	0	0	0	0	0	0	0	0	0	0	0	0	0	0	0	0	0	0	0	0	0	0	0	0	0	0	0	0	0	0	0	0	0	0	0	0	0	0	0	0
HNRNPR	0.739567	0.875855	0.887119	0.900244	0.814269	0.87951	0.978633	1.49667	0.631922	1.10133	0.79311	0.840493	0.946396	0.765672	0.86245	1.03363	0.918739	0.9664	0.535294	0.661777	0.886204	1.19344	0.86366	0.881269	0.714932	1.0803	1.37589	0.28645	0.959318	0.640101	0.639455	1.08116	0.825595	0.906601	1.00376	1.12826	0	1.0846	1.03809	0.399404	0	1.51131	0.926218	1.18167	1.46236	0.968978	0	1.03605	0.855274
ZNF436	0	0	0	0	0	0	0	0	0	0	0	0	0	0	0	0	0	0	0	0	0	0	0	0	0	0	0	0	0	0	0.164743	0	0.0876994	0	0	0	0	0	0	0	0	0	0	0	0	0	0	0	0
ZNF436-AS1	0	0	0	0	0	0	0	0	0	0	0	0	0	0	0	0	0	0	0	0	0	0	0	0	0	0	0	0	0	0	0	0	0	0	0	0	0	0	0	0	0	0	0	0	0	0	0	0	0
AL109936.2	0	0	0	0	0	0	0	0	0	0	0	0	0	0	0	0	0	0	0	0	0	0	0	0	0	0	0	0	0	0	0	0	0	0	0	0	0	0	0	0	0	0	0	0	0	0	0	0	0
TCEA3	0	0	0	0	0	0.102954	0	0	0	0	0	0	0.0999303	0.0619539	0	0	0	0	0	0	0	0	0	0	0	0	0	0	0	0.0949741	0	0	0.0876994	0	0	0	0.307902	0	0	0	0	0	0	0	0	0	0	0	0
ASAP3	0	0.0839348	0	0.189463	0.0805056	0	0.105009	0	0	0	0	0	0	0.120292	0	0.0791158	0	0	0	0	0	0	0.141868	0	0	0	0	0	0	0.181705	0.164743	0	0	0	0.207394	0	0	0	0	0	0	0.132174	0	0	0.0759932	0.260299	0	0	0
E2F2	0	0	0	0	0	0	0	0	0	0	0	0	0	0.0619539	0	0.152429	0	0.127254	0	0	0	0	0	0	0	0	0	0	0	0	0	0	0.0876994	0	0	0	0	0	0	0	0	0	0	0	0	0	0	0.114404	0.0571205
AL021154.1	0	0	0	0	0	0	0	0	0	0	0	0	0	0	0	0	0	0	0	0	0	0	0	0	0	0	0	0	0	0	0	0	0	0	0	0	0	0	0	0	0	0	0	0	0	0	0	0	0
ID3	0.855556	0.674544	1.11192	1.01997	1.86397	1.3113	0.105009	0.456032	2.79475	1.07187	1.44659	1.45717	0.350921	1.4187	1.42083	1.1444	0.593875	0.517917	0.69881	0.27212	0.133298	0.283932	0.266088	2.51055	1.31225	0.988107	0	0	0.590538	0	2.20376	0.475478	1.97864	0.906601	0.379077	0.779996	1.52729	0.312746	0	0.0677835	2.04758	1.18201	0	0	1.48048	0.368785	0	1.82645	0.111154
MDS2	0.0624239	0	0	0	0	0	0	0	0	0	0	0	0	0	0	0	0	0	0	0	0	0	0	0	0	0	0	0	0	0	0	0	0	0	0	0	0	0	0	0	0	0	0	0	0	0	0	0	0
RPL11	3.94408	3.95213	4.02078	4.03402	3.9426	3.84738	3.93055	3.90269	4.20794	3.86882	4.01684	3.87786	3.87509	3.98394	4.1028	3.70783	3.87439	3.7628	4.10044	4.05905	3.22844	3.2044	3.59354	4.04733	4.1097	3.94322	3.40428	4.21709	3.19228	4.03941	3.92764	3.86096	3.97836	3.94492	3.9827	3.9527	4.31155	3.54552	3.90317	4.08583	3.87627	3.67467	3.94185	4.01161	3.93604	3.93955	4.08563	4.08871	4.07487
ELOA	0.535644	0.300276	0.185664	0.419698	0.696152	0.43321	0.573827	0.176136	0.224565	0.299545	0.492853	1.01403	0.350921	0.120292	0.394176	0.505996	0.527763	0.517917	0.264982	0.27212	0.692213	0	0.266088	0.38616	0	0	0	0.690681	0	0.468617	0.430007	0.475478	0.438229	0.504377	0.525559	0.310075	0.892929	0.550632	0.375662	0.247278	0	0.2489	0.322978	0.279774	1.03531	0.368785	1.44665	0.473761	0.211179
ELOA-AS1	0.0624239	0.0839348	0.0657933	0	0	0.281654	0.105009	0.176136	0	0.160947	0.0617514	0	0	0.175414	0.0774489	0	0.208405	0	0	0	0	0	0	0.145923	0	0.121955	0	0	0	0.0949741	0.164743	0	0.0876994	0.151852	0	0	0	0	0	0.0677835	0	0.132174	0	0	0	0	0	0	0.0571205
PITHD1	0.642795	0.530901	0.477509	0.419698	0.289186	0.681054	0.573827	0.85365	0.118573	0.529739	0.276487	0.630388	0.350921	0.454395	0.338352	0.687107	0.655886	0.798115	0.0963422	0.577658	1.09737	0.283932	0.266088	0.273238	0.486387	0.230641	0.400852	0	0.590538	0.529105	0.306145	0.311352	0.377271	0.400094	0.454998	0.546417	0.307902	0.742663	0.205368	0.531414	0	0.534464	0.998998	0.279774	0.666528	0.555777	0	0.395293	0.257674
LYPLA2	0.855556	0.422223	0.736252	0.272239	0.562192	0.56479	0.796575	0.674475	0.224565	0.421251	0.733744	0.570158	0.350921	0.532418	0.394176	0.687107	0.456969	0.517917	0.184213	0.145288	0.133298	0	0.649483	0.38616	0.348979	0.417929	0.400852	0.603894	0.590538	0.691297	0.164743	0.548434	0.24293	0.598804	0.454998	0.0869864	0.542985	0.115462	0.375662	0.57181	0.753706	0.614018	0.322978	0	0.332734	0.555777	0	0.114404	0.257674
GALE	0.176673	0	0	0.486001	0.15501	0.19629	0.200032	0.091941	0	0	0	0.104173	0.0999303	0.0619539	0.338352	0	0.109622	0	0.184213	0	0	0.283932	0	0	0	0	0	0.153447	0.590538	0.0949741	0	0	0.24293	0	0.109064	0.0869864	0	0	0.205368	0.131263	0.753706	0	0	0	0	0	0	0	0.211179
HMGCL	0.121179	0.300276	0.0657933	0.189463	0	0.281654	0.105009	0	0	0.232645	0.174872	0	0	0	0.0774489	0.0791158	0	0	0	0	0.133298	0	0.266088	0	0.272478	0.121955	0	0	0	0.181705	0.164743	0	0.0876994	0.504377	0	0.0869864	0	0	0	0.190952	0	0.132174	0.322978	0	0.0759932	0	0	0.114404	0.0571205
FUCA1	0.0624239	0.161367	0.0657933	0.189463	0.224347	0.102954	0.105009	0.091941	0.224565	0.362248	0.11991	0.284711	0.190776	0.0619539	0.149328	0.152429	0.109622	0.595663	0.184213	0.384661	0.451306	0.504819	0.266088	0.273238	0.348979	0.121955	0.400852	0.153447	0.590538	0.404232	0	0.114896	0.168324	0.504377	0.207394	0.3746	0	0.903691	0.375662	0.0677835	0	0.132174	1.13037	0	0.387798	0.713251	0	0.114404	0.302103
CNR2	0	0	0.0657933	0	0	0	0	0.176136	0.118573	0.160947	0.0617514	0.104173	0	0	0	0.152429	0	0	0	0	0	0	0	0.145923	0.0993066	0	0	0	0	0	0	0	0	0	0	0	0	0	0	0	0	0	0	0	0.0759932	0	0	0	0.0571205
AL590609.3	0	0	0	0	0	0	0	0	0	0	0	0	0	0	0	0	0	0	0	0	0	0	0	0	0	0	0	0	0	0	0	0	0	0	0	0	0	0	0	0	0	0	0	0	0	0	0	0	0
PNRC2	0.572651	0.628918	0.736252	0.981631	0.984584	1.08246	1.0194	0.93248	0.562659	0.627601	0.821522	0.570158	0.274051	0.851082	0.447048	0.875303	0.714275	0.433613	0.69881	0.485808	1.51837	0.504819	0.476048	0.38616	0.714932	0.938616	0.68622	0.690681	0.590538	0.91407	0.540205	0.475478	0.438229	0.764499	0.71153	0.546417	0	1.33894	0.205368	1.01281	0.753706	0.820555	1.13037	0.498142	1.06296	0.466646	1.44665	0.395293	0.973025
SRSF10	1.34396	0.875855	1.11192	0.981631	0.952763	1.15335	1.09627	1.04017	0.869107	0.716733	0.763868	1.09067	1.06184	0.929767	1.07591	0.909038	1.32987	1.15414	1.10616	0.739365	1.54912	0.971427	0.925944	0.944321	1.05754	1.03526	1.37589	0.603894	1.61438	1.19134	0.812541	0.994952	0.741898	0.970734	1.00376	1.00311	0.733187	1.12514	1.03809	0.648012	0.753706	0.880899	0.998998	0.677268	1.1908	0.849267	0	0.847263	0.973025
AL591178.1	0	0	0	0	0	0	0	0	0	0	0	0	0	0.0619539	0	0	0	0	0	0	0	0	0	0	0	0	0	0	0	0	0	0	0	0	0	0	0	0	0	0	0	0	0	0	0	0	0	0	0
MYOM3	0	0	0	0	0	0	0	0	0	0	0	0	0	0	0	0	0	0	0	0	0	0	0	0	0	0	0	0	0	0	0	0	0	0	0	0	0	0	0	0	0	0	0	0	0	0	0	0	0
AL591178.2	0	0	0	0	0	0	0	0	0	0	0	0	0	0	0	0	0	0	0	0	0	0	0	0	0	0	0	0	0	0	0	0	0	0	0	0	0	0	0	0	0	0	0	0	0	0	0	0	0
IL22RA1	0	0	0	0	0	0	0	0	0	0	0	0	0	0	0	0	0	0	0	0	0	0	0	0	0	0	0	0.153447	0	0	0	0	0	0	0	0	0	0	0	0	0	0	0	0	0	0	0	0	0
IFNLR1	0	0.0839348	0	0	0	0	0	0	0	0.0837077	0.0617514	0.104173	0	0	0.0774489	0.0791158	0	0	0	0	0	0	0.141868	0	0	0	0	0	0	0	0	0	0	0	0	0	0	0	0	0	0	0	0	0	0	0.138595	0	0	0
AL590683.1	0	0	0	0	0	0	0	0	0	0	0	0	0	0	0	0	0	0	0	0	0	0	0	0	0	0	0	0	0	0	0	0	0	0	0	0	0	0	0	0	0	0	0	0	0	0	0	0	0
AL138902.1	0	0	0	0	0	0	0	0	0	0	0	0	0	0	0	0	0	0	0	0	0	0	0	0	0	0	0	0	0	0	0	0	0	0	0	0	0	0	0	0	0	0	0	0	0	0	0	0	0
GRHL3	0.121179	0	0.0657933	0.0992119	0.15501	0	0.105009	0	0.320392	0	0.0617514	0	0	0.0619539	0	0	0	0	0.0963422	0	0	0	0	0	0	0	0	0	0	0	0	0	0	0	0	0	0.307902	0	0	0.247278	0	0	0	0	0	0	0	0.310139	0.111154
STPG1	0	0.0839348	0.0657933	0.0992119	0.0805056	0	0	0	0	0	0.11991	0	0	0.0619539	0.0774489	0	0	0.127254	0.184213	0	0.133298	0	0	0	0.0993066	0	0	0	0.959318	0.0949741	0	0.311352	0	0	0.207394	0.0869864	0	0.115462	0	0.0677835	0	0	0.174472	0	0	0.138595	0	0	0.211179
NIPAL3	0.121179	0	0.185664	0	0.15501	0	0	0.091941	0	0.160947	0.174872	0	0	0.175414	0	0.152429	0.208405	0	0	0.27212	0	0.283932	0	0	0	0	0	0.28645	0	0	0	0.114896	0	0	0.109064	0.0869864	0	0	0	0.0677835	0	0	0	0	0.0759932	0.138595	0	0	0.257674
RCAN3	0.326769	0.233232	0.127524	0.189463	0.224347	0.102954	0	0	0	0.232645	0.0617514	0	0	0.277303	0	0.220732	0.109622	0	0.0963422	0.145288	0.451306	0	0	0	0.0993066	0.121955	0	0.28645	0	0.468617	0	0	0	0	0.109064	0.0869864	0	0.398485	0	0	0	0.2489	0.174472	0	0	0	0	0.114404	0.0571205
AL445686.2	0.0624239	0.0839348	0	0.0992119	0	0	0	0	0.118573	0	0	0.284711	0.0999303	0	0	0	0	0	0	0	0	0	0	0	0	0	0	0	0	0.0949741	0	0.217941	0	0	0	0	0	0.115462	0	0	0	0.132174	0.174472	0	0	0	0	0	0
NCMAP	0	0	0	0	0	0	0	0	0	0	0	0	0	0	0	0	0	0	0	0	0	0	0	0	0	0	0	0	0	0	0	0	0	0	0	0	0	0	0	0	0	0	0	0	0	0	0	0	0
SRRM1	1.5687	1.28833	1.40125	1.53698	1.49003	1.28164	1.29673	1.42981	0.920549	1.42147	1.06848	1.19563	1.34483	1.3041	1.25172	1.61624	1.52422	1.1104	0.923082	1.1095	2.04145	0.971427	1.23512	0.944321	1.31225	0.886548	1.49328	0.977746	0.959318	1.38352	1.44069	1.51093	1.41499	0.970734	1.08484	1.51389	0.892929	1.27263	1.31794	1.01281	0.753706	0.991651	1.13037	0.498142	1.44389	1.17245	1.44665	1.23084	1.59706
AL445648.1	0	0	0	0	0	0	0	0	0	0	0	0	0	0	0	0	0	0	0	0	0	0	0	0	0	0	0	0	0	0	0	0	0	0	0	0	0	0	0	0	0	0	0	0	0	0	0	0	0
CLIC4	0.279197	0.161367	0.518829	0.54818	0.350076	0.785197	0.105009	0.253789	0.814874	0.232645	0.368722	0.570158	0.350921	0.324602	0.394176	0.455085	0.380779	0.341543	0.339712	0.485808	0.133298	0.283932	0.266088	0.145923	0.348979	0.328663	0	0.403822	0.590538	0.468617	0	0.396779	0.377271	0.283656	0.379077	0.310075	0.733187	0.799269	0.205368	0.960527	0.753706	0.353414	0.566717	0.677268	0.536843	0.466646	1.44665	0.395293	0.344642
RUNX3	0	0	0	0	0	0	0	0	0	0	0	0	0	0	0	0	0	0	0	0	0	0	0	0	0	0	0	0	0	0	0	0	0	0	0	0	0.307902	0	0	0	0	0	0	0	0	0	0	0	0.0571205
AL445471.1	0	0	0	0	0	0	0	0	0	0	0	0	0	0	0	0	0	0	0	0	0	0	0	0	0	0	0	0	0	0	0	0	0	0	0	0	0	0	0	0	0	0	0	0	0	0	0	0	0
AL445471.2	0	0	0	0	0	0	0	0	0	0	0	0	0	0	0	0	0	0	0	0	0	0	0	0	0	0	0	0	0	0	0	0	0	0	0	0	0	0	0	0	0	0	0	0	0	0	0	0	0
AL050344.1	0	0	0	0	0	0	0	0	0	0	0	0	0	0	0	0	0	0	0	0	0	0	0	0	0	0	0	0	0	0	0	0	0	0	0	0	0	0	0	0	0	0	0	0	0	0	0	0	0
AL031432.1	0	0	0	0	0.0805056	0	0	0	0	0.0837077	0	0	0	0	0	0	0	0.127254	0	0	0	0	0	0	0	0.121955	0	0	0	0	0	0	0	0	0	0	0	0	0	0	0	0	0	0	0	0	0	0	0
SYF2	0.827796	0.422223	1.06615	0.606719	0.608868	0.56479	0.891742	0.624173	0.920549	0.909986	0.67063	1.25994	1.06184	0.7355	0.895878	0.766683	0.769442	0.517917	0.339712	0.94146	1.27162	0.283932	0.797237	0.38616	0.607175	0.499876	0.68622	0.690681	0.959318	0.468617	0.430007	0.796411	0.902824	0.764499	0.653299	0.49236	0.733187	0.998232	1.31794	0.752424	0.753706	0.820555	1.24647	0.829129	0.536843	0.849267	0	0.473761	0.90405
AL031432.5	0	0	0	0	0	0	0	0	0	0	0	0	0	0	0	0	0	0	0	0	0	0	0	0	0	0	0	0	0	0	0	0	0	0	0	0	0	0	0	0	0	0	0	0	0	0	0	0	0
RSRP1	0.121179	0.0839348	0.389364	0.272239	0.350076	0.501163	0.200032	0.091941	0	0.160947	0	0.364066	0	0.324602	0.216385	0.0791158	0.109622	0	0.0963422	0.485808	0.250899	0.283932	0.141868	0	0.0993066	0.230641	0.400852	0	0	0.0949741	0	0.114896	0.24293	0.151852	0.591467	0.241098	1.15165	1.1641	1.25498	0.131263	0	0	0.926218	0.829129	0.947443	0	0	0.310139	0.111154
AL031432.3	0	0	0	0	0	0	0	0	0	0	0	0	0	0	0	0	0	0	0	0	0	0	0	0	0	0	0	0	0	0	0	0	0	0	0	0	0	0	0.205368	0	0	0	0	0	0	0	0	0	0
RHD	0	0	0	0	0	0	0	0	0	0	0	0	0	0	0	0	0	0	0	0	0	0	0	0	0	0	0	0	0	0	0	0	0	0	0	0	0	0	0	0	0	0	0	0	0	0	0	0	0
TMEM50A	0.497214	0.422223	0.768301	0.54818	0.850732	0.785197	0.634336	0.571206	0.562659	0.67316	0.276487	0.931019	0.76827	0.56926	0.75489	0.600646	0.527763	0.735078	0.69881	0.485808	0.997348	1.52861	0.141868	0.944321	0.486387	0.499876	0	0.403822	1.4398	0.640101	0.540205	0	0.784622	0.838072	0.653299	0.435212	1.03063	0.852843	1.03809	0.57181	0	0.991651	0.762536	0.279774	1.03531	0.849267	0	0.847263	0.749946
RHCE	0	0	0	0	0	0	0	0	0	0	0	0	0	0	0	0	0	0	0	0	0	0	0	0	0	0	0	0	0	0	0	0	0	0	0	0	0	0	0	0	0	0	0	0	0	0	0	0	0
MACO1	0.0624239	0	0.127524	0	0.0805056	0.19629	0.105009	0.091941	0.118573	0.160947	0.0617514	0	0.190776	0.277303	0.0774489	0	0.109622	0	0.0963422	0	0.356114	0.283932	0	0	0.0993066	0.230641	0	0	0	0	0	0.311352	0.0876994	0	0.109064	0.0869864	0	0.115462	0.375662	0.190952	0	0.132174	0	0.677268	0.212581	0	0	0	0.111154
LDLRAP1	0.415619	0.161367	0.185664	0.189463	0.15501	0.281654	0.200032	0.325845	0.320392	0.160947	0.567797	0.19851	0.0999303	0.227656	0.279227	0.0791158	0.380779	0.127254	0.474254	0.384661	0	0.283932	0	0.273238	0.189636	0.230641	0	0.153447	0.590538	0.0949741	0.164743	0.217941	0.168324	0.598804	0.207394	0.167008	0	0	0	0.300599	0	0.132174	0.174472	0	0.0759932	0.555777	0	0.114404	0.162417
AL606491.1	0	0	0	0	0	0	0	0	0	0	0	0	0	0	0	0	0	0	0	0	0	0	0	0	0	0	0	0	0	0	0	0.114896	0	0	0	0	0	0.115462	0	0	0	0	0	0	0	0	0	0	0
MAN1C1	0.279197	0.0839348	0.185664	0.272239	0.0805056	0.681054	0	0.176136	0.118573	0.232645	0.368722	0.19851	0	0.369764	0.149328	0.152429	0.208405	0.127254	0.0963422	0.145288	0	0.504819	0	0.145923	0	0.230641	0	0.153447	0	0.261511	0.164743	0.311352	0.0876994	0.283656	0.296916	0.241098	0	0.115462	0	0.247278	0	0.132174	0.566717	0	0.0759932	0	0	0.395293	0.162417
AL031280.1	0.121179	0	0.0657933	0.272239	0	0.281654	0	0.091941	0	0	0.22697	0.104173	0.190776	0.0619539	0	0	0.208405	0.127254	0.184213	0.145288	0.250899	0	0	0.145923	0	0	0.400852	0	0	0.586143	0	0	0	0.151852	0.207394	0.0869864	0	0.115462	0.205368	0	0	0	0	0	0.581966	0	0	0	0.257674
SELENON	0.0624239	0.161367	0.185664	0.272239	0.0805056	0.19629	0.286804	0.176136	0	0	0.174872	0.104173	0	0.277303	0.149328	0.0791158	0	0.127254	0.0963422	0.145288	0.133298	0.504819	0.141868	0	0.0993066	0.230641	0.400852	0.603894	0	0.335416	0.306145	0.114896	0.0876994	0.151852	0.207394	0.0869864	0	0.115462	0	0.0677835	0	0	0	0	0	0.260299	0	0.114404	0.111154
AL020996.2	0	0	0	0	0	0	0	0	0	0	0	0	0	0	0	0	0	0	0	0	0	0	0	0	0	0	0	0	0	0	0	0	0	0	0	0	0	0	0	0	0	0	0	0	0	0	0	0	0
AL020996.1	0	0	0	0	0	0	0	0	0	0	0	0	0	0	0	0	0	0	0	0	0	0	0	0	0	0	0	0	0	0	0.164743	0	0	0	0	0	0	0	0	0	0	0	0	0	0	0	0	0	0
MTFR1L	0.176673	0.161367	0.127524	0.0992119	0	0.3603	0.286804	0.393056	0	0.160947	0.11991	0.104173	0	0.175414	0.0774489	0.152429	0.109622	0.240127	0.184213	0.145288	0.356114	0	0	0	0.0993066	0.121955	0	0	0	0.181705	0	0.311352	0.312355	0.283656	0.109064	0.241098	0	0.312746	0	0.131263	0	0.353414	0	0	0.332734	0.260299	0	0	0.0571205
AL020996.3	0	0	0	0	0	0	0	0	0	0	0	0	0	0	0	0	0	0	0	0	0	0	0	0	0	0	0	0	0	0	0	0	0	0	0	0	0	0	0	0	0	0	0	0	0	0	0	0	0
AUNIP	0	0.0839348	0.0657933	0.0992119	0.0805056	0.102954	0.366644	0.091941	0.224565	0.0837077	0.0617514	0.104173	0	0	0.0774489	0.220732	0.208405	0	0.0963422	0.145288	0	0	0	0	0	0.121955	0	0	0	0.261511	0.164743	0.114896	0.0876994	0	0.379077	0.167008	0	0	0	0.190952	0	0	0.174472	0	0.146617	0.138595	0	0.114404	0.111154
AL033528.2	0	0	0	0	0	0	0	0	0	0	0	0	0	0	0	0	0	0	0	0	0	0	0	0	0	0	0	0	0	0	0	0	0	0	0	0	0	0	0	0	0	0	0	0	0	0	0	0	0
PAQR7	0	0	0	0	0.0805056	0	0	0	0	0	0	0	0	0.0619539	0	0	0	0	0	0	0	0	0	0	0	0	0	0	0	0	0	0	0	0	0	0	0	0	0	0.247278	0	0	0	0	0.274461	0.138595	0	0	0
STMN1	1.85797	2.13327	2.16936	2.09093	2.22092	1.89294	2.35347	2.46688	1.98711	1.37841	1.50483	1.98213	2.72738	1.21337	2.28828	2.17717	1.72886	2.03465	1.69561	2.32493	1.74143	1.28833	1.39835	2.41698	1.82781	2.18739	1.59833	2.09573	2.6304	1.88393	2.36751	1.7699	2.00367	1.85811	2.03908	1.74499	0.307902	1.68753	1.67365	1.27953	1.70465	1.34186	1.61003	2.05148	1.6457	2.35273	2.37459	1.65673	2.01038
PAFAH2	0.0624239	0.161367	0.127524	0	0	0	0.105009	0	0	0.160947	0	0	0.190776	0.120292	0	0	0.109622	0	0.0963422	0	0	0.283932	0	0	0	0	0	0	0	0.0949741	0	0.217941	0.168324	0	0	0.0869864	0	0	0	0.131263	0	0	0	0	0	0	0	0	0
EXTL1	0	0	0	0	0	0	0	0	0	0	0	0	0	0	0	0	0	0	0	0	0	0	0	0	0	0	0	0	0	0	0	0	0	0	0	0	0	0	0	0	0	0	0	0	0	0	0	0	0
SLC30A2	0	0	0	0	0	0	0	0	0	0	0.0617514	0	0	0	0	0	0	0	0	0	0	0	0	0	0	0	0	0	0	0	0	0	0	0	0	0	0	0	0	0	0	0	0	0	0	0	0	0	0
TRIM63	0	0	0	0	0	0	0	0	0	0	0	0	0	0	0	0	0	0	0	0	0	0	0	0	0	0	0	0	0	0	0	0	0	0	0	0	0	0	0	0	0	0	0	0	0	0	0	0	0
PDIK1L	0	0	0	0	0	0	0.105009	0	0	0	0	0	0	0	0	0	0	0	0	0	0	0	0	0	0	0	0	0.153447	0	0	0	0	0	0	0	0	0	0	0	0	0	0	0	0	0	0	0	0	0
FAM110D	0	0	0.0657933	0	0	0	0	0	0	0	0	0	0	0	0	0.0791158	0	0	0	0	0	0	0	0	0	0	0	0	0	0	0	0	0	0	0	0	0	0	0	0.0677835	0	0.132174	0	0	0	0	0	0	0
C1orf232	0	0	0	0	0	0	0	0	0	0	0	0	0	0	0	0	0	0	0	0	0	0	0	0	0	0	0	0	0	0	0	0	0	0	0	0	0	0	0	0	0	0	0	0	0	0	0	0	0
AL391650.1	0	0	0	0	0	0	0	0	0	0	0	0	0	0	0	0	0	0	0	0	0	0	0	0	0	0	0	0	0	0	0	0	0	0	0	0	0	0	0	0	0	0	0	0	0	0	0	0	0.0571205
ZNF593	0.76985	0.875855	0.768301	0.811643	0.461748	0.681054	0.509421	0.571206	0.631922	0.909986	0.637513	0.437585	0.551386	0.604793	0.676166	0.727686	1.08841	0.798115	1.03689	0.878526	1.54912	0.838705	0.649483	0.813972	0.857501	0.417929	0	1.03826	0	0.91407	0.812541	0.680089	1.04141	0.764499	0.71153	0.737442	0.542985	0.312746	0.205368	0.399404	0.753706	0.937808	0.566717	0.677268	0.581966	0.849267	0	0.946107	0.803996
CNKSR1	0	0.161367	0.0657933	0	0	0	0	0	0.118573	0	0.0617514	0.104173	0	0	0	0	0	0	0	0	0.133298	0	0	0	0	0	0	0	0	0	0	0	0	0	0	0	0	0	0	0	0	0	0	0	0	0	0	0	0
CATSPER4	0	0	0	0	0	0	0	0	0	0	0	0	0	0	0	0	0	0	0	0	0	0	0	0	0	0	0	0	0	0	0	0	0	0	0	0	0	0	0	0	0	0	0	0	0	0	0	0	0
CEP85	0.121179	0.0839348	0.0657933	0.0992119	0	0.102954	0	0.091941	0.118573	0	0.0617514	0.104173	0	0.0619539	0.338352	0.0791158	0	0	0.184213	0	0.250899	0.685633	0	0.145923	0.0993066	0	0	0	0	0.0949741	0	0.114896	0	0.151852	0	0	0	0	0	0	0	0	0.174472	0	0.0759932	0	0	0	0.0571205
SH3BGRL3	0.415619	0.674544	0.668897	0.348684	0.350076	0.87951	0.634336	0.571206	0.696697	0.579866	0.702685	0.284711	0.665696	0.604793	0.497264	0.505996	0.456969	0.517917	0.184213	0.384661	1.18828	0.504819	0.376568	0.273238	0.714932	0.646016	0	0.508853	0.959318	0.786439	0.729738	0.311352	0.650552	0.504377	0.591467	0.692997	0	0.550632	0.205368	0.57181	0.753706	1.70871	0.174472	1.36238	0.581966	0.555777	1.44665	0.546518	0.600466
UBXN11	0	0	0.127524	0	0	0.102954	0	0.176136	0	0	0	0	0	0.120292	0.0774489	0	0.109622	0	0	0	0	0	0	0	0	0	0	0	0	0	0.164743	0	0	0	0	0	0	0.115462	0	0	0	0.132174	0	0	0.0759932	0	0	0	0.257674
CD52	0	0.0839348	0.0657933	0	0.0805056	0	0.105009	0	0	0.0837077	0	0	0	0	0.149328	0.0791158	0	0	0.0963422	0	0	0	0	0	0	0	0	0.153447	0	0.0949741	0.164743	0	0	0.151852	0	0.310075	0	0	0	0	0	0.132174	0	0	0	0.138595	0	0	0.162417
CRYBG2	0	0	0	0	0	0	0	0	0	0	0	0.104173	0	0	0	0	0	0	0	0	0	0	0	0	0.0993066	0	0	0	0	0	0	0	0	0	0	0	0	0	0	0.0677835	0	0	0	0	0	0	0	0.114404	0.0571205
ZNF683	0	0	0	0	0	0	0	0	0	0	0	0	0	0	0	0	0	0	0	0	0	0	0	0	0	0	0	0	0	0	0	0	0	0	0	0	0	0	0	0	0	0	0	0	0	0	0	0	0
LIN28A	1.47006	1.31219	1.49701	1.19229	1.90222	0.96569	1.5136	1.42981	1.42244	1.15775	1.70884	1.37735	1.19757	1.43405	1.29675	1.59976	1.16355	1.23626	1.86584	1.4907	0.825627	1.375	1.32006	1.56246	1.25439	1.31474	1.24285	1.24924	1.76297	1.77188	1.7006	1.66041	1.61602	1.41483	1.12305	1.83596	1.15165	1.1641	1.8674	1.15504	1.47581	1.09135	1.29982	0.829129	1.61477	1.12533	1.44665	1.58485	1.45672
DHDDS	0.121179	0.0839348	0.127524	0	0.15501	0.102954	0.366644	0.091941	0.224565	0.160947	0.11991	0.284711	0.0999303	0.0619539	0.0774489	0.152429	0.109622	0.127254	0	0	0	0.685633	0	0.145923	0.0993066	0.230641	0	0.153447	0	0.181705	0.164743	0.114896	0.168324	0	0.109064	0.0869864	0	0.312746	0.205368	0.190952	0	0.132174	0.566717	0	0.212581	0	0	0.395293	0.162417
AL513365.2	0	0	0	0	0	0	0	0	0	0	0	0	0	0	0	0	0	0	0	0	0	0	0	0	0	0	0	0	0	0	0	0	0	0	0	0	0	0	0	0	0	0	0	0	0	0	0	0	0
HMGN2	1.43999	1.28833	1.6518	1.93804	1.67886	2.0301	1.48893	1.518	1.10334	1.33341	1.55986	1.68486	1.52021	1.43405	1.54846	1.75356	1.64303	1.19604	1.13907	1.29701	2.04145	0.685633	0.649483	1.52898	1.36694	1.41412	1.08937	1.20052	1.4398	1.47874	1.52209	1.51093	1.24554	1.69151	1.49448	1.57216	1.60267	1.77422	2.02964	1.67678	1.70465	2.54384	1.29982	1.96484	2.00085	1.6698	2.0146	1.67959	1.40038
RPS6KA1	0.121179	0.0839348	0.0657933	0	0.0805056	0.281654	0.105009	0.091941	0.118573	0	0	0	0.190776	0	0	0	0	0.240127	0.0963422	0	0.133298	0.283932	0.266088	0.145923	0.189636	0	0	0	0	0.181705	0	0.114896	0	0.151852	0.109064	0.0869864	0	0	0	0.190952	0	0	0.566717	0	0.0759932	0.138595	0	0	0
AL512408.1	0	0	0	0	0	0	0	0	0	0	0	0	0	0	0	0	0	0	0	0	0	0	0	0	0	0	0	0	0	0	0	0	0	0	0	0	0	0	0	0	0	0	0	0	0	0	0	0	0
ARID1A	0.326769	0.422223	0.518829	0.189463	0.224347	0.102954	0.440578	0.253789	0	0.529739	0.323667	0.437585	0.0999303	0.532418	0.545078	0.220732	0.109622	0.341543	0.474254	0.384661	0.250899	0.504819	0	0.145923	0.272478	0.417929	0	0.28645	0	0.181705	0.540205	0.217941	0.168324	0.283656	0.454998	0.241098	0	0.550632	0	0.190952	0	0.448031	0.452255	0	0.439987	0.368785	0	0.310139	0.424647
PIGV	0	0	0	0	0	0	0	0.176136	0.224565	0	0	0.104173	0.0999303	0	0	0.0791158	0	0	0	0	0	0	0	0	0	0	0	0	0	0	0	0	0	0.151852	0	0	0.307902	0	0	0	0	0	0.174472	0	0.0759932	0	0	0	0
ZDHHC18	0	0	0.0657933	0	0.0805056	0	0	0	0	0.160947	0	0.104173	0	0	0.0774489	0	0	0.127254	0	0	0	0	0	0	0	0	0	0	0	0.181705	0	0.114896	0	0	0	0	0	0	0	0.0677835	0	0	0	0	0	0	0	0	0.111154
SFN	0	0.161367	0.185664	0	0	0	0	0	0.118573	0.0837077	0	0.104173	0	0	0	0	0.109622	0	0	0	0.250899	0	0	0	0	0	0	0	0	0.0949741	0	0	0.168324	0	0	0	0.542985	0.115462	1.48606	0	0	0.353414	0.322978	0.279774	0.0759932	0.260299	0	0.114404	0
AL034380.1	0	0	0	0	0	0	0	0	0	0	0	0	0	0	0	0	0	0	0	0	0	0	0	0	0	0	0	0	0	0	0	0	0	0	0	0	0	0	0	0	0	0	0	0	0	0	0	0	0
GPN2	0.121179	0.363107	0.127524	0.0992119	0.15501	0.102954	0.105009	0.176136	0	0.0837077	0.0617514	0.19851	0.350921	0.120292	0	0.284666	0.380779	0.127254	0.184213	0.145288	0.356114	0	0.141868	0	0	0.121955	0	0	0	0.0949741	0.164743	0	0.0876994	0	0	0	0	0.218961	0.375662	0.0677835	0	0.353414	0	0	0.332734	0.138595	0	0.217053	0.0571205
GPATCH3	0	0.0839348	0.185664	0.0992119	0.0805056	0.102954	0.105009	0.091941	0.118573	0.0837077	0.11991	0.19851	0.190776	0.0619539	0	0	0.109622	0.127254	0	0.27212	0.250899	0	0	0	0	0.121955	0	0	0	0	0.164743	0	0.0876994	0	0	0	0	0	0.205368	0.300599	0	0.132174	0.322978	0	0.146617	0	0	0.217053	0.0571205
NUDC	1.00765	1.33549	1.34969	1.39245	1.47096	1.63329	1.35551	1.6919	0.969474	1.78787	0.531026	1.62182	1.47316	0.765672	1.18012	1.35623	1.23343	1.19604	0.794633	1.1095	1.71612	1.59739	0.726086	1.16299	1.02061	1.34898	1.49328	1.34009	2.28793	1.02724	1.52209	1.12163	1.57892	1.28753	1.22961	1.45202	0.892929	0.952079	1.18777	0.648012	0.753706	1.26512	0.998998	1.18167	0.916351	1.34143	3.02009	0.946107	0.855274
NR0B2	0	0	0	0	0	0	0	0	0	0	0	0	0	0	0	0	0	0	0	0	0	0	0	0	0	0	0	0	0	0	0	0	0	0	0	0	0	0	0	0	0	0	0	0	0	0	0	0	0
KDF1	0.121179	0.0839348	0.185664	0.0992119	0.224347	0.19629	0	0.253789	0.118573	0.0837077	0.0617514	0.104173	0.0999303	0.0619539	0	0.0791158	0.208405	0.240127	0	0.27212	0.133298	0	0	0.145923	0.189636	0.230641	0	0.153447	0	0.404232	0	0	0	0	0	0.0869864	0	0.115462	0	0	0	0	0	0	0	0	0	0.114404	0.257674
TRNP1	0	0.233232	0.127524	0.189463	0.0805056	0.3603	0.200032	0.176136	0.224565	0.0837077	0.0617514	0	0.190776	0	0	0.152429	0.298302	0	0	0	0	0	0	0.145923	0	0	0.400852	0	0	0.0949741	0.164743	0	0	0	0.109064	0	0	0	0	0	0	0	0	0	0	0	0	0.114404	0
TENT5B	0.535644	0.422223	0.703142	0.54818	0.696152	0.681054	0.634336	0.571206	0.696697	0.421251	0.276487	0.791959	0.610174	0.369764	0.216385	0.600646	0.527763	0.240127	0.409244	0.661777	0.250899	0.685633	0.141868	0.273238	0.607175	0.230641	0.400852	0.28645	0.959318	0.830818	0.430007	0.548434	0.377271	0.838072	0.454998	0	0	0.477449	0.205368	0.531414	0	0	0.669412	0.279774	0.916351	0.368785	0	0.67785	0.632203
SLC9A1	0.176673	0	0.0657933	0	0.15501	0.19629	0.200032	0.176136	0	0.0837077	0.22697	0.19851	0	0.0619539	0	0.220732	0	0	0	0.145288	0.133298	0.283932	0.141868	0	0.0993066	0.121955	0	0.153447	0	0.0949741	0.164743	0.114896	0.0876994	0.151852	0	0.167008	0	0	0.205368	0.0677835	0	0	0.322978	0	0.146617	0	0	0.114404	0.0571205
AL590640.1	0	0	0	0	0	0	0	0	0	0	0	0	0	0	0	0	0	0	0	0	0	0	0	0	0	0	0	0	0	0	0	0	0	0	0	0	0	0	0	0	0	0	0	0	0	0	0	0	0
WDTC1	0	0.161367	0	0	0.0805056	0	0	0	0.118573	0	0.174872	0.104173	0	0.120292	0.0774489	0.152429	0.208405	0.127254	0.0963422	0	0.356114	0.283932	0.266088	0	0	0.121955	0	0	0	0.181705	0	0.114896	0.0876994	0.283656	0.109064	0.0869864	0	0	0	0	0	0	0	0	0	0	0	0	0
TMEM222	0.0624239	0.0839348	0.185664	0.0992119	0	0	0.105009	0.091941	0.118573	0.0837077	0	0.19851	0.0999303	0.0619539	0.0774489	0.0791158	0.380779	0.127254	0.184213	0.27212	0.133298	0	0	0	0	0	0.68622	0	0	0.181705	0	0	0.0876994	0.151852	0.109064	0.167008	0.733187	0	0.648103	0.131263	0	0.2489	0.174472	0	0.332734	0.138595	0	0.114404	0.0571205
SYTL1	0	0	0	0	0.0805056	0	0	0	0	0	0.11991	0	0	0	0.0774489	0	0	0	0	0.145288	0	0	0	0	0	0	0	0	0	0	0	0.114896	0	0	0	0.0869864	0.542985	0	0	0	0	0	0	0	0	0.138595	0	0	0
MAP3K6	0	0.0839348	0.0657933	0	0.0805056	0	0	0	0	0	0	0	0	0	0	0	0	0.127254	0	0	0	0	0	0	0	0	0	0	0	0	0	0.114896	0.0876994	0	0	0	0	0	0	0	0	0	0	0	0	0	0	0	0
FCN3	0	0	0	0	0	0	0	0	0	0	0	0	0	0	0	0	0	0	0	0	0	0	0	0	0	0	0	0	0	0	0	0	0	0	0	0	0	0	0	0	0	0	0	0	0	0	0	0	0
CD164L2	0	0	0	0	0	0	0	0	0	0	0	0	0	0	0	0	0	0	0	0	0	0	0	0	0	0	0	0	0	0	0	0	0	0	0	0	0	0	0	0	0	0	0	0	0	0	0	0	0
GPR3	0	0	0	0	0	0	0	0	0.118573	0	0.0617514	0	0	0	0	0	0.109622	0	0	0	0	0	0	0	0	0	0	0	0	0	0	0	0	0	0	0	0	0	0	0	0	0.132174	0	0	0	0	0	0	0
WASF2	0.827796	0.478038	0.768301	0.856924	0.814269	0.281654	0.745365	0.893842	0.407833	0.529739	0.733744	0.687195	0.610174	0.639106	0.716302	0.64481	0.918739	0.735078	0.339712	0.739365	1.23082	0.504819	0.141868	0.273238	0.486387	0.499876	0	0.603894	0.590538	0.87331	0.540205	0.616426	0.601546	0.400094	0.591467	0.3746	0.307902	0.398485	0.205368	0.718817	0	0.756335	0.322978	0.279774	0.489587	0.713251	0	0.473761	0.567689
FO393419.2	0	0	0	0	0	0	0	0	0	0	0	0	0	0	0	0	0	0	0	0	0	0	0	0	0	0	0	0	0	0	0	0	0	0	0	0	0	0	0	0	0	0	0	0	0	0	0	0	0
BX293535.1	0	0	0	0	0	0	0	0	0	0	0	0	0	0	0	0	0	0	0	0	0	0	0	0	0	0	0	0	0	0	0	0	0	0	0	0	0	0	0	0	0	0	0	0	0	0	0	0	0
AHDC1	0	0	0.127524	0.348684	0.224347	0	0	0	0	0	0.11991	0	0	0.120292	0.0774489	0.152429	0	0	0	0	0.133298	0	0	0	0	0.121955	0	0	0	0.0949741	0	0.114896	0	0	0	0.0869864	0	0.115462	0	0.247278	0	0	0	0	0	0.138595	0	0.114404	0.0571205
FGR	0	0	0	0	0	0	0	0	0	0	0	0	0.0999303	0	0	0	0	0	0	0	0	0	0	0	0	0	0	0	0	0	0	0	0	0	0	0	0.307902	0	0	0	0	0	0	0	0	0	0	0	0
LINC02574	0	0	0	0	0	0	0	0	0	0	0	0	0	0	0	0	0	0	0	0	0	0	0	0	0	0	0	0	0	0	0	0	0	0	0	0	0	0	0	0	0	0	0	0	0	0	0	0	0
IFI6	0	0	0	0	0	0	0.105009	0	0	0	0	0.104173	0	0.0619539	0	0	0	0	0	0	0	0	0	0.145923	0.0993066	0	0.400852	0	0	0.0949741	0	0	0	0	0	0	0	0.115462	0	0.0677835	0	0	0	0	0	0	0	0	0
AL445490.1	0	0	0	0	0	0	0	0	0	0	0	0	0	0	0	0	0	0	0	0	0	0	0	0	0	0	0	0	0	0	0	0	0	0	0	0	0	0	0	0	0	0	0	0	0	0	0	0	0
FAM76A	0.121179	0.161367	0.127524	0.272239	0.289186	0.19629	0.105009	0.176136	0.118573	0.299545	0	0	0.190776	0.324602	0.149328	0.152429	0	0	0.184213	0.145288	0.356114	0.283932	0	0	0	0.121955	0	0	0.590538	0.640101	0.164743	0.217941	0.168324	0	0.109064	0.0869864	0.307902	0.115462	0.205368	0.399404	0	0.2489	0	0	0.274461	0.260299	0	0.114404	0.162417
STX12	0	0.161367	0.0657933	0.0992119	0	0	0	0	0.118573	0	0	0	0	0.0619539	0.149328	0	0	0	0.0963422	0.145288	0	0	0	0	0.0993066	0	0	0	0	0	0	0.114896	0	0	0	0	0.307902	0.115462	0	0.0677835	0	0	0.174472	0.279774	0.0759932	0	0	0.114404	0.0571205
PPP1R8	0.279197	0.422223	0.389364	0.348684	0.461748	0.3603	0.573827	0.456032	0.118573	0.627601	0.411834	0.284711	0.422302	0.277303	0.216385	0.401442	0.208405	0.240127	0.339712	0	0.886204	0.283932	0.141868	0.579717	0.272478	0.499876	0	0.153447	0.590538	0.335416	0.164743	0.396779	0.312355	0.283656	0.591467	0.3746	0	0.218961	0.205368	0.300599	0	0.534464	0.762536	0	0.816817	0.260299	0	0.614338	0.162417
THEMIS2	0	0.161367	0	0	0	0	0.105009	0.091941	0	0	0.0617514	0.104173	0	0.120292	0	0.0791158	0	0	0	0	0	0.283932	0	0	0.0993066	0	0	0	0	0.0949741	0	0	0	0.151852	0.109064	0	0.542985	0	0	0	0	0	0	0	0	0	0	0	0
RPA2	0.326769	0.363107	0.596675	0.714421	0.51323	0.3603	0.366644	0.624173	0.562659	0.362248	0.11991	0.630388	0.422302	0.175414	0.216385	0.505996	0.208405	0.517917	0.264982	0.384661	1.04861	0.504819	0	0.38616	0.189636	0.121955	0.68622	0.153447	0.590538	0.261511	0.306145	0.217941	0.438229	0.151852	0.591467	0.241098	0.733187	0	0.375662	0.399404	0	0.448031	0.847723	0	0.439987	0.466646	0	0.395293	0.462371
SMPDL3B	0.176673	0	0	0	0.350076	0	0.105009	0	0.118573	0	0	0	0	0	0	0.0791158	0.109622	0	0	0	0	0	0.141868	0	0	0	0	0	0	0	0	0	0	0	0	0	0.307902	0.115462	0	0	0	0	0.322978	0	0	0.138595	0	0	0.0571205
AL512288.1	0	0	0	0	0	0	0	0	0	0	0	0	0	0	0	0	0	0	0	0	0	0	0	0	0	0	0	0	0	0.0949741	0	0	0	0	0	0	0	0	0	0	0	0	0	0	0	0	0	0	0
XKR8	0.121179	0.233232	0.127524	0.0992119	0.0805056	0.102954	0	0.091941	0	0.0837077	0	0.104173	0	0.0619539	0.149328	0.220732	0.109622	0.127254	0	0	0.250899	0	0	0.273238	0.189636	0.121955	0.400852	0	0	0	0	0	0	0	0.207394	0	0	0	0	0.131263	0	0	0	0.279774	0	0.138595	0	0	0.0571205
EYA3	0.0624239	0.233232	0.389364	0.0992119	0.15501	0	0.200032	0	0	0.362248	0.323667	0	0.0999303	0.324602	0.149328	0.284666	0.527763	0	0	0	0.356114	0.283932	0	0.145923	0.0993066	0.417929	0	0.153447	0.590538	0.181705	0.306145	0.311352	0.0876994	0.151852	0	0.0869864	0	0.477449	0	0.399404	0	0.687706	0.174472	0	0.387798	0.138595	0	0.114404	0.162417
PTAFR	0	0	0.0657933	0	0	0	0	0	0	0.0837077	0	0	0	0	0	0	0	0	0	0	0	0	0	0	0	0	0	0	0	0	0	0	0	0	0	0	0	0	0	0	0	0	0	0	0	0	0	0	0
DNAJC8	1.07582	0.911675	0.633438	1.05689	0.984584	1.25108	0.745365	0.811775	1.18357	1.37841	0.453163	1.05308	1.22881	0.56926	0.63435	0.875303	0.769442	1.01674	0.69881	0.94146	1.04861	0.685633	0.86366	0.664048	0.764748	0.711786	1.24285	0.913331	0.590538	0.739999	1.20242	0.948888	1.34585	0.764499	0.81871	0.860028	1.03063	0.952079	0.205368	0.784938	0	1.04274	1.44468	0.279774	0.851108	0.849267	2.37459	0.614338	0.927574
ATP5IF1	1.05361	1.07373	1.19761	1.22345	1.13007	1.65425	1.16765	1.38261	0.814874	1.46275	1.19184	1.16185	1.62898	1.09236	1.47754	1.35623	1.26662	1.15414	1.39478	1.29701	1.51837	1.08858	1.27849	1.42121	1.46809	1.58742	1.59833	1.24924	1.4398	1.60648	1.63297	1.48369	1.6518	1.4915	1.56918	1.72899	2.26733	1.40113	0.861988	1.40754	2.18313	1.18201	1.81591	1.58391	1.03531	1.69741	2.0146	0.992091	1.82965
AL353622.1	0	0	0.0657933	0	0	0	0	0	0	0	0	0	0	0	0	0	0	0	0.0963422	0	0	0	0	0	0	0	0	0	0	0	0	0	0	0	0.109064	0	0	0	0	0	0	0	0	0	0.146617	0	0	0	0
AL353622.2	0	0	0	0	0	0	0	0	0	0	0	0	0	0	0	0	0	0	0	0	0	0	0	0	0	0	0	0	0	0	0	0	0	0	0	0	0	0	0	0	0	0	0	0	0	0	0	0	0
SESN2	0.0624239	0.0839348	0.185664	0.0992119	0.0805056	0.56479	0.200032	0.253789	0.48824	0.0837077	0.22697	0.284711	0.0999303	0.0619539	0	0.0791158	0.109622	0	0.184213	0.27212	0.618177	0.283932	0	0	0.189636	0.417929	0	0	0	0.181705	0.430007	0.311352	0.0876994	0.400094	0.109064	0.167008	1.25959	0	0	0.718817	0	0.132174	0.762536	0	0.387798	0.138595	0	0.310139	0.111154
MED18	0.0624239	0.0839348	0	0.272239	0	0	0	0	0.118573	0.0837077	0	0.19851	0	0.0619539	0	0	0	0	0.184213	0.145288	0	0.283932	0	0	0	0	0	0.153447	0	0	0.164743	0	0	0.283656	0.109064	0	0.542985	0.218961	0	0	0	0	0.174472	0	0	0	0	0	0
PHACTR4	0.229248	0.161367	0.292692	0.348684	0.350076	0.19629	0.105009	0.253789	0.118573	0	0.323667	0.104173	0	0.175414	0.497264	0.220732	0.380779	0.240127	0.409244	0.145288	0	0.283932	0.266088	0.273238	0.189636	0.417929	0	0.153447	0.590538	0.181705	0	0.114896	0.24293	0.283656	0.109064	0.241098	0	0.115462	0	0.190952	0	0.448031	0.452255	0	0.274461	0	0	0.114404	0.302103
RCC1	0.415619	0.363107	0.342196	0.662019	0.653462	0.43321	0.440578	0.571206	0.48824	0.476965	0.22697	0.931019	0.488926	0.227656	0.676166	0.344758	0.527763	0.341543	0.0963422	0.577658	0.133298	0	0	0.273238	0.272478	0.121955	0	0.603894	0	0.335416	0.639455	0.311352	0.601546	0.400094	0.525559	0.49236	0.892929	0.398485	0.205368	0.190952	0	0.820555	0.322978	0.96094	0.332734	0.368785	0	0.310139	0.302103
TRNAU1AP	0	0.161367	0.127524	0.189463	0.15501	0.102954	0.366644	0.253789	0	0.160947	0.0617514	0.104173	0.0999303	0.120292	0.149328	0.0791158	0.109622	0	0.264982	0.27212	0.618177	0.283932	0	0.273238	0.189636	0.230641	0	0.403822	0	0.261511	0.306145	0.114896	0.168324	0.283656	0.109064	0	0.307902	0.218961	0	0.190952	0	0.132174	0.322978	0	0.212581	0.260299	0	0.114404	0.0571205
SNHG12	0.229248	0	0.0657933	0.272239	0	0.102954	0.509421	0.091941	0.118573	0.0837077	0.174872	0.437585	0.0999303	0.227656	0.149328	0.0791158	0.109622	0.127254	0.0963422	0.145288	0.133298	0.283932	0	0.145923	0.272478	0	0	0	0	0.181705	0	0.114896	0	0	0.109064	0.310075	1.44577	0.618823	0	0.190952	0.753706	0.132174	0.322978	0.279774	0.0759932	0.368785	0	0.114404	0.111154
TAF12	0.572651	0.875855	0.736252	0.764213	0.696152	0.102954	0.691391	0.674475	0.869107	0.758487	0.492853	0.570158	0.665696	0.639106	0.716302	0.875303	0.456969	0.517917	0.339712	0.145288	0.250899	0.283932	0.266088	0.579717	0.486387	0.328663	0.400852	0.403822	0	0.691297	0.729738	0.217941	0.438229	0.283656	0.525559	0.0869864	0.542985	0.115462	0.205368	0.57181	0	0.756335	0.322978	0.498142	0.781309	0.63761	0	0.614338	0.385444
RAB42	0	0	0.0657933	0	0	0	0	0	0	0	0.0617514	0.104173	0	0	0	0	0	0	0	0.145288	0	0.283932	0	0	0	0	0	0	0	0	0	0	0.0876994	0	0.109064	0	0	0	0	0	0	0	0	0	0	0	0	0	0
LINC01715	0	0	0	0	0	0	0	0	0	0	0	0	0	0	0	0	0	0	0	0	0	0	0	0	0	0	0	0	0	0	0	0	0	0	0	0	0	0	0	0	0	0	0	0	0	0	0	0	0
AL360012.1	0	0	0	0	0	0	0	0	0	0	0	0	0.0999303	0	0	0	0	0	0	0	0	0	0	0	0	0	0	0	0	0	0	0	0	0	0	0	0	0	0	0	0	0	0	0	0	0	0	0	0
GMEB1	0.229248	0	0.127524	0.272239	0	0.281654	0.105009	0.325845	0	0.0837077	0.0617514	0.19851	0	0.120292	0.149328	0.0791158	0.109622	0.240127	0.0963422	0.27212	0	0.283932	0.141868	0	0	0.417929	0	0	0.590538	0.468617	0	0.114896	0.168324	0	0.525559	0	0	0.218961	0	0.131263	0	0.132174	0.174472	0	0.0759932	0.260299	0	0.217053	0
YTHDF2	0.908867	0.838705	1.29534	0.856924	1.41145	1.39533	0.745365	1.1678	1.14426	0.944528	1.02372	0.840493	0.718298	1.21337	0.928224	1.06249	1.1991	1.1104	0.962476	1.1095	0.451306	1.19344	0.566521	0.741817	0.662504	0.831619	0.907972	0.603894	0.959318	0.953234	0.729738	0.994952	1.04141	1.19266	1.00376	0.820813	1.25959	0.799269	0.648103	0.846957	0	1.22443	1.06684	0.498142	0.781309	1.4163	1.44665	1.11857	0.829964
OPRD1	0	0	0	0.0992119	0	0	0	0	0	0	0	0	0	0	0	0	0	0	0	0	0	0	0	0	0	0	0	0	0	0	0	0	0	0	0	0	0	0	0	0	0	0	0	0	0	0	0	0	0
AL009181.1	0	0	0	0	0	0	0	0	0	0	0	0	0	0	0	0	0	0	0	0	0	0	0	0	0	0	0	0	0	0	0	0	0	0	0	0	0	0	0	0	0	0	0	0	0	0	0	0	0
EPB41	0.0624239	0.0839348	0.342196	0.0992119	0.289186	0.19629	0.200032	0.325845	0.48824	0.160947	0.174872	0	0.0999303	0.369764	0.279227	0.152429	0	0.433613	0.184213	0.145288	0	0.685633	0.376568	0.38616	0	0	0	0.28645	0	0.0949741	0	0	0.24293	0.400094	0	0	0	0	0.205368	0.190952	0	0.132174	0.174472	0	0.274461	0	0	0	0.0571205
TMEM200B	0	0.161367	0.0657933	0.189463	0.15501	0	0	0	0.320392	0.0837077	0	0	0	0	0.216385	0.220732	0	0	0	0.145288	0	0	0	0.145923	0	0.121955	0	0.153447	0	0.181705	0.306145	0.217941	0	0	0	0	0	0	0	0	0	0.132174	0	0	0	0.260299	0	0.114404	0
AL357500.1	0	0	0	0	0	0	0	0	0	0	0	0	0	0	0	0	0	0	0	0	0	0	0	0	0	0	0	0	0	0	0	0	0	0	0	0	0	0	0	0	0	0	0	0	0	0	0	0	0
SRSF4	0.279197	0.58111	0.914742	0.811643	0.653462	0.56479	0.509421	0.76807	0.814874	0.716733	0.492853	0.740948	0.488926	0.369764	0.545078	0.840391	0.871407	0.517917	0.647219	0.577658	1.38489	1.19344	0.566521	0.579717	0.189636	0.328663	0.400852	0.508853	0.590538	0.87331	0.430007	0.849862	0.825595	0.764499	0.591467	0.646484	0	0.550632	1.03809	0.190952	0	0.937808	0.322978	0.829129	0.947443	0.968978	0	0.897906	0.424647
MECR	0.229248	0.161367	0.185664	0.486001	0.224347	0.19629	0.105009	0.176136	0.224565	0.362248	0.276487	0.19851	0	0.120292	0.338352	0.220732	0	0.127254	0.184213	0	0	0.283932	0.141868	0.38616	0.272478	0	0.400852	0.508853	0	0.0949741	0.306145	0.311352	0.168324	0.400094	0.207394	0	0	0	0	0.0677835	0	0	0.322978	0	0.146617	0	0	0.114404	0.111154
AL590729.1	0	0	0	0	0	0	0	0	0	0	0	0	0	0	0	0	0	0	0	0	0	0	0	0	0	0	0	0	0	0	0	0	0	0	0	0	0	0	0	0	0	0	0	0	0	0	0	0	0
PTPRU	0.176673	0.0839348	0.0657933	0	0.15501	0.102954	0.105009	0	0	0	0	0.104173	0.190776	0.175414	0.0774489	0	0.109622	0	0	0	0	0.283932	0	0.145923	0.272478	0	0	0.403822	0	0.261511	0	0.311352	0.168324	0.151852	0	0.0869864	0	0	0	0	0	0	0	0	0	0	0	0.217053	0.0571205
LINC01756	0	0	0	0	0	0	0	0	0	0	0	0	0	0	0	0	0	0	0	0	0	0	0	0	0	0	0	0	0	0	0	0	0	0	0	0	0	0	0	0	0	0	0	0	0	0	0	0	0
AC092265.1	0	0	0	0	0	0	0	0	0	0	0	0	0	0	0	0	0	0	0	0	0	0	0	0	0	0	0	0	0	0	0	0	0	0	0	0	0	0	0	0	0	0	0	0	0	0	0	0	0
AL645944.2	0	0	0	0	0	0	0	0	0	0	0	0	0	0	0	0	0	0	0	0	0	0	0	0	0	0	0	0	0	0	0	0	0	0	0	0	0	0	0	0	0	0	0	0	0	0	0	0	0
LINC01648	0	0	0	0	0	0	0	0	0	0	0	0	0	0	0	0	0	0	0	0	0	0	0	0	0	0	0	0	0	0	0	0	0	0	0	0	0	0	0	0	0	0	0	0	0	0	0	0	0
AL137076.1	0	0	0	0	0	0	0	0	0	0	0	0	0	0	0	0	0	0	0	0	0	0	0	0	0	0	0	0	0	0	0	0	0	0	0	0	0	0	0	0	0	0	0	0	0	0	0	0	0
AL161638.2	0	0	0	0	0	0	0	0	0	0	0	0	0	0	0	0	0	0	0	0	0	0	0	0	0	0	0	0	0	0	0	0	0	0	0	0	0	0	0	0	0	0	0	0	0	0	0	0	0
AL161638.1	0	0	0	0	0	0	0	0	0	0	0	0	0	0	0	0	0	0	0	0	0	0	0	0	0	0	0	0	0	0	0	0	0	0	0	0	0	0	0	0	0	0	0	0	0	0	0	0	0
MATN1	0	0	0	0	0	0	0	0	0	0	0	0	0	0	0	0	0	0	0	0	0	0	0	0	0	0	0	0	0	0	0	0	0	0	0	0	0	0	0	0	0	0	0	0	0	0	0	0	0
MATN1-AS1	0	0	0	0	0	0	0	0	0	0	0	0	0	0	0	0	0	0	0	0	0	0	0	0	0	0.121955	0	0	0	0	0	0	0	0	0	0	0	0	0	0	0	0	0	0	0	0	0	0	0
LAPTM5	0	0	0	0	0	0	0	0	0	0	0	0	0	0	0	0	0	0	0	0	0	0	0	0	0	0	0	0	0	0	0	0	0	0	0	0	0	0	0	0	0	0	0	0	0	0	0	0	0
AL137027.1	0	0	0	0	0	0	0	0	0	0	0	0	0	0	0	0	0	0	0	0	0	0	0	0	0	0	0	0	0	0	0	0	0	0	0	0	0	0	0	0	0	0	0	0	0	0	0	0	0
LINC01778	0	0	0	0	0	0	0	0	0	0	0	0	0	0	0	0	0	0	0	0	0	0	0	0	0	0	0	0	0	0	0	0	0	0	0	0	0	0	0	0	0	0	0	0	0	0	0	0	0
AL445235.1	0	0	0	0	0	0	0	0	0	0	0	0	0	0	0	0	0	0	0	0	0	0	0	0	0	0	0	0	0	0	0	0	0	0	0	0	0	0	0	0	0	0	0	0	0	0	0	0	0
SDC3	0.0624239	0	0	0	0	0	0	0.091941	0	0	0.0617514	0.104173	0	0.0619539	0	0	0	0	0.184213	0	0	0	0	0	0	0	0	0	0	0.0949741	0	0	0	0	0	0	0	0	0	0.0677835	0	0	0	0	0	0	0	0	0
PUM1	0.279197	0	0.477509	0.419698	0.608868	0.281654	0.691391	0.176136	0.320392	0.0837077	0.323667	0.364066	0.0999303	0.56926	0.216385	0.401442	0.380779	0.341543	0.339712	0.27212	0.250899	0.838705	0.266088	0.273238	0.348979	0.328663	0	0	0	0.335416	0	0.311352	0.312355	0.685079	0.207394	0.241098	0.892929	0.115462	0.205368	0.247278	0	0.353414	0.452255	0.279774	0.274461	0.555777	0	0.395293	0.5338
NKAIN1	0	0	0.0657933	0	0	0	0	0.091941	0	0	0.0617514	0	0	0	0	0	0	0	0	0	0	0	0	0	0	0.121955	0	0	0	0	0	0	0	0	0	0	0	0	0	0	0	0	0	0	0	0	0	0	0
SNRNP40	0.457248	0.422223	0.518829	0.54818	0.737094	0.56479	0.691391	0.456032	0.48824	0.529739	0.323667	0.570158	0.90475	0.227656	0.75489	0.727686	0.871407	0.595663	0.592822	0.739365	0.825627	0.283932	0.476048	0.579717	0.714932	0.831619	0.400852	0.28645	0.959318	0.404232	0.540205	0.396779	0.438229	0.400094	0.71153	0.3746	0	0.799269	0.375662	0.399404	0	0.756335	0.847723	0.279774	0.387798	0.260299	0	0.473761	0.424647
ZCCHC17	1.09755	0.911675	0.914742	0.272239	0.850732	0.3603	1.05857	0.456032	0.320392	1.12994	1.04635	0.687195	0.665696	0.823414	0.497264	0.804216	1.00717	1.19604	0.409244	0.739365	1.60794	0.685633	0.726086	0.944321	0.662504	0.773496	0.400852	0.28645	0	0.739999	0.639455	0.9006	0.377271	1.031	0.296916	0.897764	0.307902	0.852843	0.205368	0.610637	0	0.448031	0.998998	0.829129	0.666528	0.849267	0	0.946107	0.721784
AL451070.1	0	0	0	0	0	0	0	0	0	0	0	0	0	0	0	0	0	0	0	0	0	0	0	0	0	0	0	0	0	0	0	0	0	0	0	0	0	0	0	0	0	0	0	0	0	0	0	0	0
FABP3	0.326769	0.161367	0.477509	0.189463	0.289186	0.102954	0.105009	0.253789	0.320392	0.0837077	0.22697	0.570158	0.0999303	0.120292	0	0.0791158	0.380779	0.517917	0.474254	0.878526	0.618177	0	0.376568	0.145923	0.0993066	0	0	0.403822	0	0.335416	0.540205	0.114896	0.24293	0.283656	0.525559	0.167008	0.307902	0	0	0.247278	0	0	0	0	0	0	0	0.310139	0.302103
SERINC2	0.121179	0	0	0.0992119	0	0	0.105009	0	0	0	0.11991	0	0	0.0619539	0	0.0791158	0.109622	0.127254	0	0	0	0	0.141868	0	0.189636	0.121955	0	0	0	0	0	0.114896	0.0876994	0	0	0	0	0.115462	0	0	0	0	0	0	0	0	0	0	0
AC114488.1	0	0	0	0	0	0	0	0	0	0	0	0	0	0	0	0	0	0	0	0	0	0	0	0	0	0	0	0	0	0	0	0	0	0	0	0	0	0	0	0	0	0	0	0	0	0	0	0	0
TINAGL1	0	0	0	0	0.0805056	0	0	0	0.118573	0	0.0617514	0.104173	0.0999303	0	0	0.0791158	0	0	0	0	0	0.283932	0.141868	0	0	0	0	0	0	0	0	0	0	0	0	0.0869864	0	0.115462	0	0.0677835	0	0	0	0	0	0.138595	0	0	0
HCRTR1	0	0	0	0	0	0	0	0	0	0	0	0	0	0	0	0	0	0	0	0	0	0	0	0	0	0	0	0	0	0	0	0	0	0	0	0	0	0	0	0	0	0	0	0	0	0	0	0	0
PEF1	0.0624239	0.363107	0.240609	0.348684	0.224347	0.3603	0.286804	0.515276	0.407833	0.0837077	0.174872	0.506067	0.488926	0.120292	0.149328	0.455085	0.109622	0.595663	0.339712	0.485808	0.133298	0.504819	0.141868	0.145923	0.189636	0.230641	0.400852	0.28645	0	0.0949741	0.306145	0	0.24293	0	0.207394	0.3746	0.307902	0.218961	0	0.0677835	0	0.448031	0.322978	0	0.146617	0.138595	0	0.310139	0.302103
AC114488.2	0	0	0	0	0	0	0	0	0	0	0	0	0	0.0619539	0	0	0	0	0	0	0	0	0	0	0	0	0	0	0	0	0	0	0	0	0	0	0	0	0	0	0	0	0	0	0	0	0	0	0
AC114488.3	0	0	0	0	0	0	0	0	0	0	0	0	0	0	0	0	0	0	0	0	0	0	0	0	0	0	0	0	0	0	0	0	0	0	0	0	0	0	0	0	0	0	0	0	0	0	0	0	0
COL16A1	0	0	0	0	0	0	0	0	0	0	0	0	0	0	0	0	0	0	0	0	0	0	0	0	0	0	0	0	0	0	0	0	0	0	0	0	0	0	0	0	0	0	0	0	0	0	0	0	0
ADGRB2	0	0	0	0	0	0	0	0	0	0	0	0	0	0	0	0.0791158	0	0	0	0	0	0	0	0	0	0	0	0	0	0	0	0	0	0	0	0	0	0	0	0	0	0	0	0	0	0	0	0	0.0571205
AL354919.2	0	0	0	0	0	0	0	0	0	0	0	0	0	0	0	0	0	0	0	0	0	0	0	0	0	0	0	0	0	0	0	0	0	0	0	0	0	0	0	0	0	0	0	0	0	0	0	0	0
SPOCD1	0	0	0	0	0	0	0	0	0	0	0.0617514	0	0	0.0619539	0	0	0	0	0	0	0	0	0	0	0	0	0	0	0	0	0	0	0	0	0	0	0	0	0	0	0	0	0	0	0	0	0	0	0
AL354919.1	0	0	0	0	0.0805056	0	0	0	0	0	0	0	0	0	0	0	0	0	0	0	0	0	0	0	0	0	0	0	0	0	0	0	0	0	0	0	0	0	0	0	0	0	0	0	0	0	0	0	0
AL136115.2	0	0	0	0	0	0	0	0	0	0	0	0	0	0	0	0	0	0	0	0	0	0	0	0	0	0	0	0	0	0	0	0	0	0	0	0	0	0	0	0	0	0	0	0	0	0.138595	0	0	0
PTP4A2	1.0309	0.58111	1.15568	0.900244	1.13007	0.501163	0.440578	0.76807	0.696697	0.944528	0.733744	0.687195	0.190776	0.954677	0.394176	0.909038	0.918739	0.667798	0.923082	0.577658	1.04861	0.838705	0.566521	0.813972	0.900839	0.328663	0	0.603894	0.590538	0.91407	0.306145	0.796411	0.902824	1.14162	0.868279	0.49236	0.307902	0.799269	0.953911	0.648012	0	1.04274	0.566717	0.498142	0.977597	0.783569	0	0.897906	0.777336
AL136115.1	0	0	0	0	0	0	0	0	0	0	0	0	0	0	0	0	0	0	0	0	0	0	0	0	0	0	0	0	0	0	0	0	0	0	0	0	0	0	0	0	0	0	0	0	0	0	0	0	0
AL136115.3	0	0	0	0	0	0	0	0	0	0	0	0	0	0	0	0	0	0	0	0	0	0	0	0	0	0	0	0	0	0	0	0	0	0	0	0	0	0	0	0	0	0	0	0	0	0	0	0	0
KHDRBS1	0.908867	0.718179	0.967798	1.31152	1.10262	1.11853	0.634336	1.10602	1.01612	1.01023	0.763868	0.791959	1.2591	1.21337	0.895878	1.03363	0.871407	1.19604	0.923082	0.878526	1.6361	1.08858	0.797237	1.11264	1.02061	1.12339	1.37589	1.03826	1.22814	0.830818	0.960042	0.948888	1.34585	1.41483	1.04512	1.18542	0.733187	0.852843	0.953911	0.876581	0	1.30422	0.847723	0.279774	1.06296	0.849267	1.44665	0.847263	0.950558
AL445248.1	0	0.0839348	0	0	0	0	0	0	0	0	0	0	0	0	0	0	0	0	0	0	0	0	0	0	0	0	0.400852	0	0	0	0	0	0	0	0	0	0	0	0	0	0	0	0	0	0	0	0	0	0
TMEM39B	0	0.161367	0	0.348684	0.0805056	0	0	0.091941	0.320392	0.160947	0	0	0.190776	0.175414	0.0774489	0	0.208405	0.127254	0.0963422	0.27212	0	0.283932	0.141868	0.145923	0.0993066	0.121955	0	0	0	0.0949741	0	0	0	0	0	0	0	0.115462	0	0.131263	0	0	0	0	0.0759932	0	0	0	0
KPNA6	0.76985	0.363107	0.518829	0.486001	0.653462	0.56479	0.366644	0.571206	0.407833	0.476965	0.567797	0.437585	0.665696	0.823414	0.545078	0.727686	0.655886	0.517917	0.647219	0.384661	1.18828	0.504819	1.14229	0.273238	0.486387	0.499876	0	0.403822	0.590538	0.586143	0.306145	0.9006	0.601546	1.031	0.454998	0.597702	0	0.618823	0.205368	0.247278	0	0.534464	0.322978	0	0.666528	0.368785	0	0.67785	0.5338
TXLNA	0.121179	0.300276	0.0657933	0.419698	0.15501	0.19629	0.105009	0.176136	0.320392	0.299545	0.0617514	0	0.422302	0.227656	0.0774489	0.284666	0.109622	0.127254	0.184213	0	0.250899	0	0.141868	0	0.0993066	0.328663	0	0.28645	0	0.0949741	0.164743	0	0.168324	0.151852	0.207394	0.241098	0	0.115462	0	0.131263	0	0.132174	0	0.498142	0.0759932	0.138595	0	0	0.211179
CCDC28B	0.326769	0.422223	0.127524	0.189463	0.0805056	0.19629	0.105009	0.176136	0.118573	0.160947	0.11991	0.284711	0.0999303	0	0.149328	0.284666	0.456969	0.127254	0.339712	0.27212	0	0.283932	0.141868	0.273238	0.0993066	0.121955	1.08937	0.28645	0.590538	0	0.306145	0.217941	0.312355	0.151852	0.207394	0.3746	0.542985	0.218961	0	0	0	0.132174	0	0	0	0.260299	0	0	0.162417
AL049795.1	0	0	0	0	0	0	0	0	0	0	0	0	0	0	0	0	0	0	0	0	0	0	0	0	0	0	0	0	0	0	0	0	0	0	0	0	0	0	0	0	0	0	0	0	0	0	0	0	0
IQCC	0	0	0	0	0	0.102954	0	0	0	0	0.0617514	0	0	0	0	0	0.109622	0	0	0	0	0	0	0	0	0	0	0	0	0	0.164743	0	0	0	0	0	0.307902	0	0	0	0	0	0	0.279774	0.0759932	0.138595	0	0	0
DCDC2B	0	0	0	0	0	0	0	0	0	0	0	0	0	0	0	0	0	0	0	0	0	0	0	0	0	0	0	0	0	0	0	0	0	0	0.109064	0	0	0	0	0	0	0	0	0	0	0	0	0	0
TMEM234	0	0.0839348	0	0.0992119	0.0805056	0.19629	0	0.176136	0.118573	0.0837077	0	0	0	0.175414	0	0.0791158	0	0	0.0963422	0	0.133298	0.283932	0.141868	0	0.0993066	0	0.400852	0	0	0	0	0.114896	0	0.151852	0	0	0	0	0	0	0	0.132174	0.174472	0	0	0.138595	0	0	0.0571205
EIF3I	0.983856	1.28833	1.08929	0.981631	0.850732	1.49741	0.936131	0.93248	1.29299	1.26187	0.79311	1.32037	1.62898	0.56926	1.33984	0.875303	1.32987	1.01674	0.474254	0.739365	1.7902	1.08858	1.03996	1.00363	0.764748	1.1647	1.08937	1.34009	1.22814	1.09615	1.35207	0.616426	0.974513	1.031	1.00376	0.897764	0.892929	0.998232	1.48606	0.933321	0	0.991651	1.13037	0.829129	1.06296	1.58209	2.0146	1.03605	0.721784
FAM167B	0	0	0	0	0	0	0	0	0	0	0	0	0	0	0	0	0	0	0	0	0	0	0	0	0	0	0	0	0	0	0	0	0	0	0	0	0	0	0	0	0	0	0	0	0	0	0	0	0
LCK	0	0	0	0	0.0805056	0	0	0	0	0	0	0	0.0999303	0.0619539	0.0774489	0.0791158	0	0	0.0963422	0	0.133298	0	0.266088	0	0	0	0	0	0	0	0.164743	0.114896	0	0.151852	0.109064	0.0869864	0	0	0	0	0	0	0	0	0	0	0	0	0.0571205
HDAC1	0.176673	0.478038	0.389364	0.54818	0.885912	0.785197	0.84529	0.85365	0.407833	0.67316	0	0.570158	0.665696	0.56926	0.545078	0.401442	0.769442	0.595663	0.409244	0.27212	1.09737	0.504819	0.649483	0.881269	0.0993066	0.499876	0.907972	0.153447	0.590538	0.529105	0.960042	0.548434	0.601546	0.764499	0.591467	0.820813	0.542985	0.477449	0.760753	0.445371	0.753706	0.353414	0.174472	0.279774	0.489587	0.63761	0	0.114404	0.257674
MARCKSL1	1.88767	2.00036	1.99123	1.73933	1.52712	1.63329	2.00443	1.88486	2.05387	1.61269	1.62465	1.88698	1.22881	1.47874	2.21192	1.91148	1.68687	1.64998	1.57757	1.15977	1.54912	1.59739	1.18979	1.74278	1.55995	1.71193	1.86005	1.60549	1.22814	1.86867	1.82352	1.42688	1.47965	1.41483	1.22961	1.5337	1.03063	2.48618	0.375662	1.6502	1.17857	2.67865	1.35048	2.4556	1.08987	0.849267	2.0146	1.88334	0.994998
AL109945.1	0	0	0	0	0	0	0	0	0	0	0	0	0	0	0	0	0	0	0	0	0	0	0	0	0	0	0	0	0	0	0	0	0	0	0	0	0	0	0	0	0	0	0	0	0	0	0	0	0
TSSK3	0	0	0	0	0	0	0	0	0	0	0	0	0	0	0	0	0	0	0	0	0	0	0	0	0	0	0	0	0	0	0	0	0	0	0	0	0	0	0	0	0	0	0	0	0	0	0	0	0
FAM229A	0	0	0	0	0	0	0	0	0	0.0837077	0	0	0	0	0	0	0	0	0	0	0	0	0	0	0	0	0	0	0	0	0	0	0	0	0	0	0	0	0	0	0	0	0	0	0.0759932	0	0	0	0
BSDC1	0.279197	0.233232	0.55851	0.0992119	0.0805056	0.3603	0.200032	0.325845	0.407833	0.232645	0.0617514	0.104173	0.422302	0.369764	0.279227	0.220732	0.109622	0.127254	0.184213	0.384661	0.250899	0	0	0.145923	0	0.230641	0	0.403822	0	0	0.306145	0	0.0876994	0.151852	0.207394	0.0869864	0.542985	0	0	0.131263	0	0	0.322978	0	0.332734	0.466646	0	0.310139	0.0571205
AL033529.1	0	0	0	0	0	0	0	0	0	0	0	0	0	0	0	0	0	0	0	0	0	0	0	0	0	0	0	0	0	0	0	0	0	0	0	0	0	0	0	0	0	0	0	0	0	0	0	0	0
ZBTB8B	0	0.0839348	0	0	0	0	0	0	0	0.0837077	0.0617514	0	0	0	0	0.0791158	0	0	0	0	0	0	0	0	0	0.121955	0	0	0	0.0949741	0	0.114896	0	0	0	0.0869864	0	0	0	0.0677835	0	0	0	0	0	0	0	0	0.0571205
ZBTB8A	0.0624239	0	0	0	0.0805056	0	0	0.091941	0	0	0	0	0.0999303	0.0619539	0	0.0791158	0.298302	0.127254	0	0.145288	0	0	0	0	0	0	0	0.153447	0	0.0949741	0	0.114896	0	0.151852	0	0	0	0	0	0.0677835	0	0.132174	0	0	0.0759932	0	0	0.114404	0
ZBTB8OS	0.676104	0.946255	1.06615	0.606719	1.07439	1.21955	0.509421	1.10602	1.06068	1.12994	0.821522	0.88678	1.22881	0.929767	0.928224	0.766683	0.769442	1.23626	0.339712	0.94146	0.886204	0.838705	0.797237	0.741817	0.714932	0.499876	0.907972	1.20052	0.959318	0.786439	0.812541	0.73994	0.939311	0.906601	0.766555	1.18542	0.307902	0.477449	0.648103	0.610637	0	0.880899	0.847723	0.677268	0.62514	1.02386	0	0.992091	1.24384
RBBP4	0.983856	0.911675	0.858712	0.764213	0.984584	1.11853	0.691391	1.00555	0.75753	0.944528	0.976876	0.840493	0.986377	1.09236	1.29675	1.1444	0.871407	1.06467	1.00038	0.661777	0.825627	1.08858	1.18979	0.664048	0.607175	1.03526	0.907972	1.60549	0	0.691297	1.02636	0.73994	0.864955	0.764499	0.71153	0.969214	0.733187	0.903691	0.861988	0.933321	0.753706	0.880899	1.13037	0	0.947443	0.968978	0	0.793919	0.662964
SYNC	0.279197	0.0839348	0.434407	0.0992119	0.224347	0.102954	0.440578	0.393056	0.320392	0.362248	0.453163	0.364066	0.422302	0.324602	0.394176	0.401442	0.380779	0	0.184213	0.384661	0.356114	0	0.266088	0.487614	0.272478	0	0.68622	0.28645	0	0.261511	0.812541	0.616426	0.24293	0.283656	0.525559	0.3746	0.542985	0.398485	0	0.190952	0	0.2489	0.452255	0	0.332734	0.138595	0	0.395293	0.385444
AC114489.1	0	0	0	0	0	0	0	0	0.118573	0	0	0	0	0	0	0	0	0	0	0	0	0	0	0	0	0	0	0	0	0	0	0	0	0	0	0	0	0	0	0	0	0	0	0	0	0	0	0	0
KIAA1522	0.279197	0.161367	0.342196	0	0.0805056	0.19629	0.509421	0.091941	0.118573	0.0837077	0.0617514	0.19851	0	0.277303	0.149328	0.284666	0.109622	0.127254	0.264982	0.384661	0	0.504819	0	0.38616	0.189636	0	0	0.153447	0	0.181705	0.306145	0.311352	0.377271	0.283656	0	0.0869864	0	0.312746	0	0.190952	0.753706	0.132174	0	0	0	0.138595	0	0.473761	0.111154
YARS	0.535644	0.58111	0.55851	0.486001	0.562192	0.624611	0.745365	0.811775	1.10334	0.627601	0.492853	0.687195	0.718298	0.454395	0.497264	0.55444	0.527763	0.433613	0.409244	0.577658	0.538218	0.838705	0.726086	0.273238	0.764748	0.773496	0.400852	0.153447	0	0.640101	0.430007	0.311352	0.312355	0.764499	0.525559	0.241098	0	0.312746	0.205368	0.489317	0	0.991651	0.847723	0	0.666528	0.910913	0	0.310139	0.632203
S100PBP	0	0.0839348	0.185664	0.272239	0	0	0.200032	0.176136	0.118573	0.160947	0.11991	0	0.0999303	0.0619539	0.216385	0	0.208405	0	0	0.27212	0.133298	0.283932	0	0	0.0993066	0.230641	0.400852	0.153447	0.590538	0.261511	0	0.114896	0.168324	0.151852	0.109064	0.241098	0.307902	0	0	0.247278	0.753706	0.534464	0	0.279774	0.146617	0.260299	0	0	0.111154
FNDC5	0	0	0	0	0	0	0	0	0	0	0	0	0	0	0.0774489	0	0	0	0	0	0	0	0	0	0	0	0	0	0	0	0	0	0	0	0	0	0	0.115462	0	0	0	0.132174	0	0	0	0	0	0	0
HPCA	0	0	0	0	0	0	0	0	0	0	0	0	0	0	0	0	0	0	0	0	0	0	0	0	0	0	0	0	0	0	0	0	0	0	0	0	0	0	0	0.0677835	0	0	0	0	0.0759932	0	0	0	0
TMEM54	0.121179	0.0839348	0.0657933	0.0992119	0.224347	0	0.105009	0	0.118573	0	0.323667	0	0	0.227656	0	0.220732	0.208405	0.127254	0.0963422	0	0.692213	0	0.266088	0.487614	0	0.230641	0	0.603894	0	0.404232	0.430007	0.114896	0.168324	0.151852	0.109064	0.3746	0.307902	0.115462	0	0.300599	0	0.132174	0	0	0	0.368785	0	0	0.211179
RNF19B	0.0624239	0.0839348	0.185664	0.348684	0.0805056	0.102954	0.286804	0.091941	0	0.299545	0	0.19851	0	0.120292	0.216385	0.0791158	0.109622	0.127254	0	0.27212	0.133298	0	0.266088	0	0.272478	0.121955	0	0	0	0.181705	0	0	0.0876994	0	0	0.0869864	0.542985	0.115462	0	0	0	0	0	0.279774	0.146617	0.138595	0	0.114404	0.162417
AL020995.1	0	0	0	0	0	0	0	0	0	0	0	0	0	0	0	0	0	0	0	0	0	0	0	0	0	0	0	0	0	0	0	0	0	0	0	0	0	0	0	0	0	0	0	0	0	0	0	0	0
AK2	0.642795	0.800122	0.477509	0.606719	0.461748	0.73448	0.366644	0.624173	0.48824	0.716733	0.276487	0.570158	0.422302	0.277303	0.63435	0.766683	0.527763	0.595663	0.592822	0.485808	0.356114	0	0.566521	0.145923	0.486387	0.711786	0	0.153447	0	0.468617	0.812541	0.548434	0.650552	0.838072	0.296916	0.737442	0	0.218961	0.648103	0.247278	0.753706	0.2489	0.322978	0	0.70627	0.63761	0	0.737567	0.498723
AZIN2	0	0	0	0	0	0	0	0	0	0	0	0	0	0	0	0	0	0	0	0	0	0	0	0	0	0	0	0	0	0	0.164743	0	0	0	0	0	0	0	0	0	0	0	0	0	0	0	0	0	0
TRIM62	0	0	0	0	0	0	0	0	0	0	0	0	0	0	0	0.0791158	0.109622	0	0	0	0	0	0.141868	0	0	0	0	0	0	0	0	0	0.168324	0	0	0	0	0	0	0	0	0	0	0	0	0	0	0	0
AL662907.3	0	0.0839348	0	0	0	0	0	0	0	0	0	0	0	0	0	0	0	0	0	0	0	0	0	0	0	0	0	0	0	0.0949741	0	0	0	0	0	0	0	0	0	0	0	0	0	0	0	0	0	0	0
ZNF362	0	0	0	0	0.0805056	0	0	0	0	0	0	0	0	0	0	0	0	0	0	0	0	0	0	0	0	0	0	0	0	0.0949741	0	0.114896	0.0876994	0	0	0.0869864	0	0	0	0	0	0	0	0	0.0759932	0.138595	0	0	0
AL513327.3	0	0	0	0	0	0	0	0	0	0	0	0	0.0999303	0.0619539	0	0	0	0	0	0	0	0	0	0	0	0	0	0	0	0	0	0	0	0	0	0	0	0	0	0	0	0	0	0	0	0	0	0	0
A3GALT2	0	0	0	0	0	0	0	0	0	0	0	0	0	0	0	0	0	0	0	0	0	0	0	0	0	0	0	0	0	0	0	0	0	0	0	0	0	0	0	0	0	0	0	0	0	0	0	0	0
AL513327.1	0	0	0	0	0	0	0	0	0	0	0	0	0	0	0	0	0	0	0	0	0	0	0	0	0	0	0	0	0	0	0	0	0	0	0	0	0	0	0	0	0	0	0	0	0	0	0	0	0
PHC2	0.0624239	0	0	0.0992119	0	0	0	0	0	0	0	0	0	0	0	0	0	0	0	0	0	0	0	0	0	0	0	0	0	0	0	0	0	0	0	0	0	0	0	0	0	0	0	0	0	0	0	0	0
AL513327.2	0	0	0	0	0	0	0	0	0	0	0	0	0	0	0	0	0	0	0	0	0	0	0	0	0	0	0	0	0	0	0	0	0	0	0	0	0	0	0	0	0	0	0	0	0	0	0	0	0
ZSCAN20	0	0	0	0	0	0	0	0	0	0	0	0	0.0999303	0	0	0	0	0	0	0	0	0	0	0.145923	0	0	0	0	0	0	0	0	0	0	0	0	0	0	0	0.0677835	0	0	0	0	0	0	0	0	0
CSMD2	0	0	0	0	0	0	0	0	0	0	0.0617514	0	0	0.0619539	0	0	0	0	0	0	0	0	0.141868	0	0	0	0	0	0	0	0	0	0	0	0	0	0	0	0	0	0	0	0	0	0	0	0	0	0
HMGB4	0	0	0	0	0	0	0	0	0	0	0	0	0	0	0	0	0	0	0	0	0	0	0	0	0	0	0	0	0	0	0	0	0	0	0	0	0	0	0	0	0	0	0	0	0	0	0	0	0
CSMD2-AS1	0	0	0	0	0	0	0	0	0	0	0	0	0	0	0	0	0	0	0	0	0	0	0	0	0	0	0	0	0	0	0	0	0	0	0	0	0	0	0	0	0	0	0	0	0	0	0	0	0
C1orf94	0	0	0	0	0	0	0	0	0	0	0	0	0	0	0	0	0	0	0	0	0	0	0	0	0	0	0	0	0	0	0	0	0	0	0	0	0	0	0	0	0	0	0	0	0	0	0	0	0
SMIM12	0.572651	0.58111	0.292692	0.54818	0.461748	0.833465	0.796575	0.571206	0.48824	0.299545	0.411834	0.570158	0.488926	0.277303	0.394176	0.64481	0.655886	0.667798	0.184213	0.384661	0.825627	0.283932	0.376568	0.664048	0.420041	0.711786	0.68622	0.508853	0	0.404232	0.306145	0.475478	0.495683	0.400094	0.454998	0.692997	0.307902	0.398485	0	0.351221	0	0.687706	0	0.279774	0.439987	0.368785	0	0.473761	0.803996
GJB5	0	0	0	0	0	0	0	0	0	0	0	0.104173	0	0	0	0	0	0	0	0	0	0	0	0	0	0	0	0	0	0	0	0	0	0	0	0	0	0	0	0	0	0	0	0	0	0	0	0	0
GJB4	0	0	0	0	0	0	0	0	0	0	0	0	0	0	0	0	0	0	0	0	0	0	0	0	0	0	0	0	0	0	0	0	0	0	0	0	0	0	0	0	0	0	0	0	0	0	0	0	0
AL121988.1	0	0	0	0	0	0	0	0	0	0	0	0	0	0	0	0	0	0	0	0	0	0	0	0	0	0	0	0	0	0	0	0	0	0	0	0	0	0	0	0	0	0	0	0	0	0	0	0	0
GJB3	0	0	0	0	0	0	0	0	0	0	0	0	0	0	0	0	0	0	0	0	0	0	0	0	0	0	0	0	0	0	0	0	0	0	0	0	0	0	0	0	0	0	0.174472	0	0	0	0	0	0
GJA4	0	0	0	0	0	0	0	0	0	0	0	0	0	0	0	0	0	0	0	0	0	0	0	0	0	0	0	0	0	0	0	0.114896	0	0	0	0	0	0	0	0	0	0	0	0	0	0	0	0	0
AL122010.1	0	0	0	0	0	0	0	0	0	0	0	0	0	0	0	0	0	0	0	0	0	0	0	0	0	0	0	0	0	0	0	0	0	0	0	0	0	0	0	0	0	0	0	0	0	0	0	0	0
DLGAP3	0	0.0839348	0.0657933	0	0.224347	0	0.286804	0	0	0.0837077	0.11991	0.19851	0	0.227656	0.0774489	0.0791158	0	0	0	0	0	0	0.141868	0.145923	0	0	0	0	0	0	0	0.217941	0.0876994	0	0	0	0	0	0	0	0	0	0	0	0	0	0	0	0
AC114490.3	0	0	0	0	0	0	0	0	0	0	0	0	0	0	0	0	0	0	0	0	0	0	0	0	0	0	0	0	0	0	0	0	0	0	0	0	0	0	0	0	0	0	0	0	0	0	0	0	0
AC114490.2	0	0.0839348	0	0	0	0	0	0.091941	0	0	0	0	0	0	0	0	0	0	0	0	0	0	0	0	0	0.121955	0	0	0	0.0949741	0	0	0	0	0	0	0	0	0	0	0	0.132174	0	0	0	0	0	0	0
TMEM35B	0	0	0	0	0	0	0	0	0	0	0	0	0.0999303	0	0	0	0	0	0	0	0	0	0	0	0	0	0	0	0	0	0	0	0	0	0	0	0	0	0	0	0	0	0	0	0	0	0	0	0
ZMYM6	0	0	0.0657933	0	0	0.102954	0	0	0	0	0	0.104173	0.0999303	0	0	0.0791158	0	0	0	0	0	0	0	0	0	0	0	0	0	0	0	0.311352	0	0	0	0	0	0	0	0	0	0.132174	0	0	0	0	0	0	0
ZMYM1	0.326769	0.0839348	0.0657933	0.0992119	0.461748	0.102954	0.286804	0.456032	0.118573	0.232645	0.174872	0.284711	0.0999303	0.227656	0.149328	0.152429	0.109622	0	0.184213	0	0.133298	0	0	0	0.0993066	0.121955	0	0.153447	0	0.0949741	0.306145	0.311352	0.0876994	0.151852	0.109064	0.0869864	0	0	0	0.0677835	0	0.2489	0.322978	0	0.332734	0.138595	0	0.217053	0.257674
AL590434.1	0	0	0	0	0	0	0	0	0	0	0.0617514	0	0	0	0	0	0	0	0	0	0	0	0	0	0	0	0	0	0	0	0	0	0	0	0	0	0	0	0	0	0	0	0	0	0	0	0	0	0
SFPQ	1.13964	1.01202	1.19761	1.28302	1.56289	1.25108	0.573827	1.25385	1.14426	1.07187	1.09012	1.19563	1.13201	1.4187	1.18012	1.43767	1.26662	1.15414	1.03689	1.29701	0.997348	0.971427	1.23512	1.49433	1.25439	1.56054	0.907972	0.690681	1.61438	0.87331	1.02636	1.08116	1.52055	1.4539	1.19534	1.21281	1.67275	1.30633	1.53636	0.933321	0.753706	1.75862	1.1901	0.829129	1.34609	1.07588	0	1.23084	0.803996
ZMYM4	0.326769	0.363107	0.342196	0.419698	0.224347	0.102954	0.105009	0.176136	0.118573	0.0837077	0.323667	0.19851	0.274051	0.369764	0.149328	0.220732	0.109622	0.240127	0.409244	0.384661	0	0.283932	0.266088	0.145923	0.189636	0.230641	0.68622	0.28645	0	0	0	0.217941	0.24293	0.151852	0.207394	0.0869864	0	0.115462	0	0.190952	0	0	0.322978	0	0	0.138595	0	0	0.211179
ZMYM4-AS1	0	0	0	0	0	0	0	0	0	0	0	0	0	0	0	0	0	0	0	0	0	0	0	0	0	0	0	0	0	0	0	0	0	0	0	0	0	0	0	0	0	0	0	0	0	0	0	0	0
KIAA0319L	0.121179	0.0839348	0.0657933	0.0992119	0.0805056	0.19629	0.105009	0	0.118573	0.160947	0.11991	0.104173	0.0999303	0.175414	0.0774489	0	0.109622	0.127254	0.264982	0.145288	0	1.08858	0	0.145923	0.189636	0.230641	0	0	0	0.0949741	0.164743	0.217941	0.24293	0.283656	0.207394	0.241098	0	0	0	0.190952	0	0.132174	0.174472	0	0.146617	0.138595	0	0.114404	0.0571205
NCDN	0	0	0.127524	0	0.0805056	0.281654	0	0	0	0	0.174872	0.364066	0	0.175414	0.216385	0	0	0.127254	0	0.145288	0	0	0	0	0.189636	0.121955	0	0	0	0.0949741	0.164743	0	0	0	0.207394	0	0	0.115462	0	0	0	0.2489	0.174472	0	0	0	0	0.114404	0.111154
AC004865.2	0	0	0	0	0	0	0	0	0	0	0	0	0	0	0	0	0	0	0	0	0	0	0	0	0	0	0	0	0	0	0	0	0	0	0	0	0	0	0	0	0	0	0	0	0	0	0	0	0.0571205
TFAP2E	0	0	0	0	0	0	0	0	0	0	0	0	0	0	0	0	0	0	0	0	0	0	0	0	0	0	0	0	0	0	0	0	0	0	0	0	0	0.218961	0	0	0	0	0	0	0	0	0	0	0
PSMB2	1.19963	1.4023	1.62538	1.22345	1.49003	1.7898	1.41103	1.6919	1.48138	1.68	1.06848	1.25994	1.7082	0.70439	1.63059	1.58299	1.41782	1.23626	0.794633	1.15977	1.71612	1.19344	1.32006	1.16299	0.662504	1.38208	1.24285	1.03826	2.28793	0.691297	1.59736	1.08116	1.21881	1.52774	1.26275	1.00311	0	1.30633	1.58425	1.0625	0.753706	1.22443	1.35048	0.96094	1.32533	1.48595	0	0.992091	1.11757
C1orf216	0	0	0.0657933	0	0.0805056	0	0.105009	0	0	0.0837077	0	0.104173	0.0999303	0.0619539	0.0774489	0.152429	0	0	0	0	0.133298	0	0	0	0.0993066	0.121955	0	0.153447	0	0.0949741	0	0	0	0	0.109064	0	0	0.115462	0	0.0677835	0	0	0	0	0.0759932	0	0	0	0.0571205
CLSPN	0.739567	0.58111	0.703142	0.419698	0.696152	0.281654	0.634336	0.515276	0.407833	0.529739	0.368722	0.630388	0.551386	0.56926	0.545078	0.727686	0.109622	0.433613	0.535294	0.577658	1.51837	0	0.476048	0.273238	0.272478	0.328663	0.400852	0.28645	0.590538	0.404232	0.306145	0.680089	0.24293	0.283656	0.207394	1.06764	0	0.852843	0	0.300599	1.17857	0.2489	0.322978	0.677268	0.851108	0.260299	0	0.310139	0.632203
AL354864.1	0	0	0	0	0	0	0	0	0	0	0	0	0	0	0	0	0	0	0	0	0	0	0	0	0	0	0	0	0	0	0	0	0	0	0	0	0	0	0	0	0	0	0	0	0	0	0	0	0
AGO4	0	0	0	0.0992119	0	0	0	0	0	0	0	0	0	0	0	0	0	0	0	0	0	0	0.141868	0.145923	0	0	0	0	0	0	0	0	0	0	0	0	0	0	0	0	0	0.132174	0	0	0	0	0	0	0
AGO1	0.415619	0.233232	0.477509	0.0992119	0.0805056	0.102954	0.105009	0.091941	0.118573	0.160947	0.11991	0.19851	0	0.227656	0.216385	0.284666	0.456969	0.240127	0.339712	0.485808	0.133298	0	0	0.273238	0	0.417929	0	0.28645	0.590538	0.0949741	0	0.114896	0.377271	0	0.207394	0.241098	0	0.218961	0	0	0	0.132174	0.174472	0	0.332734	0.555777	0	0.114404	0.257674
AL139286.2	0	0	0	0	0	0	0	0	0	0	0	0	0	0	0	0	0	0	0	0	0	0	0	0	0	0	0	0	0	0	0	0	0	0	0	0	0	0	0	0	0	0	0	0	0	0	0	0	0
AGO3	0.0624239	0	0.0657933	0	0	0.19629	0.200032	0.253789	0	0	0.11991	0.104173	0.0999303	0.120292	0.0774489	0	0	0	0	0	0	0	0	0	0.0993066	0.121955	0	0.403822	0	0.335416	0	0	0.0876994	0.283656	0	0.0869864	0	0.218961	0	0.131263	0	0.132174	0.322978	0	0.0759932	0.138595	0	0	0.111154
AL138787.2	0	0	0	0	0	0	0	0	0	0	0	0	0	0	0	0	0	0	0	0	0	0	0	0	0	0	0	0	0	0	0	0	0	0	0	0	0	0	0	0	0	0	0	0	0	0	0	0	0
TEKT2	0	0	0	0	0	0	0	0	0	0	0	0	0	0	0	0	0	0	0	0	0	0	0	0	0	0	0	0	0	0	0	0	0	0	0	0	0	0	0	0	0	0	0	0	0	0	0	0	0
ADPRHL2	0.121179	0	0.292692	0.348684	0	0.102954	0	0.325845	0	0.0837077	0.0617514	0	0.190776	0.277303	0	0.220732	0.109622	0.240127	0.184213	0.384661	0	0.283932	0.266088	0	0.0993066	0.121955	0.400852	0	0	0.181705	0.164743	0.114896	0.168324	0	0.296916	0.3746	0.542985	0	0	0.131263	0	0.132174	0.452255	0	0.0759932	0.138595	0	0.217053	0.162417
COL8A2	0	0	0	0	0	0	0	0	0	0	0	0	0	0	0	0	0	0	0	0	0	0	0	0	0	0	0	0	0	0	0	0	0	0	0	0	0	0	0	0	0	0	0	0	0	0	0	0	0
TRAPPC3	0.279197	0.628918	0.342196	0.54818	0.0805056	0.3603	0.366644	0.176136	0.320392	0.579866	0.22697	0.364066	0.551386	0.175414	0.447048	0.505996	0.109622	0.433613	0.339712	0.384661	0.825627	0.504819	0.476048	0.145923	0.348979	0.121955	0	0.403822	0.590538	0.404232	0.540205	0	0.377271	0.151852	0.207394	0.546417	0	0.742663	0	0.300599	0	0.534464	0.322978	0	0.439987	0.368785	0	0.217053	0.424647
MAP7D1	0	0	0.0657933	0.0992119	0	0	0	0.091941	0	0	0	0	0.190776	0.175414	0.0774489	0.0791158	0	0.127254	0	0.145288	0	0	0	0	0	0	0	0	0	0	0	0	0	0	0	0.0869864	0.307902	0	0	0	0.753706	0.353414	0	0	0	0.138595	0	0	0.111154
THRAP3	0.827796	0.75999	1.19761	1.39245	1.10262	1.08246	1.29673	1.04017	0.814874	1.42147	0.952603	0.88678	0.986377	1.04854	0.928224	1.22011	1.1991	1.23626	0.69881	1.00067	1.57897	0.685633	1.14229	1.16299	0.486387	0.988107	0.907972	0.913331	0.590538	1.27826	1.20242	1.03899	1.13404	1.28753	1.08484	1.18542	0	0.398485	1.03809	1.01281	0	1.47964	0.998998	0.498142	1.61477	1.34143	2.0146	1.15741	0.855274
SH3D21	0	0	0	0	0	0	0.105009	0	0	0	0.0617514	0	0	0	0	0	0	0	0.184213	0	0	0	0.141868	0	0	0	0	0	0	0	0.164743	0	0	0	0.207394	0	0	0.218961	0.205368	0.131263	0	0	0	0	0	0	0	0	0
EVA1B	0	0.0839348	0.292692	0	0.0805056	0	0	0	0.320392	0.232645	0	0.19851	0	0.0619539	0.0774489	0.220732	0.208405	0.127254	0	0.27212	0	0	0.141868	0.145923	0	0	0	0.28645	0	0	0	0.114896	0.0876994	0	0	0.167008	0	0	0	0	0	0.132174	0	0	0.0759932	0.138595	0	0.114404	0.0571205
AL591845.1	0	0	0	0	0	0	0	0	0.118573	0	0.0617514	0.104173	0	0	0	0	0.109622	0	0	0.145288	0.133298	0	0	0	0	0	0	0	0	0	0	0	0.0876994	0	0	0	0	0	0	0	0	0	0	0	0	0	0	0	0.0571205
STK40	0	0	0.127524	0	0.0805056	0	0.286804	0	0	0	0.11991	0	0	0.120292	0	0.0791158	0	0	0	0	0	0	0	0	0	0	0.400852	0	0	0.181705	0	0.217941	0.0876994	0.151852	0.109064	0.0869864	0	0.218961	0	0.131263	0	0.132174	0	0	0.212581	0	0	0	0.111154
LSM10	0.572651	0.422223	0.668897	0.764213	0.653462	0.501163	0.634336	0.624173	0.407833	0.232645	0.603262	0.364066	0.274051	0.604793	0.338352	0.505996	0.527763	0.240127	0.592822	0.485808	0.451306	0.283932	0.476048	0.273238	0.420041	0.575613	0	0.690681	0.590538	0.529105	0.639455	0.217941	0.312355	0.283656	0.525559	0.546417	0	0.115462	0	0.247278	0	0.756335	0.174472	0	0.332734	0.260299	0	0.737567	0.385444
OSCP1	0	0	0.0657933	0	0.0805056	0	0	0	0	0	0.0617514	0	0	0.0619539	0.0774489	0	0.109622	0	0	0	0	0	0	0	0	0	0	0	0	0	0.164743	0	0	0	0	0	0	0	0	0	0	0	0	0	0	0	0	0	0.0571205
MRPS15	1.16004	0.718179	1.01818	1.28302	0.562192	1.04503	0.936131	1.19731	0.969474	1.01023	0.821522	1.19563	1.2591	0.79496	1.10299	1.1444	1.16355	1.01674	0.923082	0.878526	1.23082	0.685633	0.649483	1.16299	1.31225	1.1647	0.400852	0.770534	0.590538	0.640101	0.729738	0.73994	0.864955	0.685079	0.454998	0.934127	0.307902	0.550632	0.521132	0.648012	0.753706	0.687706	1.06684	1.18167	1.42508	0.910913	0	0.67785	1.17365
CSF3R	0	0	0.0657933	0	0	0.102954	0	0	0	0	0	0	0	0.0619539	0	0.0791158	0.109622	0	0	0	0	0	0	0	0	0	0	0	0	0	0.164743	0.217941	0	0	0	0	0	0	0	0	0	0	0	0	0	0	0	0	0
AL596257.1	0	0	0	0	0	0	0	0	0	0	0	0	0	0	0	0	0	0	0	0	0	0	0	0	0	0	0	0	0	0	0	0	0	0	0	0	0	0	0	0	0	0	0	0	0	0	0	0	0
AC117945.2	0	0	0	0	0	0	0	0	0	0	0	0	0	0	0	0	0	0	0	0	0	0	0	0	0	0	0	0	0	0	0	0	0	0	0	0	0	0	0	0	0	0	0	0	0	0	0	0	0
AC117945.1	0	0	0	0	0	0	0	0	0	0	0	0	0	0	0	0	0	0	0	0	0	0	0	0	0	0	0	0	0	0	0	0	0	0	0	0	0	0	0	0	0	0	0	0	0	0	0	0	0
GRIK3	0	0	0	0	0	0	0	0	0	0	0	0	0	0	0	0	0	0	0	0	0	0	0	0	0	0	0	0	0	0	0	0	0	0	0	0	0	0	0	0	0	0.132174	0	0	0	0	0	0	0
AL031430.1	0	0	0	0	0	0	0	0	0	0	0	0	0	0	0	0	0	0	0	0	0	0	0	0	0	0	0	0	0	0	0	0	0	0	0	0	0	0	0	0	0	0	0	0	0	0	0	0	0
AL353604.1	0	0	0	0	0	0	0	0	0	0	0	0	0	0	0	0	0	0	0	0	0	0	0	0	0	0	0	0	0	0	0	0	0	0	0	0	0	0	0	0	0	0	0	0	0	0	0	0	0
LINC01137	0	0	0	0	0.0805056	0	0	0	0	0	0	0	0	0	0	0	0.109622	0	0	0	0	0	0	0	0	0	0	0	0	0	0	0	0	0	0	0	0	0	0	0	0	0	0	0	0	0	0	0	0
ZC3H12A	0	0	0	0	0.0805056	0	0	0	0.407833	0	0	0.284711	0	0.0619539	0	0.0791158	0.109622	0	0	0	0	0	0	0	0	0	0	0	0	0.181705	0	0	0.0876994	0	0	0	0	0	0	0	0	0	0	0	0	0	0	0.114404	0
MEAF6	0.708339	0.530901	0.55851	0.662019	0.562192	0.56479	0.691391	0.456032	0.320392	0.529739	0.411834	0.687195	0.350921	0.324602	0.545078	0.455085	0.527763	0.667798	0	0.661777	1.04861	0.685633	0.566521	0.145923	0.662504	0.417929	0.68622	0.603894	0	0.181705	0.540205	0.311352	0.168324	0.685079	0.915507	0.310075	0	0.312746	0.205368	0.399404	0.753706	0.880899	0.566717	0.498142	0.387798	0.783569	1.44665	0.737567	0.567689
SNIP1	0.0624239	0.0839348	0.127524	0.0992119	0.0805056	0.19629	0.286804	0	0	0	0.0617514	0.104173	0.0999303	0.175414	0	0	0	0.127254	0	0.145288	0	0	0	0.145923	0	0	0	0.153447	0	0	0	0	0	0	0.109064	0	0	0.115462	0.205368	0.0677835	0	0	0.322978	0.279774	0.212581	0	0	0.114404	0
DNALI1	0	0	0.0657933	0.0992119	0.0805056	0.102954	0	0.091941	0	0	0	0	0.0999303	0.0619539	0	0.0791158	0.109622	0	0	0	0	0	0.141868	0.145923	0	0	0	0	0	0.181705	0	0	0	0	0	0	0	0	0	0	0	0.132174	0	0	0	0	0	0.114404	0
GNL2	0	0.0839348	0.185664	0.272239	0.350076	0.501163	0.366644	0.456032	0.118573	0.362248	0.11991	0.364066	0.610174	0.369764	0	0.284666	0.208405	0.240127	0	0.145288	1.18828	0	0.141868	0.38616	0.189636	0.121955	0	0.28645	0.590538	0.335416	0.729738	0.217941	0.24293	0.151852	0.653299	0.167008	0	0.312746	0	0.190952	0	0.448031	0.452255	0.279774	0.387798	0.713251	0	0.217053	0.302103
RSPO1	0	0	0	0	0	0	0	0	0	0	0	0	0	0	0	0	0	0	0	0	0	0	0	0	0	0	0	0	0	0	0	0	0	0	0	0	0	0	0	0	0	0	0	0	0	0	0	0	0
C1orf109	0.326769	0.300276	0.477509	0.0992119	0.40747	0.281654	0.200032	0.325845	0	0.299545	0.276487	0.284711	0.350921	0.369764	0.279227	0.220732	0.380779	0.433613	0.474254	0	0.538218	0.504819	0.476048	0.579717	0.272478	0.121955	1.08937	0.153447	0.590538	0.404232	0.164743	0.311352	0.438229	0.283656	0.109064	0.241098	0.542985	0.312746	0	0.131263	0	0.353414	0.669412	0	0.387798	0.138595	1.44665	0	0.302103
CDCA8	0.229248	0.161367	0.292692	0.189463	0.350076	0	0.366644	0.091941	0.320392	0.0837077	0.0617514	0.19851	0.0999303	0.277303	0.149328	0.284666	0.527763	0.127254	0.264982	0.27212	0.886204	0	0.376568	0.38616	0.272478	0.575613	0	0.28645	0	0.0949741	0.164743	0.114896	0.168324	0.151852	0.109064	0.0869864	0.307902	0.398485	0.375662	0.489317	0	0.353414	0.174472	0	0.0759932	0	0	0.114404	0.211179
EPHA10	0	0	0	0	0	0	0	0	0	0	0	0	0	0	0	0	0	0	0	0	0	0	0	0	0	0	0	0	0	0	0	0	0	0	0	0	0	0	0	0	0	0	0	0	0	0	0	0	0
MANEAL	0.0624239	0.0839348	0.0657933	0.189463	0.15501	0	0.105009	0.176136	0.118573	0.0837077	0.0617514	0	0	0.120292	0.149328	0.0791158	0.208405	0.127254	0	0.145288	0.250899	0	0	0	0.272478	0.121955	0	0	0	0.0949741	0	0.114896	0.24293	0.151852	0	0	0	0	0	0.0677835	0	0	0	0	0	0.138595	0	0	0.0571205
AL929472.3	0	0	0	0	0	0	0	0	0	0	0	0	0	0	0	0	0	0	0	0	0	0	0	0	0	0	0	0	0	0	0	0	0	0	0	0	0	0	0	0	0	0	0	0	0	0	0	0	0
YRDC	0.535644	0.233232	0.434407	0.419698	0.350076	0.102954	0.796575	0.515276	0.320392	0.579866	0.492853	0.791959	0.422302	0.369764	0.545078	0.220732	0.769442	0.735078	0.184213	0.145288	0.538218	0.504819	0.476048	0.273238	0.189636	0.417929	0.400852	0.28645	0	0.335416	0	0	0.0876994	0.504377	0.207394	0.0869864	0	0.218961	0.375662	0.190952	0	0.614018	0.566717	0.677268	0.489587	0.368785	0	0.310139	0.567689
C1orf122	0.739567	0.875855	0.967798	0.811643	0.696152	0.785197	1.09627	0.93248	0.75753	0.579866	0.603262	0.437585	0.665696	0.70439	0.716302	1.00391	0.655886	0.735078	0.794633	1.00067	1.04861	0.504819	0.984576	0.487614	0.942377	0.646016	0.400852	1.1493	0	0.640101	0.812541	0.849862	0.650552	0.838072	0.71153	0.646484	0.542985	0.312746	1.03809	0.489317	0	0.687706	0.322978	1.07738	0.744493	0.260299	0	0.67785	0.803996
MTF1	0.0624239	0.0839348	0	0.272239	0	0	0.105009	0.253789	0.224565	0	0.0617514	0.19851	0.0999303	0.175414	0.279227	0	0	0.127254	0	0	0.133298	0.283932	0.141868	0.145923	0.0993066	0.230641	0	0	0	0.261511	0	0.114896	0	0.151852	0	0.167008	0	0.115462	0	0.131263	0	0.132174	0.174472	0	0.212581	0	0	0.217053	0
AL929472.2	0	0	0	0	0	0	0	0	0	0	0	0	0	0	0	0	0	0	0	0	0	0	0	0	0	0	0	0	0	0	0	0	0	0	0	0	0	0	0	0	0	0	0	0	0	0	0	0	0
INPP5B	0	0.161367	0	0	0	0.102954	0	0	0	0	0	0.104173	0	0	0	0.152429	0	0	0	0.145288	0	0	0.266088	0.145923	0	0	0	0	0	0.181705	0	0	0.0876994	0	0	0.0869864	0	0	0	0.131263	0	0	0	0	0.0759932	0.260299	0	0.114404	0.0571205
SF3A3	0.279197	0.75999	0.292692	0.54818	0.850732	0.96569	0.573827	0.93248	0.631922	0.758487	0.368722	0.630388	1.16533	0.277303	0.394176	0.455085	0.380779	0.595663	0.339712	0.577658	0.997348	0.838705	0.566521	0.579717	0.662504	0.417929	0.907972	0.28645	0	0.468617	0.540205	0.73994	0.697268	1.14162	0.379077	0.897764	0.307902	0.618823	0.861988	0.351221	0	0.534464	0.762536	0.498142	0.816817	0.713251	1.44665	0.546518	0.385444
FHL3	0.0624239	0.0839348	0.127524	0	0.51323	0.19629	0.366644	0.176136	0	0.232645	0.0617514	0	0	0.120292	0.279227	0.344758	0.456969	0.517917	0.184213	0.27212	0	0.283932	0.141868	0	0.272478	0.121955	0	0	0	0	0.164743	0.114896	0	0.151852	0.207394	0	0.542985	0.312746	0	0.399404	0	0.353414	0	0	0.0759932	0	0	0.114404	0.111154
UTP11	0.457248	0.75999	0.596675	0.348684	0.653462	0.923528	0.509421	0.393056	0.407833	0.362248	0.411834	0.687195	0.986377	0.369764	0.338352	0.505996	0.380779	0.240127	0.592822	0.384661	1.51837	0.283932	0.476048	0.273238	0.348979	0.575613	0.68622	0.28645	1.4398	0.830818	0.430007	0.114896	0.601546	0.504377	0.525559	0.435212	0.307902	0.312746	0.760753	0.684041	0	0.820555	0.322978	0.279774	0.387798	0.849267	1.44665	0.395293	0.302103
POU3F1	0.0624239	0	0	0	0	0	0.105009	0	0	0	0	0	0	0	0.0774489	0.0791158	0	0	0	0	0	0	0	0	0.0993066	0	0	0	0	0	0	0	0	0	0	0	0	0.742663	0	0.131263	0	0	0.174472	0	0.212581	0	0	0	0
AL139158.2	0	0	0	0	0	0	0	0	0	0	0	0	0	0	0	0	0	0	0	0	0	0	0	0	0	0	0	0	0	0	0	0	0.0876994	0	0	0	0.307902	0	0	0	0	0	0.174472	0	0	0.138595	0	0	0
AL139158.3	0	0	0	0	0	0	0	0	0	0	0	0	0	0	0	0	0	0	0	0	0	0	0	0	0	0	0	0	0	0	0	0	0	0	0	0	0	0	0	0	0	0	0	0	0	0	0	0	0
LINC01343	0	0	0	0	0	0	0	0	0	0	0	0	0	0	0	0	0	0	0	0	0	0	0	0	0	0	0	0	0	0	0	0	0	0	0	0	0	0	0	0	0	0	0	0	0	0	0	0	0
LINC01685	0	0	0	0	0	0	0	0	0	0	0	0	0	0	0	0	0	0	0	0	0	0	0	0	0	0	0	0	0	0	0	0	0	0	0	0	0	0	0	0	0	0	0	0	0	0	0	0	0
AL354702.2	0	0	0	0	0	0	0	0	0	0	0	0	0	0	0	0	0	0	0	0	0	0	0	0	0	0	0	0	0	0	0	0	0	0	0	0	0	0	0	0	0	0	0	0	0	0	0	0	0
RRAGC	0.0624239	0.300276	0.342196	0.272239	0.224347	0.3603	0	0.091941	0.320392	0.232645	0.276487	0.630388	0.422302	0.369764	0.0774489	0.284666	0.109622	0.240127	0.0963422	0.384661	0.451306	0	0	0.273238	0.189636	0	0	0	0.959318	0.404232	0.164743	0	0.0876994	0	0.379077	0.167008	1.03063	0.218961	0	0.684041	0	0.687706	0.174472	0.279774	0.439987	0	0	0.310139	0.162417
AL139260.1	0	0	0	0	0.0805056	0	0	0	0	0	0	0	0	0.0619539	0	0	0	0	0	0	0	0	0	0	0	0	0	0	0	0	0	0	0.0876994	0	0	0	0	0	0	0	0	0	0	0	0	0	0	0	0
MYCBP	0.229248	0.363107	0.0657933	0.0992119	0.224347	0.3603	0.573827	0.515276	0.320392	0.299545	0.323667	0.19851	0.422302	0.175414	0.394176	0.220732	0.208405	0.595663	0.409244	0.27212	0.451306	0	0.566521	0.38616	0.189636	0.328663	0	0.153447	0	0.335416	0.430007	0	0.312355	0.283656	0.591467	0.310075	0	0.115462	0.521132	0.131263	0	0.448031	0.322978	0.677268	0.387798	0.368785	1.44665	0.310139	0.462371
AL139260.3	0	0	0	0	0	0	0	0	0	0	0	0	0	0	0	0	0	0	0	0	0	0	0	0	0	0	0	0	0	0	0	0	0	0	0	0	0	0	0	0	0	0	0	0	0	0	0	0	0
GJA9	0	0	0	0	0	0	0	0	0	0	0	0	0	0	0	0	0	0	0	0	0	0	0	0	0	0	0	0	0	0	0	0	0	0	0	0	0	0	0	0	0	0	0	0	0	0	0	0	0
RHBDL2	0	0	0	0	0	0	0	0	0	0	0	0	0	0	0	0	0	0	0	0	0	0	0	0	0	0	0	0	0	0	0	0	0	0	0	0	0	0	0	0	0	0	0	0	0	0	0	0	0
AKIRIN1	1.19963	0.946255	1.54166	1.28302	1.20818	1.08246	1.38366	1.25385	0.920549	1.35616	1.30164	1.05308	0.815863	1.2866	1.04806	1.37722	1.1991	1.19604	1.20181	1.25332	1.41997	0.838705	1.27849	1.16299	1.19298	1.03526	1.59833	0.603894	1.22814	1.33227	1.14711	1.39721	1.24554	1.08784	1.22961	1.23948	1.52729	1.1641	0.375662	1.66358	0	0.756335	1.57119	0	1.30413	1.45173	0	1.53388	1.26064
NDUFS5	2.58313	2.55784	2.54137	2.67821	2.25666	2.98366	2.28825	2.7184	2.08565	2.51369	2.006	2.51918	2.51367	1.73443	2.54608	2.42402	2.40509	2.44971	2.07673	2.27797	2.43441	1.72219	2.30189	2.63065	2.32117	2.43153	2.38526	2.40844	2.36645	2.27906	2.44809	2.10214	2.43792	2.38318	2.25416	2.43014	1.15165	1.73181	2.05915	1.90968	3.24831	2.36169	1.71826	2.76318	2.0926	2.73566	2.84748	2.09815	2.49404
MACF1	0.608338	0.530901	0.240609	0.662019	0.40747	0.19629	0.509421	0.571206	0.118573	0.476965	0.411834	0.104173	0.488926	0.494167	0.394176	0.344758	0.456969	0.240127	0.647219	0.145288	0.250899	1.59739	0.476048	0.273238	0.607175	0.575613	0.400852	0.153447	0	0.691297	0.639455	0.680089	0.601546	0.151852	0.207394	0.3746	0.733187	0.312746	0	0.190952	0	0.2489	0.174472	0.279774	0.332734	0.368785	0	0	0.344642
AL442071.1	0	0	0	0	0	0	0	0	0	0	0	0	0	0	0	0	0	0	0	0	0	0	0	0	0	0	0	0	0	0	0	0	0	0	0	0	0	0	0	0	0	0	0	0	0	0	0	0	0
BMP8A	0	0	0	0	0	0	0	0	0	0	0	0	0	0	0	0	0	0	0	0	0	0	0	0	0	0	0	0	0	0	0	0	0	0	0	0	0	0	0	0	0	0	0	0	0	0	0	0	0
PABPC4	0.572651	0.478038	0.596675	0.900244	0.224347	0.501163	0.84529	0.76807	0.75753	0.476965	0.411834	0.791959	0.274051	0.929767	0.63435	0.55444	0.380779	0.240127	0.339712	0.577658	0.943319	0.504819	0.266088	0.487614	0.420041	0.499876	0.400852	0.770534	0	0.468617	0.540205	0.616426	0.697268	0.504377	0.653299	0.241098	1.03063	0.682658	0.760753	0.399404	1.17857	0.991651	0.174472	1.07738	0.387798	0.138595	1.44665	1.07816	0.344642
AL365277.1	0	0	0	0	0	0	0	0	0	0	0	0	0	0	0	0	0	0	0	0	0	0	0	0	0	0	0	0	0	0	0	0	0	0	0	0	0	0	0	0	0	0	0	0	0	0	0	0	0
HEYL	0	0	0	0	0	0	0	0	0	0	0	0	0	0	0	0	0	0	0	0	0	0	0	0	0	0	0	0	0	0	0	0	0	0	0	0	0	0	0	0	0	0	0	0	0	0	0	0	0
AL035404.2	0	0	0	0	0	0	0	0	0	0	0	0	0	0	0	0	0	0	0	0	0	0	0	0	0	0	0	0	0	0	0	0	0	0	0	0	0	0	0	0	0	0	0	0	0	0	0	0	0
NT5C1A	0	0	0	0	0	0	0	0	0	0	0	0	0	0	0	0	0	0	0	0	0	0	0	0	0	0	0	0	0	0	0	0	0	0	0	0	0	0	0	0	0	0	0	0	0	0	0	0	0
HPCAL4	0	0	0	0	0	0	0	0	0	0	0	0	0	0	0	0	0	0	0	0	0	0	0	0	0	0	0	0	0	0	0	0	0	0	0	0	0	0	0	0	0	0	0	0	0	0	0	0	0
PPIE	0.279197	0.233232	0.389364	0.272239	0.15501	0.281654	0.440578	0.393056	0.118573	0.232645	0.0617514	0.284711	0.551386	0.120292	0.0774489	0.152429	0.208405	0.433613	0.184213	0	0.538218	0	0.376568	0.273238	0.0993066	0.230641	0	0	0	0.181705	0.430007	0.311352	0.168324	0.400094	0	0.241098	0	0.115462	0.205368	0.190952	0	0.2489	0.566717	0.279774	0	0	0	0.114404	0.344642
BMP8B	0	0	0	0	0	0	0	0	0	0	0.0617514	0	0	0	0	0	0	0	0	0	0	0	0	0	0	0	0	0	0	0	0	0	0	0	0	0	0	0	0	0	0	0	0	0	0	0	0	0	0
OXCT2	0	0	0	0	0	0	0	0	0	0	0	0	0	0	0	0	0	0	0	0	0	0	0	0	0	0	0	0	0	0	0	0.114896	0.0876994	0	0	0	0	0	0	0	0	0	0	0	0	0	0	0	0
AL033527.3	0	0	0	0	0	0	0	0	0	0	0	0	0	0	0	0	0	0	0	0	0	0	0	0	0	0	0	0	0	0	0	0	0	0	0	0	0	0	0	0	0	0	0	0	0	0	0	0	0
AL033527.5	0	0	0	0	0	0	0	0	0	0	0	0	0	0	0	0	0	0	0	0	0	0	0	0	0	0	0	0	0	0	0	0	0	0	0	0	0	0	0	0	0	0	0	0	0	0	0	0	0
AL033527.4	0	0	0	0	0	0	0	0	0	0	0	0	0	0	0	0	0	0	0	0	0	0	0	0	0	0	0	0	0	0	0	0	0	0	0	0	0	0	0	0	0	0	0	0	0	0	0	0	0
TRIT1	0.121179	0	0.127524	0.0992119	0	0.102954	0.105009	0	0.118573	0.160947	0.0617514	0	0.350921	0.120292	0.149328	0.152429	0	0.341543	0	0.145288	0.451306	0	0	0	0.189636	0	0	0.153447	0	0	0.430007	0	0.168324	0.151852	0	0.241098	0.542985	0.312746	0	0.0677835	0	0	0	0	0.387798	0.368785	0	0.114404	0.0571205
MYCL	0.121179	0	0.0657933	0.0992119	0.224347	0	0.200032	0	0	0.299545	0.0617514	0	0.0999303	0.120292	0	0.152429	0	0.240127	0.0963422	0.384661	0.538218	0	0.141868	0	0.0993066	0	0	0.153447	0	0.181705	0.164743	0.114896	0	0	0.109064	0	0.307902	0.398485	0	0.0677835	0	0.132174	0.174472	0	0.212581	0	0	0.114404	0.344642
AL033527.2	0	0	0	0	0	0	0	0	0	0	0	0	0	0	0	0	0	0	0	0	0	0	0	0	0	0	0	0	0	0	0	0	0	0	0	0	0	0	0	0	0	0	0	0	0	0	0	0	0
MFSD2A	0	0	0.0657933	0	0	0.102954	0.105009	0	0	0	0.0617514	0	0	0	0	0.152429	0	0	0	0	0	0.504819	0	0	0	0.121955	0.68622	0	0	0	0	0	0	0	0	0.0869864	0	0	0	0	0	0	0	0	0.0759932	0	0	0	0
CAP1	0.959479	0.979679	0.887119	0.811643	1.10262	1.08246	1.0194	1.19731	1.14426	0.977916	0.976876	1.05308	1.34483	1.02589	0.59071	0.804216	0.918739	0.9664	0.794633	1.15977	1.6361	0.504819	0.797237	0.741817	0.857501	0.773496	0.68622	0.690681	1.22814	0.739999	1.08856	0.849862	0.974513	0.970734	1.00376	1.0359	0.542985	0.998232	1.58425	0.57181	0	1.18201	1.1901	0.677268	1.23768	1.07588	0	0.946107	0.424647
PPT1	0.326769	0.363107	0.292692	0.189463	0.562192	0.501163	0.440578	0.253789	0.118573	0.299545	0.11991	0.284711	0.718298	0.227656	0.338352	0.505996	0.456969	0.517917	0.339712	0.577658	0.618177	0.504819	0.566521	0.487614	0.486387	0.575613	1.49328	0.28645	0.590538	0.404232	0.164743	0.217941	0.168324	0.598804	0.454998	0.692997	0	0.477449	0.205368	0.247278	0	0.2489	0.322978	0	0.332734	0.63761	0	0.310139	0.302103
RLF	0	0	0	0	0	0	0	0.091941	0	0.160947	0.0617514	0.104173	0.190776	0.175414	0	0	0.208405	0.127254	0	0	0	0	0.141868	0.145923	0.0993066	0.328663	0	0	0.590538	0	0.164743	0.217941	0.0876994	0.151852	0.109064	0	0.307902	0	0.205368	0.190952	0	0.2489	0	0	0.146617	0.260299	0	0.114404	0.0571205
TMCO2	0	0	0	0	0	0	0	0	0	0	0	0	0	0	0	0	0	0	0	0	0	0	0	0	0	0	0	0	0	0	0	0	0	0	0	0	0	0	0	0	0	0	0	0	0	0	0	0	0
AL050341.2	0	0.0839348	0	0	0	0	0	0.091941	0	0	0	0.104173	0	0	0	0	0	0.127254	0	0	0	0	0	0.145923	0	0.121955	0	0.153447	0	0	0	0	0	0	0.109064	0.0869864	0	0.115462	0	0.0677835	0	0.132174	0	0	0.0759932	0	0	0	0
ZMPSTE24	0.0624239	0.233232	0.240609	0.189463	0.289186	0.3603	0.286804	0.393056	0.118573	0.0837077	0.174872	0.284711	0.350921	0.175414	0.338352	0.284666	0.109622	0.433613	0.184213	0	0.356114	0.685633	0.141868	0.487614	0.189636	0	1.08937	0.153447	0.959318	0.335416	0.430007	0.217941	0.168324	0	0.109064	0.241098	0.307902	0.218961	0	0.0677835	0	0.132174	0.669412	0	0.387798	0.555777	0	0	0.344642
COL9A2	0	0	0	0.0992119	0	0.281654	0	0	0	0	0	0	0	0	0.0774489	0	0	0	0.0963422	0	0	0	0	0	0	0.121955	0	0	0	0	0	0	0.0876994	0	0	0.0869864	0	0	0	0	0	0	0.174472	0	0	0.138595	0	0	0.0571205
SMAP2	0	0.161367	0.0657933	0.0992119	0	0	0	0.176136	0	0.160947	0.0617514	0	0	0	0.0774489	0.152429	0.109622	0.127254	0	0	0.133298	0	0	0	0	0	0	0	0	0	0	0	0	0	0	0.0869864	0	0	0	0.0677835	0	0.2489	0.174472	0	0	0	0	0	0
AL031985.4	0	0	0	0	0	0	0	0	0	0	0	0	0	0	0	0	0	0	0	0	0	0	0	0	0	0	0	0	0	0	0	0	0	0	0	0	0	0	0	0	0	0	0	0	0	0	0	0	0
ZFP69B	0.0624239	0	0	0	0	0	0	0	0	0	0	0	0.0999303	0.120292	0	0.0791158	0	0.127254	0	0.145288	0	0	0	0	0.189636	0	0	0	0	0.0949741	0	0	0	0	0	0	0	0	0	0	0	0	0	0	0	0	0	0	0.0571205
ZFP69	0	0	0	0	0.0805056	0.102954	0.105009	0	0.118573	0	0	0	0.0999303	0	0	0	0	0	0	0.145288	0.133298	0	0	0	0	0	0.400852	0	0	0	0	0.114896	0	0	0	0	0	0.218961	0	0	0	0	0.174472	0	0	0.138595	0	0	0
AL603839.3	0	0	0	0	0	0	0	0	0	0	0	0	0	0	0	0	0	0	0	0	0	0	0	0	0	0	0	0	0	0	0	0	0	0	0	0	0	0	0	0	0	0	0	0	0	0	0	0	0
EXO5	0.0624239	0	0.0657933	0.0992119	0	0	0.105009	0	0.118573	0	0	0.104173	0	0.0619539	0	0	0	0	0	0	0	0	0	0	0.0993066	0	0	0	0	0	0	0	0	0	0	0	0	0	0	0.190952	0	0.132174	0	0	0.0759932	0	0	0	0
AL603839.1	0	0	0	0	0	0	0	0	0	0	0	0	0	0	0	0	0	0	0	0	0	0	0	0	0	0	0	0	0	0	0	0	0	0	0	0	0	0	0	0	0	0	0	0	0	0	0	0	0
AL603839.2	0	0	0	0	0	0	0	0	0	0	0	0	0	0	0	0	0	0	0	0	0	0	0	0	0	0	0	0	0	0	0	0	0	0	0	0	0	0	0	0	0	0	0	0	0	0	0	0	0
ZNF684	0	0	0.0657933	0.0992119	0	0	0.200032	0	0	0.0837077	0	0	0	0	0.0774489	0.0791158	0	0	0	0.145288	0.133298	0	0	0	0	0	0	0	0	0	0.164743	0	0	0	0.109064	0	0	0	0	0	0	0	0	0	0	0	0	0.217053	0.0571205
RIMS3	0.0624239	0	0	0	0.0805056	0	0	0	0.118573	0	0	0	0	0.0619539	0	0.0791158	0	0	0	0	0	0	0	0.273238	0	0	0	0	0	0	0	0	0	0	0	0.0869864	0	0	0	0	0	0	0	0	0	0	0	0	0
AL031289.1	0	0	0	0	0	0	0	0	0	0	0	0	0	0	0	0	0	0	0	0	0	0	0	0	0	0	0	0	0	0	0	0	0	0	0	0	0	0	0	0	0	0	0	0	0	0	0	0	0
NFYC-AS1	0	0	0	0	0	0	0	0	0.118573	0	0	0	0	0.0619539	0	0	0.109622	0	0	0	0	0	0	0	0	0	0	0	0	0.0949741	0	0	0	0	0	0	0	0	0	0	0	0	0	0	0.0759932	0	0	0	0.0571205
NFYC	0.279197	0.363107	0.292692	0.486001	0.289186	0.281654	0.286804	0.253789	0.48824	0.232645	0.368722	0.437585	0.190776	0.227656	0.149328	0.284666	0.380779	0.341543	0.339712	0.27212	0.133298	0	0	0.38616	0.189636	0.417929	0.400852	0.28645	0	0.335416	0.306145	0	0.312355	0.283656	0.207394	0.310075	0.733187	0.398485	0	0.300599	0	0.132174	0.174472	0	0.0759932	0.63761	0	0.310139	0.211179
KCNQ4	0	0	0	0	0	0	0	0	0	0	0	0	0	0.0619539	0	0	0	0	0	0	0	0	0	0	0.0993066	0	0	0	0	0	0	0	0	0	0	0	0	0	0	0	0	0	0	0	0	0	0	0	0
CITED4	0	0.0839348	0.292692	0	0	0	0	0.091941	0.118573	0.160947	0.0617514	0.104173	0	0.175414	0	0	0.109622	0.127254	0.339712	0.145288	0.250899	0	0	0	0.348979	0.121955	0	0.153447	0	0	0.164743	0.311352	0.0876994	0	0.207394	0.0869864	0	0	0	0	0	0.132174	0	0.279774	0	0	0	0.217053	0.0571205
AC119677.1	0	0	0	0	0	0	0	0	0	0	0	0	0	0	0	0	0	0	0	0	0	0	0	0	0	0	0	0	0	0	0	0	0	0	0	0	0	0	0	0	0	0	0	0	0	0	0	0	0
CTPS1	0.121179	0	0.0657933	0.348684	0.289186	0.281654	0	0.253789	0	0.299545	0.174872	0	0.190776	0.324602	0.216385	0.0791158	0.655886	0.341543	0.184213	0.145288	0.451306	0	0.476048	0.273238	0.189636	0.328663	0.400852	0	0	0.0949741	0.306145	0.311352	0.312355	0.400094	0.296916	0.241098	0.307902	0.115462	0.375662	0	0	0.448031	0.322978	0.279774	0.0759932	0.555777	0	0.310139	0.211179
SLFNL1-AS1	0	0	0	0	0	0	0	0	0	0	0	0	0	0	0	0	0	0	0	0	0	0	0	0	0	0	0	0	0	0	0	0	0	0	0	0	0	0	0	0	0	0	0	0	0	0	0	0	0
SLFNL1	0	0	0	0	0	0	0	0	0	0	0	0	0	0	0	0	0	0	0	0	0	0	0	0	0	0	0	0	0	0	0	0	0	0	0	0	0	0	0	0	0	0	0	0	0	0	0	0	0
SCMH1	0	0	0	0.0992119	0	0.102954	0	0.091941	0	0	0	0	0	0	0	0	0	0	0	0	0	0	0	0	0	0	0	0	0	0	0	0	0	0	0	0	0	0	0	0	0	0.2489	0	0	0	0	0	0	0
AC093151.3	0	0	0	0	0	0	0	0	0	0	0	0	0	0	0	0	0	0	0	0	0	0	0	0	0	0	0	0	0	0	0	0	0	0	0	0	0	0	0	0	0	0	0	0	0	0	0	0	0
FOXO6	0	0	0	0	0	0	0	0	0	0	0	0	0	0	0	0	0	0	0	0	0.133298	0	0	0	0	0	0	0	0	0	0	0	0	0	0	0	0	0	0	0	0	0	0	0	0	0	0	0	0
AC093151.2	0	0	0	0	0	0	0	0	0	0	0	0	0	0	0	0	0	0	0	0	0	0	0	0	0	0	0	0	0	0	0	0	0	0	0	0	0	0	0	0	0	0	0	0	0	0	0	0	0
EDN2	0	0	0	0	0	0	0	0	0	0	0	0	0	0	0	0	0	0	0	0	0	0	0	0	0	0	0	0	0	0	0	0	0	0	0	0	0	0	0	0	0	0	0	0	0	0	0	0	0
HIVEP3	0	0	0	0	0	0	0	0	0	0	0.0617514	0	0	0	0	0	0	0	0	0	0	0	0	0	0	0	0	0	0	0	0	0	0	0	0	0	0	0	0	0	0	0	0	0	0	0	0	0.114404	0
AL445933.2	0	0	0	0	0	0	0	0	0	0	0	0	0	0	0	0	0	0	0	0	0	0	0	0	0	0	0	0	0	0	0	0	0	0	0	0	0	0	0	0	0	0	0	0	0	0	0	0	0
AC119676.1	0	0	0	0	0	0	0	0	0	0	0	0	0	0	0	0	0	0	0	0	0	0	0	0	0	0	0	0	0	0	0	0	0	0	0	0	0	0	0	0	0	0	0	0	0	0	0	0	0
GUCA2B	0	0	0	0	0	0	0	0	0	0	0	0	0	0	0	0	0	0	0	0	0	0	0	0	0	0	0	0	0	0	0	0	0	0	0	0	0	0	0	0	0	0	0	0	0	0	0	0	0
GUCA2A	0	0	0	0	0	0	0	0	0	0	0	0	0	0	0	0	0	0	0	0	0	0	0	0	0	0	0	0	0	0	0	0	0	0	0	0	0	0	0	0	0	0.534464	0	0	0	0	0	0	0
FOXJ3	0.176673	0.0839348	0.0657933	0	0.15501	0	0.105009	0.176136	0.118573	0.0837077	0.0617514	0	0	0.0619539	0	0	0.109622	0	0.184213	0	0.133298	0	0	0	0.0993066	0	0	0	0	0.335416	0.164743	0	0	0	0	0.241098	0	0.312746	0.205368	0	0	0.132174	0	0	0.0759932	0.138595	0	0.395293	0.0571205
RIMKLA	0	0.0839348	0	0	0	0	0	0	0	0	0.0617514	0	0	0	0	0.0791158	0	0	0.0963422	0	0	0	0.141868	0	0	0.121955	0	0	0	0	0	0	0.0876994	0	0	0	0	0	0	0	0	0	0	0	0	0	0	0	0
ZMYND12	0	0	0	0	0	0	0	0	0	0	0	0	0	0	0	0	0	0	0	0	0	0	0	0	0	0	0	0	0	0	0	0	0	0	0	0	0	0	0	0	0	0	0	0	0	0	0	0	0
PPCS	0.121179	0.0839348	0.127524	0.189463	0.15501	0.501163	0.634336	0.325845	0.224565	0.299545	0.368722	0.437585	0.422302	0.227656	0.216385	0.455085	0.298302	0.240127	0.184213	0.27212	0.886204	0	0.266088	0.273238	0.0993066	0.328663	0	0.28645	0.590538	0.335416	0	0.311352	0.312355	0.283656	0.296916	0.167008	0	0.115462	0	0.0677835	0	0.353414	0.322978	0.279774	0.489587	0.555777	0	0.217053	0.111154
CCDC30	0	0	0	0	0	0	0	0	0	0	0	0	0	0	0	0	0	0	0	0	0	0.283932	0	0	0	0	0	0	0	0	0	0	0	0	0	0	0	0	0	0	0	0	0	0	0	0	0	0	0
PPIH	0.37218	0.478038	0.477509	0.348684	0.461748	0.19629	0.286804	0.571206	0.562659	0.232645	0.22697	0.284711	0.551386	0.120292	0.279227	0.55444	0.380779	0.433613	0.184213	0.485808	0.538218	0.504819	0.476048	0.487614	0.714932	0.711786	0.400852	0.28645	0	0.181705	0.540205	0.217941	0	0.283656	0.207394	0.310075	0.307902	0.312746	0.205368	0.131263	0	0.353414	0.174472	0.677268	0.387798	0.555777	0	0.310139	0.344642
AC098484.2	0	0	0	0	0	0	0	0	0	0	0	0	0	0	0	0	0	0	0	0	0	0	0	0	0	0	0	0	0	0	0	0	0	0	0	0	0.307902	0	0	0	0	0	0	0	0	0	0	0	0
YBX1	2.71513	2.58461	2.83212	2.8962	2.94131	2.72167	2.69734	2.73103	3.10911	2.59512	2.83999	2.97323	2.53888	2.68631	2.77624	3.09077	3.01298	2.88832	2.47844	2.44034	3.1149	1.97942	2.457	2.88857	2.73488	2.97946	2.06729	2.77832	2.28793	2.65682	2.84013	2.64105	2.7803	2.86578	2.7421	2.75512	2.33938	3.01248	3.24343	2.84903	2.30247	3.0871	3.07208	3.71433	3.30949	2.83645	2.37459	3.16401	2.78292
CLDN19	0	0	0	0	0	0	0	0	0	0	0	0	0	0	0	0	0	0	0	0	0	0	0	0	0	0	0	0	0	0	0	0	0	0	0	0.0869864	0	0	0	0	0	0	0	0	0	0	0	0	0
P3H1	0.0624239	0.0839348	0	0.0992119	0.0805056	0.19629	0.105009	0	0	0	0.0617514	0.104173	0	0.120292	0	0	0	0	0.184213	0.27212	0	0.283932	0	0.273238	0.0993066	0	0	0.153447	0	0	0.306145	0.114896	0.0876994	0	0.207394	0.0869864	0	0	0	0	0	0.132174	0	0	0.146617	0	0	0	0.0571205
C1orf50	0.0624239	0.161367	0	0	0	0	0.286804	0.176136	0.224565	0	0	0	0	0.120292	0	0	0	0.127254	0	0	0	0	0	0	0	0.121955	0	0.153447	0	0	0.164743	0	0.0876994	0	0	0.0869864	0.542985	0	0	0.0677835	0	0	0	0.279774	0	0	0	0	0.162417
AC098484.3	0	0	0	0	0	0	0	0	0	0	0	0	0	0	0	0	0	0	0	0	0	0	0	0	0	0	0	0	0	0	0	0	0	0	0	0	0	0	0	0	0	0	0	0	0	0	0	0	0
AC098484.1	0	0	0	0	0	0	0	0	0	0	0	0	0	0	0	0	0	0	0	0	0	0	0	0	0	0	0	0	0	0	0	0	0	0	0	0	0	0	0	0	0	0	0	0	0	0	0	0	0
TMEM269	0	0	0	0	0	0	0	0	0	0	0	0	0	0	0	0	0	0	0	0	0	0	0	0	0	0	0	0	0	0	0	0	0	0	0	0	0	0	0	0	0	0	0	0	0	0	0	0	0
SVBP	0.229248	0.422223	0.342196	0.606719	0.350076	0.56479	0.286804	0.325845	0.320392	0.0837077	0.174872	0	0.0999303	0.494167	0.216385	0.344758	0.456969	0	0.339712	0	0	0	0.476048	0.664048	0	0.499876	0	0.28645	0	0.586143	0.430007	0.311352	0.495683	0.151852	0.296916	0.597702	0.307902	0	0.521132	0.0677835	1.17857	0.448031	0	0.279774	0.332734	0.466646	0	0.395293	0.344642
ERMAP	0	0	0	0	0	0	0	0	0	0	0	0	0	0.0619539	0	0	0	0	0	0	0	0	0	0.145923	0.0993066	0	0	0	0	0.0949741	0	0	0	0	0	0	0	0	0	0	0	0	0	0	0	0	0	0	0
AL512353.1	0	0	0	0	0	0	0	0	0	0.0837077	0.0617514	0	0	0	0	0.0791158	0	0	0	0	0	0	0.141868	0	0	0	0	0	0	0	0	0	0	0.151852	0	0	0	0	0	0	0	0	0	0	0.0759932	0	0	0	0.0571205
ZNF691	0.121179	0.233232	0	0.0992119	0.15501	0	0.105009	0.176136	0	0	0	0	0	0.0619539	0	0	0	0.127254	0.0963422	0	0	0.283932	0	0	0.0993066	0	0	0	0	0.0949741	0	0	0	0	0.109064	0.0869864	0	0	0	0.0677835	0	0	0.174472	0	0	0.138595	0	0	0.0571205
SLC2A1	0.608338	0.58111	0.768301	0.606719	0.737094	0.96569	0.105009	0.811775	0.320392	0.579866	0.603262	0.931019	0.815863	1.00271	0.928224	0.840391	1.00717	0.735078	0.535294	0	1.34854	1.59739	0.726086	0.273238	0.548603	0.711786	1.69339	0.508853	1.89231	0.586143	0.889008	0.73994	0.495683	1.031	0.379077	0.737442	0.307902	1.23775	1.53636	0.489317	0.753706	0.991651	0.847723	1.51538	0.851108	1.26051	0	1.15741	0.344642
SLC2A1-AS1	0	0	0	0.0992119	0	0	0	0.091941	0.224565	0	0.0617514	0.104173	0	0	0	0	0	0	0.0963422	0	0	0	0	0.145923	0.0993066	0.230641	0	0	0	0	0	0.217941	0	0	0	0.167008	0	0	0	0	0	0	0	0	0	0	0	0	0
AC099795.1	0	0	0	0	0	0	0	0	0	0	0	0	0	0	0	0	0	0	0	0	0	0	0	0	0	0	0	0	0	0	0	0	0	0	0	0	0	0	0	0	0	0	0	0	0	0	0	0	0
FAM183A	0.0624239	0	0	0	0	0	0	0	0	0	0	0	0	0.120292	0	0	0	0	0	0	0	0	0	0	0	0	0	0.153447	0	0	0	0	0	0	0	0	0	0	0	0	0	0	0	0	0	0	0	0	0
EBNA1BP2	0.959479	0.58111	0.736252	0.714421	0.653462	0.833465	0.796575	0.893842	1.22139	1.07187	0.567797	0.840493	0.815863	0.454395	0.895878	1.29048	0.821724	0.735078	0.474254	0.577658	1.48663	0.685633	0.649483	0.273238	0.548603	0.417929	0	0.977746	0.590538	0.640101	1.02636	0.548434	0.697268	0.838072	0.915507	0.692997	0.892929	0.742663	1.62994	0.718817	1.17857	0.614018	0.322978	1.2761	1.1908	0.63761	0	0.847263	0.632203
CFAP57	0	0	0	0	0	0	0	0	0	0	0	0	0	0	0	0	0	0	0	0	0	0	0	0	0	0	0	0	0	0	0	0	0	0	0	0	0	0	0	0.0677835	0	0	0	0	0	0	0	0	0
TMEM125	0.176673	0	0.0657933	0.0992119	0	0.102954	0.286804	0	0	0	0.0617514	0.104173	0	0.120292	0	0.0791158	0	0.127254	0.0963422	0	0	0.283932	0	0	0	0	0	0.153447	0	0	0	0.114896	0	0	0	0	0	0	0	0	0	0	0	0	0	0	0	0	0.257674
C1orf210	0	0.0839348	0	0.189463	0.0805056	0.102954	0.105009	0.091941	0	0	0.174872	0	0	0	0	0.0791158	0	0	0.0963422	0	0	0	0	0	0	0	0	0	0	0	0	0	0	0	0.109064	0.0869864	0	0	0	0	0	0	0	0	0	0	0	0.114404	0
TIE1	0	0	0	0	0	0	0	0	0	0	0	0.104173	0.0999303	0	0	0	0	0	0.0963422	0	0	0	0	0	0	0	0	0	0	0	0	0	0	0	0	0	0	0	0	0	0	0	0	0	0	0	0	0	0
MPL	0	0	0	0	0	0	0	0	0	0	0	0	0	0	0	0	0	0	0	0	0	0	0	0	0	0	0	0	0	0	0	0	0	0	0	0	0	0	0	0	0	0	0	0	0	0	0	0	0
AL139289.2	0	0	0	0	0	0	0	0	0	0	0	0	0.0999303	0	0	0	0	0	0	0	0	0	0	0	0	0	0	0	0	0	0	0	0	0	0	0	0	0.115462	0.205368	0	0	0	0	0	0	0	0	0	0.0571205
CDC20	0.535644	0.478038	0.518829	0.0992119	0.814269	0.624611	1.09627	0.253789	0.631922	0.944528	0.276487	1.05308	0.90475	0.494167	0.545078	0.455085	0.527763	0.341543	0.184213	0.384661	1.60794	0.838705	0.566521	0.813972	0.8122	0.417929	0	0.28645	0.590538	0.0949741	0.430007	0.475478	1.21881	0.598804	0.379077	0.310075	0.542985	2.94399	2.21998	1.15504	0	1.37812	0.452255	0.279774	0.977597	0.713251	2.37459	0.897906	0.749946
ELOVL1	0.0624239	0.161367	0.127524	0.0992119	0.15501	0	0	0.091941	0.118573	0	0.11991	0	0	0	0.149328	0.220732	0.298302	0	0.184213	0	0	0	0	0	0.0993066	0.121955	0.907972	0	0	0.0949741	0.164743	0.114896	0.168324	0	0.207394	0.167008	0.307902	0.115462	0.205368	0.0677835	0	0	0.174472	0	0	0	0	0.114404	0
MED8	0.176673	0.233232	0.127524	0.0992119	0.0805056	0.3603	0.286804	0	0.224565	0.299545	0.11991	0.364066	0.190776	0.120292	0.149328	0	0.208405	0	0.0963422	0.145288	0.133298	0	0	0.145923	0.0993066	0.121955	0	0.153447	0	0.181705	0.164743	0.217941	0.168324	0	0.296916	0.0869864	0	0	0	0.0677835	0	0.534464	0	0	0	0.466646	0	0	0.162417
AL139289.1	0	0	0	0	0	0	0	0	0	0	0	0	0	0	0	0	0	0	0	0	0	0	0	0	0	0	0	0	0	0	0	0	0	0	0	0	0	0	0	0	0	0	0	0	0	0	0	0	0
SZT2	0.121179	0	0.0657933	0	0	0	0	0	0	0	0.0617514	0.104173	0	0	0	0	0	0	0	0	0.133298	0.283932	0	0	0	0	0	0	0	0	0	0.217941	0.0876994	0	0	0	0	0	0	0.0677835	0	0	0.174472	0	0	0	0	0	0.111154
SZT2-AS1	0	0	0	0	0	0	0	0	0	0	0	0	0	0	0	0	0	0	0	0	0	0	0	0	0	0	0	0	0	0	0	0	0	0	0	0	0	0	0	0	0	0	0	0	0	0	0	0	0
HYI	0.0624239	0	0.0657933	0.189463	0.15501	0.19629	0.200032	0.176136	0	0.0837077	0.0617514	0.19851	0	0	0.0774489	0.0791158	0	0	0.0963422	0.145288	0.133298	0	0.141868	0.145923	0	0	0.400852	0	0	0.261511	0	0	0	0.151852	0	0	0	0	0	0	0	0	0	0	0	0	0	0	0.111154
PTPRF	0.121179	0.161367	0.127524	0.0992119	0.224347	0.102954	0.105009	0	0.118573	0.160947	0.411834	0.437585	0	0.227656	0.279227	0.152429	0.380779	0.240127	0.339712	0.145288	0	0.504819	0.476048	0.145923	0.272478	0.417929	0.68622	0.153447	0.590538	0.261511	0.164743	0	0.24293	0	0.109064	0.3746	0	0	0.205368	0.247278	0	0.353414	0.174472	0	0	0.138595	0	0.217053	0.211179
AL451062.3	0	0	0	0	0	0	0	0	0	0	0	0	0	0	0	0	0	0	0	0	0	0	0	0	0	0	0	0	0	0	0	0	0	0	0	0	0	0	0	0	0	0	0	0	0	0	0	0	0
KDM4A	0.326769	0.300276	0.292692	0	0.289186	0.281654	0.105009	0.091941	0.118573	0.299545	0.368722	0.284711	0.350921	0.227656	0.216385	0.344758	0.298302	0.240127	0.474254	0.27212	0.761143	0.504819	0.141868	0.273238	0.189636	0.328663	0	0.153447	0	0.181705	0.430007	0.114896	0.438229	0.283656	0.454998	0.692997	0	0.477449	0.205368	0.247278	0	0	0.762536	0	0.332734	0.138595	0	0.114404	0.498723
KDM4A-AS1	0	0	0	0	0	0	0	0	0	0	0	0	0	0.0619539	0	0	0	0	0	0	0	0	0	0	0	0	0	0	0	0	0	0	0	0	0	0	0	0.115462	0	0	0	0	0	0	0	0	0	0	0
ST3GAL3	0	0	0	0	0	0	0	0	0	0	0	0	0	0	0	0	0	0	0	0	0	0	0	0	0	0	0	0	0	0	0	0	0	0	0	0	0	0	0	0	0	0	0	0	0.0759932	0	0	0	0
AL451062.1	0	0	0	0	0	0	0	0	0	0	0	0	0	0	0	0	0	0	0	0	0	0	0	0	0	0	0	0	0	0	0	0	0	0	0	0	0	0	0	0	0	0	0	0	0	0	0	0	0
ARTN	0	0	0	0	0	0	0	0	0	0	0	0	0	0	0	0	0	0	0	0	0	0	0	0	0	0	0	0.153447	0	0	0	0	0	0	0	0	0	0	0	0	0	0	0	0	0	0	0	0	0.111154
AL357079.1	0	0	0	0	0	0	0	0	0	0	0	0	0	0	0	0	0	0	0	0	0	0	0	0	0	0	0	0	0	0	0	0	0	0	0	0	0	0	0	0	0	0	0	0	0	0	0	0	0
IPO13	0	0.0839348	0	0	0	0	0	0	0	0	0	0	0.0999303	0.120292	0	0.152429	0.208405	0.127254	0	0	0	0	0	0	0	0.121955	0	0.153447	0	0.0949741	0.164743	0.114896	0	0.151852	0	0.167008	0	0.115462	0	0	0	0.132174	0	0	0	0	0	0	0
DPH2	0.457248	0.300276	0.342196	0.189463	0.562192	0.501163	0.691391	0.253789	0.118573	0.362248	0.453163	0.506067	0.551386	0.120292	0.149328	0.64481	0.527763	0.240127	0.0963422	0.145288	0.997348	0.504819	0.376568	0.145923	0.348979	0	0	0.403822	0.959318	0.0949741	0.164743	0.217941	0.550015	0.598804	0.109064	0.0869864	0.307902	0.115462	0.760753	0.131263	0	0.448031	0.322978	0	0.274461	0.138595	0	0.114404	0.162417
ATP6V0B	1.42462	1.2639	1.34969	1.33923	1.07439	1.28164	1.20151	1.35815	1.18357	1.18482	0.79311	1.40467	1.02482	0.639106	1.07591	1.22011	1.26662	1.1104	0.409244	1.00067	1.45385	1.93299	0.86366	0.881269	1.12755	0.773496	2.12781	0.770534	2.20272	0.640101	0.960042	0.548434	1.1041	1.14162	0.81871	0.737442	1.85763	1.1641	0.760753	0.905353	0.753706	1.37812	1.24647	0.677268	1.00687	1.48595	0	1.15741	1.0165
B4GALT2	0.176673	0.0839348	0	0.272239	0.224347	0.3603	0.105009	0.091941	0	0.232645	0.411834	0.284711	0	0.227656	0.149328	0.0791158	0.208405	0.127254	0	0	0	0	0.141868	0.145923	0	0.121955	0	0	0	0.0949741	0	0.217941	0.168324	0	0.109064	0.167008	0	0	0	0	0	0	0	0	0	0	0	0	0.0571205
CCDC24	0.0624239	0	0.0657933	0	0	0	0	0.091941	0	0	0.0617514	0	0	0.0619539	0	0	0	0	0.184213	0	0	0	0	0.145923	0	0.230641	0	0	0	0.0949741	0	0	0	0	0	0	0	0	0	0	0	0.132174	0	0	0	0	0	0.114404	0
SLC6A9	0	0	0	0.189463	0	0.102954	0.105009	0	0.224565	0	0.0617514	0	0	0	0.0774489	0.0791158	0	0.240127	0	0	0	0	0	0	0.0993066	0	0	0	0	0.0949741	0	0	0	0.151852	0	0	0	0	0	0.131263	0	0	0	0	0	0.138595	0	0.114404	0.111154
AL139220.2	0	0	0.0657933	0	0	0	0	0	0	0	0	0	0	0	0	0	0	0.127254	0	0	0	0	0	0	0	0	0	0	0.590538	0	0	0.114896	0	0	0	0	0	0	0	0	0	0	0	0	0	0	0	0	0
KLF17	0.121179	0.0839348	0	0.189463	0	0	0.200032	0.253789	0	0.232645	0.174872	0	0.190776	0.227656	0	0.0791158	0	0	0.0963422	0.145288	0.538218	0.283932	0.266088	0.145923	0.0993066	0.230641	0.400852	0.153447	0.590538	0.181705	0.164743	0.311352	0.438229	0.151852	0.109064	0.167008	0	0.952079	1.18777	0	0	0	0	0	0	0.260299	0	0.114404	0.302103
KLF18	0	0	0	0	0	0	0	0	0	0	0	0	0	0	0	0	0	0	0	0	0	0	0	0	0	0	0	0	0	0	0	0	0	0	0	0	0	0	0.205368	0	0	0	0	0	0	0	0	0	0
DMAP1	0.0624239	0.233232	0.127524	0	0.0805056	0.43321	0.366644	0.253789	0.224565	0.160947	0.0617514	0.284711	0.551386	0.175414	0.279227	0.344758	0.109622	0.127254	0.0963422	0	0.761143	0.283932	0.266088	0.38616	0.189636	0	0	0	0	0.181705	0.306145	0.311352	0.168324	0.400094	0.379077	0	0	0.218961	0.375662	0.131263	0	0.132174	0.322978	0.279774	0.212581	0.555777	0	0.114404	0.162417
ERI3	0.676104	0.422223	0.477509	0.54818	0.653462	0.43321	0.286804	0.176136	0.118573	0.362248	0.276487	0.791959	0.274051	0.277303	0.447048	0.687107	0.109622	0.595663	0.339712	0.485808	0.451306	0	0.141868	0.145923	0.348979	0.328663	0	0.153447	0	0.404232	0.540205	0.311352	0.495683	0.504377	0.454998	0.49236	0	0	0	0.610637	0	0.534464	0	0.498142	0.439987	0.466646	0	0.473761	0.424647
RNF220	0.326769	0.478038	0.389364	0.606719	0.562192	0.19629	0.286804	0.393056	0.407833	0.579866	0.453163	0.437585	0.0999303	0.454395	0.279227	0.284666	0.456969	0.341543	0.474254	0.145288	0.250899	0	0.376568	0.38616	0.348979	0.575613	0	0.153447	0	0.181705	0.164743	0.475478	0.0876994	0.504377	0.296916	0.167008	0.307902	0.218961	0.205368	0.247278	0	0	0.322978	0	0.0759932	0.138595	0	0.310139	0.385444
TMEM53	0.0624239	0.0839348	0	0	0.0805056	0.102954	0.366644	0.176136	0	0	0	0.104173	0.0999303	0.120292	0	0.0791158	0	0.127254	0.184213	0	0.133298	0	0.266088	0	0.272478	0.121955	0	0	0	0.0949741	0.164743	0.114896	0.0876994	0	0	0.0869864	0	0	0	0.0677835	0	0	0	0	0	0.368785	1.44665	0.114404	0.211179
ARMH1	0	0	0	0	0	0	0	0	0	0	0	0	0	0	0	0	0	0	0	0	0	0	0	0	0.0993066	0	0	0	0	0	0	0	0	0	0	0	0	0	0	0	0	0	0	0	0.0759932	0	0	0	0.0571205
KIF2C	0.326769	0.0839348	0.185664	0.272239	0.350076	0.102954	0.200032	0.253789	0.224565	0	0.22697	0.284711	0	0.369764	0.149328	0.220732	0.109622	0	0.339712	0.145288	0.250899	0.283932	0.141868	0	0.348979	0	0.68622	0.153447	0	0.335416	0	0.217941	0	0	0.109064	0.0869864	0	0.398485	0	0.247278	0	0.448031	0.762536	0	0.332734	0.138595	0	0.114404	0.302103
AL592166.1	0	0	0	0	0	0	0	0	0	0	0	0	0	0	0	0	0	0	0	0	0	0	0	0	0	0	0	0	0	0	0	0	0	0	0	0	0	0	0	0	0	0	0	0	0	0	0	0	0
RPS8	3.79212	3.67916	3.6552	3.92282	3.70921	3.6427	3.68545	3.61396	3.76229	3.84484	3.77538	3.48829	3.54472	3.61563	3.68219	3.72782	3.68707	3.76594	3.81993	3.7257	3.12121	2.69398	3.74496	3.69967	3.92792	3.8675	2.79031	3.81288	3.25631	3.79411	3.65348	3.73553	3.79223	3.7376	3.6613	3.83229	4.22576	3.72597	4.14329	3.94015	4.30563	3.69944	3.81582	4.31653	3.91422	3.75591	3.83911	3.95409	3.92189
BEST4	0.0624239	0	0	0	0	0	0	0	0	0	0	0	0	0	0	0	0	0	0	0	0	0	0	0	0	0	0	0	0	0	0	0.114896	0	0	0	0	0	0	0	0	0	0	0	0	0	0	0	0	0
PLK3	0.0624239	0.0839348	0.240609	0.272239	0.0805056	0.43321	0.105009	0.253789	0.118573	0	0.22697	0.104173	0	0	0.0774489	0	0.208405	0.240127	0	0	0.250899	0	0.266088	0	0.272478	0	0.400852	0	0	0.0949741	0.164743	0	0.0876994	0.151852	0	0.0869864	0.307902	0.115462	0.205368	0.247278	0	0.132174	0.669412	0	0.0759932	0.138595	0	0	0.111154
TCTEX1D4	0	0	0	0	0	0	0	0	0	0	0	0	0	0	0	0	0	0	0	0	0	0	0	0	0	0	0	0	0	0	0	0	0	0	0	0	0	0	0	0	0	0	0	0	0	0	0	0	0
BTBD19	0	0	0	0.0992119	0	0	0	0	0	0	0	0	0	0	0	0	0	0	0	0	0	0	0	0	0	0	0	0	0	0	0	0	0	0	0	0	0	0	0	0	0	0	0	0	0.0759932	0	0	0	0
PTCH2	0	0	0	0	0.0805056	0	0	0	0.118573	0	0	0.104173	0	0.0619539	0.0774489	0	0	0	0	0	0	0	0	0	0	0.121955	0	0	0	0	0	0	0.0876994	0	0.109064	0	0	0.218961	0	0	0	0	0	0	0.0759932	0	0	0	0
EIF2B3	0.279197	0.300276	0.240609	0.189463	0.0805056	0.501163	0.105009	0.325845	0.224565	0.299545	0.0617514	0.364066	0.0999303	0.120292	0.279227	0.401442	0.456969	0.341543	0	0.485808	0.618177	0.283932	0	0.38616	0.272478	0.121955	0.907972	0.153447	0.590538	0.181705	0.164743	0.114896	0	0.151852	0.454998	0.167008	0.307902	0.477449	0.648103	0.131263	0	0.353414	0.452255	0.279774	0.489587	0.713251	0	0.217053	0.344642
HECTD3	0	0.0839348	0	0.0992119	0.224347	0.19629	0.200032	0	0.118573	0.232645	0.0617514	0	0.0999303	0.0619539	0	0.284666	0.109622	0.127254	0	0	0.133298	0	0.266088	0	0.0993066	0	0	0.153447	0	0.0949741	0	0	0.0876994	0.151852	0	0.0869864	0.307902	0.218961	0	0	0	0	0	0	0.0759932	0.260299	0	0	0.111154
UROD	0.229248	0.478038	0.0657933	0.419698	0.0805056	0.56479	0.200032	0.456032	0.407833	0.362248	0.22697	0.506067	0.76827	0.0619539	0.338352	0.64481	0.527763	0.240127	0.264982	0	0.825627	0.838705	0.266088	0.664048	0.272478	0.328663	0.400852	0.153447	0.590538	0.0949741	0.306145	0.217941	0.0876994	0.400094	0.379077	0.167008	0.733187	1.12514	0.521132	0.399404	0	0.2489	0.174472	0.279774	0.916351	0.555777	0	0	0.385444
ZSWIM5	0	0	0	0	0	0	0	0	0	0	0.0617514	0	0	0	0	0	0	0	0	0	0	0	0	0	0	0	0	0	0	0	0	0	0	0	0	0	0	0	0	0	0	0	0	0	0	0	0	0	0
LINC01144	0	0	0	0	0	0	0	0	0	0	0	0	0	0	0	0	0	0	0	0	0	0	0	0	0	0	0	0	0	0	0	0	0	0	0	0	0	0	0	0	0	0	0	0	0	0	0	0	0
HPDL	0.176673	0.300276	0.185664	0.272239	0.224347	0.43321	0.440578	0.176136	0.407833	0.299545	0	0.104173	0.0999303	0.175414	0.394176	0.344758	0	0.240127	0.264982	0	0.133298	0.685633	0.476048	0.487614	0	0.121955	0.400852	0.153447	0.590538	0.261511	0.540205	0.311352	0.168324	0	0	0.241098	1.03063	0.115462	0.375662	0.247278	0.753706	0	0	0.498142	0.0759932	0.260299	0	0.114404	0
MUTYH	0.176673	0.0839348	0.292692	0.348684	0.224347	0	0.366644	0.253789	0.320392	0.299545	0.174872	0	0.274051	0	0.216385	0	0	0.127254	0.184213	0.485808	0.250899	0	0	0.38616	0.272478	0.121955	0.400852	0.28645	0.590538	0.468617	0.430007	0.114896	0.168324	0.283656	0.207394	0.310075	0	0	0	0.131263	0	0.132174	0.452255	0.279774	0.146617	0	0	0.395293	0.162417
TOE1	0	0.161367	0.240609	0.189463	0.15501	0.281654	0.200032	0.091941	0.224565	0.0837077	0.0617514	0	0.0999303	0.227656	0.216385	0.152429	0	0	0.0963422	0.145288	0.133298	0	0	0	0.0993066	0	0	0.153447	0	0.181705	0	0.114896	0.0876994	0	0.109064	0.310075	0.542985	0	0	0.0677835	0	0.132174	0	0.279774	0	0.260299	0	0	0.111154
TESK2	0	0	0.0657933	0.348684	0	0.102954	0	0.091941	0.118573	0.0837077	0.174872	0	0	0.120292	0	0	0	0	0	0	0.250899	0	0.141868	0	0.0993066	0	0	0	0	0	0	0	0	0	0	0.167008	0	0.312746	0.375662	0.247278	0	0	0.322978	0	0.146617	0	0	0	0.0571205
CCDC163	0	0	0	0	0	0	0	0	0	0	0.0617514	0	0.0999303	0.120292	0	0.0791158	0	0	0	0	0	0.283932	0	0	0.189636	0.121955	0	0	0	0.0949741	0	0	0	0	0	0	0	0	0.205368	0.131263	0	0	0.174472	0	0.146617	0.138595	0	0	0.111154
MMACHC	0.121179	0	0.185664	0.272239	0	0	0	0	0	0	0	0.104173	0	0.0619539	0	0	0.208405	0	0.0963422	0	0	0.504819	0	0.145923	0	0	0	0	0	0	0	0	0.0876994	0.151852	0.109064	0	0	0	0	0.131263	0	0	0	0	0	0	0	0	0
PRDX1	2.61663	3.00445	2.85586	2.81211	2.69684	3.46617	3.01437	2.96988	2.77139	2.93447	2.48124	3.16661	3.25452	1.92862	2.77624	2.83156	2.91118	3.21423	2.37109	3.54443	3.01516	2.60099	2.95964	3.04973	2.45525	2.65533	2.69508	2.99104	2.74015	2.53029	3.30127	2.20121	2.90318	3.06033	3.42149	2.61246	1.25959	2.39002	1.83154	2.18887	1.17857	2.33469	2.44095	2.58532	2.06294	3.48629	4.02946	2.08317	2.45443
AKR1A1	0.497214	0.628918	0.736252	0.856924	0.461748	0.56479	0.891742	0.571206	0.320392	0.977916	0.567797	0.791959	0.718298	0.454395	0.545078	0.727686	0.821724	1.06467	0.794633	0.811364	0.356114	1.45475	1.27849	0.664048	0.857501	0.575613	1.24285	1.1493	1.22814	0.87331	1.25483	0.396779	0.741898	0.685079	1.35605	0.646484	0.307902	0.115462	0	0.816428	0.753706	0.756335	0.174472	0	0.274461	0.783569	1.44665	0.737567	0.302103
NASP	1.21885	1.13185	1.15568	1.6828	1.15679	1.89294	0.745365	1.42981	0.75753	1.98601	0.79311	1.68486	1.94453	1.19419	1.18012	1.53094	1.38935	1.44855	0.882072	0.811364	1.34854	1.59739	0.86366	1.11264	0.8122	1.0803	0.907972	1.09532	2.00683	1.06229	1.39736	1.08116	1.50031	1.37417	1.12305	1.57216	0.733187	0.903691	1.48606	0.718817	0.753706	0.991651	0.926218	0.829129	1.26033	1.51904	0	0.614338	0.927574
CCDC17	0	0	0.0657933	0	0	0	0	0	0	0	0.11991	0	0	0	0	0	0	0	0	0	0	0	0	0	0	0	0	0	0	0	0	0	0	0	0	0	0	0	0	0.0677835	0	0	0	0	0	0	0	0	0
GPBP1L1	0.37218	0.300276	0.477509	0.0992119	0.350076	0.102954	0.440578	0.253789	0.407833	0.299545	0.411834	0.791959	0.0999303	0.369764	0.447048	0.455085	0.380779	0.433613	0.264982	0.485808	0.618177	0.685633	0.266088	0	0.272478	0.417929	0.400852	0.508853	0.590538	0.335416	0.164743	0.396779	0.168324	0.598804	0.379077	0.3746	0.542985	0.218961	0.521132	0.351221	0	0.2489	0.322978	0.279774	0.536843	0	2.0146	0.473761	0.211179
TMEM69	0.279197	0.233232	0.389364	0.189463	0.224347	0.19629	0.366644	0.091941	0.48824	0.362248	0.11991	0.284711	0.274051	0.120292	0.338352	0.152429	0.380779	0.240127	0.0963422	0.145288	0.356114	0	0	0.38616	0.272478	0.230641	0.400852	0.153447	0	0.181705	0.430007	0.114896	0.24293	0.400094	0.109064	0.167008	0.542985	0.477449	0	0.445371	0	0.353414	0.322978	0	0.212581	0.368785	0	0.310139	0.211179
IPP	0	0	0	0	0.224347	0	0	0.091941	0	0	0	0	0	0	0	0.0791158	0.109622	0	0	0.145288	0	0.283932	0	0.145923	0	0.121955	0	0	0	0	0	0.114896	0	0	0.109064	0.167008	0	0	0	0	0	0.132174	0.174472	0	0.212581	0	0	0	0.0571205
MAST2	0.229248	0.161367	0.127524	0	0.15501	0.102954	0.200032	0.253789	0	0.0837077	0.276487	0.104173	0.0999303	0.324602	0.0774489	0	0.208405	0.127254	0.0963422	0.27212	0.356114	0	0.141868	0	0.0993066	0.121955	0	0.153447	0	0.181705	0	0	0.0876994	0.151852	0.109064	0.0869864	0	0	0	0.0677835	0	0	0	0	0.0759932	0	0	0	0.211179
PIK3R3	0	0	0	0	0	0	0	0	0	0	0	0	0	0.0619539	0	0	0	0	0	0	0	0	0	0	0	0.328663	0	0	0	0.0949741	0	0	0	0.151852	0	0	0	0.218961	0	0	0	0	0.174472	0	0.0759932	0.138595	0	0	0
AL358075.4	0	0	0	0	0	0	0	0	0	0	0	0	0	0	0	0	0	0	0	0	0	0	0	0	0	0	0	0	0	0	0	0	0	0	0	0	0	0	0	0	0	0	0	0	0	0	0	0	0
AL358075.1	0	0	0	0	0	0	0	0	0	0	0	0	0	0	0	0	0	0	0	0	0	0	0	0	0	0	0	0	0	0	0	0	0	0	0	0	0	0	0	0	0	0	0	0	0	0	0	0	0
AL358075.2	0	0	0	0	0	0	0	0	0	0	0	0	0	0.0619539	0	0	0	0	0	0	0	0	0	0	0	0	0	0	0	0	0	0	0	0	0	0	0	0	0	0	0	0	0	0	0	0	0	0	0
TSPAN1	0	0	0	0	0	0	0	0	0	0	0	0	0	0	0	0	0	0	0	0	0	0	0	0	0	0	0	0	0	0	0	0	0	0	0	0	0	0	0	0	0	0	0	0	0	0	0	0	0
AL672043.1	0	0	0	0	0	0	0	0	0	0	0	0	0	0	0	0	0	0	0	0	0	0	0	0	0	0	0	0	0	0	0	0	0	0	0	0	0	0	0	0	0	0	0	0	0	0	0	0	0
POMGNT1	0.121179	0.0839348	0.185664	0.272239	0.289186	0.19629	0	0.176136	0	0.0837077	0.11991	0.104173	0.0999303	0.0619539	0.0774489	0.0791158	0.109622	0.127254	0	0.384661	0	0.504819	0.141868	0.38616	0	0.417929	0	0.153447	0	0.181705	0.164743	0	0.24293	0	0.109064	0.0869864	0	0.218961	0	0.351221	0	0.353414	0	0	0.0759932	0	0	0.310139	0.111154
LURAP1	0.0624239	0.0839348	0	0	0.0805056	0	0.105009	0	0	0	0.0617514	0	0	0.0619539	0	0	0	0	0	0.145288	0.133298	0	0.266088	0	0.0993066	0	0	0	0	0	0	0	0	0	0.207394	0	0	0	0	0	0	0	0	0	0	0	0	0	0
RAD54L	0.121179	0.161367	0.185664	0.0992119	0.224347	0.19629	0	0.176136	0	0.0837077	0.0617514	0.19851	0	0	0.149328	0.152429	0.208405	0.341543	0.0963422	0.145288	0.133298	0	0.141868	0.145923	0.0993066	0.230641	0	0.153447	0.590538	0	0	0.217941	0	0	0.379077	0.167008	0	0	0	0	0	0.132174	0	0	0.146617	0.260299	0	0.114404	0
LRRC41	0.176673	0	0	0.0992119	0.15501	0.281654	0.105009	0	0	0.232645	0.174872	0	0	0	0.216385	0.0791158	0.109622	0.127254	0	0	0	0.504819	0.266088	0.145923	0	0	0	0	0	0	0.306145	0	0.0876994	0.400094	0.525559	0.310075	0	0	0	0.190952	0	0.2489	0	0.279774	0.212581	0	0	0.217053	0.0571205
UQCRH	3.22249	3.00878	3.03772	2.95221	3.30777	3.15011	2.85571	2.93979	3.26971	2.84722	3.41538	3.20296	3.05296	3.33118	3.27816	2.96743	2.89208	3.13481	3.50746	3.54443	2.16331	2.47109	3.07165	3.20774	2.97472	3.09159	2.72784	3.23393	2.83903	3.29965	3.33372	3.31575	3.11122	3.31659	3.45844	3.25079	2.46954	2.42311	2.80351	2.92335	3.24831	2.9782	2.94012	3.02978	2.99319	3.10271	3.40916	3.11144	3.08234
NSUN4	0.229248	0.0839348	0.0657933	0.189463	0.0805056	0	0.200032	0.091941	0.224565	0	0.11991	0.104173	0	0.120292	0.0774489	0.0791158	0.208405	0.127254	0.184213	0.145288	0.451306	0	0.141868	0	0.0993066	0.121955	0	0.153447	0	0.181705	0.164743	0	0.0876994	0	0	0.167008	0	0.115462	0	0	0	0	0	0	0.0759932	0	0	0.310139	0.0571205
FAAH	0.0624239	0	0	0	0.0805056	0	0.105009	0	0	0	0.0617514	0	0.0999303	0.0619539	0	0.0791158	0	0	0	0	0	0.283932	0	0	0.0993066	0.230641	0	0	0	0.0949741	0	0	0	0	0	0	0	0	0	0	0	0	0	0	0	0	0	0	0
DMBX1	0	0	0	0	0	0	0	0	0	0	0	0	0	0	0	0	0	0	0	0	0	0	0	0	0	0	0	0	0	0	0	0	0	0	0	0	0	0	0	0	0	0	0	0	0	0	0	0	0
AL136373.1	0	0	0	0	0	0	0	0	0	0	0	0	0	0	0	0	0	0	0	0	0	0	0	0	0	0	0	0	0	0	0	0	0	0	0	0	0	0	0	0	0	0	0	0	0	0	0	0	0
MKNK1-AS1	0	0	0	0	0	0	0	0	0	0	0	0	0	0	0	0	0	0	0	0	0	0	0	0	0	0	0	0	0	0	0	0	0	0	0	0	0	0.115462	0	0	0	0	0	0	0	0	0	0	0
KNCN	0	0	0	0	0	0	0	0	0	0	0	0	0	0	0	0	0	0	0	0	0	0	0	0	0	0	0	0	0	0	0	0	0	0	0	0	0	0	0	0	0	0	0	0	0	0	0	0	0
MKNK1	0.0624239	0.300276	0.0657933	0.189463	0.0805056	0	0.200032	0	0	0	0.22697	0.19851	0.0999303	0.120292	0	0.220732	0.298302	0.127254	0.264982	0.384661	0.451306	0	0.141868	0	0	0.230641	0	0.403822	0.590538	0.0949741	0.306145	0.114896	0.0876994	0	0.109064	0.167008	0	0.312746	0	0.190952	0	0.353414	0	0.279774	0	0.138595	0	0	0.302103
MOB3C	0	0	0	0	0	0	0	0	0	0	0	0	0	0	0	0	0	0	0	0	0	0	0	0	0	0	0	0	0	0	0	0	0	0	0	0	0	0	0	0	0	0	0	0	0	0	0	0	0
ATPAF1	0.326769	0.300276	0.127524	0.272239	0.289186	0.19629	0.105009	0.176136	0.224565	0.421251	0.276487	0.19851	0.190776	0.175414	0.338352	0.220732	0.109622	0.595663	0.339712	0.145288	0.133298	0.283932	0.566521	0.487614	0.272478	0.646016	0.400852	0.153447	0.590538	0.586143	0	0.396779	0.438229	0	0.296916	0.241098	0	0.115462	0.205368	0.445371	0	0.132174	0.322978	0.498142	0.212581	0.555777	1.44665	0.114404	0.302103
TEX38	0	0	0	0	0	0	0	0	0	0	0	0	0	0	0	0	0	0	0	0	0	0	0	0	0	0	0	0	0	0	0	0	0	0	0	0	0	0	0	0	0	0	0	0	0	0	0	0	0
EFCAB14-AS1	0	0	0	0	0	0	0	0	0	0	0	0	0	0	0	0	0	0	0	0	0	0	0	0	0	0	0	0	0	0	0	0	0	0	0	0	0	0	0	0	0	0	0	0	0	0	0	0	0
EFCAB14	0.279197	0.233232	0.342196	0.0992119	0.0805056	0.19629	0.105009	0.325845	0.118573	0.160947	0.276487	0.19851	0.0999303	0.324602	0.338352	0.220732	0	0.127254	0.339712	0.384661	0.692213	0.283932	0.266088	0.145923	0.420041	0.499876	0	0.28645	0	0.261511	0.306145	0.616426	0.312355	0.151852	0.379077	0.3746	0.307902	0.312746	0.205368	0	0	0.132174	0	0	0.489587	0.260299	0	0.395293	0.162417
CYP4B1	0	0	0	0	0	0	0	0	0	0	0	0	0	0	0	0	0	0	0	0	0	0	0	0	0	0	0	0	0	0	0	0	0	0	0	0	0	0	0	0	0	0	0	0	0	0	0	0	0
CYP4A11	0	0	0	0	0	0	0	0	0	0	0	0	0	0	0	0	0	0	0	0	0	0	0	0	0	0	0	0	0	0	0	0	0	0	0	0	0	0	0	0	0	0	0	0	0	0	0	0	0
CYP4X1	0	0	0	0	0	0	0	0	0	0	0	0	0	0	0	0	0	0	0	0	0	0.283932	0	0	0	0	0	0	0	0	0	0	0	0	0	0	0	0.115462	0	0	0	0	0	0	0	0	0	0	0
CYP4Z1	0	0	0	0	0	0	0	0	0	0	0	0	0	0	0	0	0	0	0	0	0	0	0	0	0	0	0	0	0	0	0	0	0	0	0	0	0	0	0	0	0	0	0	0	0	0	0	0	0
CYP4A22-AS1	0	0	0	0	0	0	0	0	0	0.0837077	0	0	0	0	0	0	0	0	0	0	0	0	0	0	0	0.121955	0.400852	0	0	0	0	0	0	0.151852	0	0	0	0	0	0	0	0	0	0	0	0	0	0	0
CYP4A22	0	0	0	0	0	0	0	0	0	0	0	0	0	0	0	0	0	0	0	0	0	0	0	0	0	0	0	0	0	0	0	0	0	0	0	0	0	0	0	0	0	0	0	0	0	0	0	0	0
LINC00853	0	0	0	0	0	0	0	0	0	0	0	0	0	0	0	0	0	0	0	0	0	0	0	0	0	0	0	0	0	0	0	0	0	0	0	0	0	0	0	0	0	0	0	0	0	0	0	0	0
PDZK1IP1	0	0	0	0	0	0	0	0	0	0	0	0	0	0	0	0	0	0	0	0	0	0	0	0	0	0	0	0	0	0	0	0	0	0	0	0	0	0	0	0	0	0	0	0	0	0	0	0	0
TAL1	0	0	0	0	0	0	0	0	0	0	0	0	0	0	0	0	0	0	0	0	0	0	0	0	0	0	0	0	0	0	0	0	0	0	0	0	0	0	0	0	0	0	0	0	0	0	0	0	0
AL135960.1	0	0	0	0	0	0	0	0	0	0	0	0	0	0	0	0	0	0	0	0	0	0	0	0	0	0	0	0	0	0	0	0	0	0	0	0	0	0	0	0	0	0	0	0	0	0	0	0	0
STIL	0.121179	0	0.0657933	0.0992119	0.0805056	0.102954	0.286804	0.091941	0.118573	0.0837077	0.0617514	0.104173	0.274051	0.324602	0.0774489	0.152429	0.208405	0	0	0.145288	0.356114	0	0.376568	0.145923	0.0993066	0.121955	0	0	0	0.261511	0	0.114896	0.0876994	0	0	0.0869864	0	0.115462	0.205368	0.190952	0	0.2489	0	0	0.332734	0.260299	0	0.217053	0.0571205
CMPK1	0.279197	0.422223	0.55851	0.662019	0.289186	0.43321	0.286804	0.456032	0.224565	0.421251	0.492853	0.284711	0.350921	0.369764	0.338352	0.455085	0.456969	0.433613	0.184213	0.145288	0.356114	0.838705	0.649483	0.664048	0.607175	0.417929	0	0.28645	0	0	0.639455	0.217941	0.438229	0.151852	0.525559	0.241098	0.542985	0.312746	0	0.131263	0	0.448031	0.322978	0	0.536843	0.783569	0	0.114404	0.257674
LINC01389	0	0	0	0	0	0	0	0	0	0	0	0	0	0	0	0	0	0	0	0	0	0	0	0	0	0	0	0	0	0	0	0	0	0	0	0	0	0	0	0	0	0	0	0	0	0	0	0	0
FOXE3	0	0	0	0	0	0	0	0	0	0	0	0	0	0	0	0	0	0	0	0	0	0	0	0	0	0	0	0	0	0	0	0	0	0	0	0	0	0	0	0	0	0	0	0	0	0	0	0	0
FOXD2-AS1	0	0	0	0	0	0	0	0	0	0	0	0	0	0	0	0	0	0	0	0	0	0	0	0	0	0	0	0	0	0	0	0	0	0	0	0	0	0	0	0	0	0	0	0	0	0	0	0.114404	0
FOXD2	0	0	0	0	0	0	0	0	0.118573	0	0	0	0	0	0	0	0	0	0	0	0	0	0	0	0	0	0	0	0	0	0	0	0	0	0	0	0	0	0	0	0	0	0	0	0	0	0	0	0
LINC01738	0	0	0	0	0	0	0	0	0	0	0	0	0	0	0	0	0	0	0	0	0	0	0	0	0	0	0	0	0	0	0	0	0	0	0	0	0	0	0	0	0	0	0	0	0	0	0	0	0
TRABD2B	0	0	0.0657933	0	0	0	0.105009	0	0	0.0837077	0	0.104173	0	0	0	0	0.109622	0	0	0	0	0	0.266088	0	0	0.121955	0	0	0	0.0949741	0	0	0.0876994	0	0	0	0	0	0	0	0	0.132174	0	0	0	0	0	0	0.0571205
AL691459.1	0	0	0	0	0	0	0	0	0	0	0	0	0	0	0	0	0	0	0	0	0	0	0	0	0	0	0	0	0	0	0	0	0	0	0	0	0	0	0	0	0	0	0	0	0	0	0	0	0
AC096541.1	0	0	0	0	0	0	0	0	0	0	0	0	0	0	0	0	0	0	0	0	0	0	0	0	0	0	0	0	0	0	0	0	0	0	0	0	0	0	0	0	0	0	0	0	0	0	0	0	0
AL356289.1	0	0	0	0	0	0	0	0	0	0	0	0	0	0	0	0	0	0	0	0	0	0	0	0	0	0	0	0	0	0	0	0	0	0	0	0	0	0	0	0	0	0	0	0	0	0	0	0	0
AL356289.2	0	0	0	0	0	0	0	0	0	0	0	0	0	0	0	0	0	0	0	0	0	0	0	0	0	0	0	0	0	0	0	0	0	0	0	0	0	0	0	0	0	0	0	0	0	0	0	0	0
AL109659.1	0	0	0	0	0	0	0	0	0	0	0	0	0	0	0	0	0	0	0	0	0	0	0	0	0	0	0	0	0	0	0	0	0	0	0	0	0	0	0	0	0	0	0	0	0	0	0	0	0
SLC5A9	0	0	0	0	0	0	0	0	0	0	0	0	0	0	0	0	0	0	0	0	0	0	0	0	0	0	0	0	0	0	0	0	0	0	0	0	0	0	0	0	0	0	0	0	0	0	0	0	0
AL109659.2	0	0	0	0	0	0	0	0	0	0	0	0	0	0	0	0	0	0	0	0	0	0	0	0	0	0	0	0	0	0	0	0	0	0	0	0	0	0	0	0	0	0	0	0	0	0	0	0	0
SPATA6	0.0624239	0.0839348	0.0657933	0.189463	0	0	0.105009	0.091941	0	0.0837077	0.0617514	0.104173	0	0	0.149328	0.220732	0	0	0	0	0	0.504819	0.266088	0.145923	0.189636	0.121955	0	0	0.590538	0.0949741	0	0	0.24293	0	0	0.241098	0	0.218961	0	0.247278	0	0	0.174472	0.279774	0	0	0	0	0
AGBL4	0	0	0	0	0	0	0	0	0	0	0	0	0	0	0	0	0.109622	0	0.0963422	0	0	0	0	0	0	0	0	0	0	0	0	0	0	0.151852	0	0	0	0	0	0	0	0	0	0	0.0759932	0	0	0	0.0571205
BEND5	0	0	0	0	0	0	0	0	0.118573	0	0.0617514	0	0	0.0619539	0	0	0	0	0	0	0	0	0.141868	0	0	0	0	0	0	0	0	0	0	0.151852	0	0	0	0.115462	0	0	0	0	0	0	0.0759932	0	0	0	0
AC099788.1	0	0	0	0	0	0	0	0	0	0	0	0	0	0	0	0	0	0	0	0	0	0	0	0	0	0	0	0	0	0	0	0	0	0	0	0	0	0	0	0	0	0	0	0	0	0	0	0	0
AL590432.1	0	0	0	0	0	0	0	0	0	0	0	0	0	0	0	0	0	0	0	0	0	0	0	0	0	0	0	0	0	0	0	0	0	0	0	0	0	0	0	0	0	0	0	0	0	0	0	0	0
ELAVL4	0	0	0	0	0	0	0	0	0	0	0	0	0	0	0	0	0	0	0	0	0	0	0	0	0	0	0	0	0	0	0	0	0	0	0	0	0	0	0	0	0	0.132174	0	0	0	0	0	0	0
AL592182.2	0	0	0	0	0	0	0	0	0	0	0	0	0	0	0	0	0	0	0	0	0	0	0	0	0	0	0	0	0	0	0	0	0	0	0	0	0	0	0	0	0	0	0	0	0	0	0	0	0
AL592182.1	0	0	0	0	0	0	0	0	0	0	0	0	0	0	0	0	0	0	0	0	0	0	0	0	0	0	0	0	0	0	0	0	0	0	0	0	0	0	0	0	0	0	0	0	0	0	0	0	0
AL596275.2	0	0	0	0	0	0	0	0	0	0	0	0	0	0	0	0	0	0	0	0	0	0	0	0	0	0	0	0	0	0	0	0	0	0	0	0	0	0	0	0	0	0	0	0	0	0	0	0	0
AL592182.3	0	0	0	0	0	0	0	0	0	0	0	0	0	0	0	0	0	0	0	0	0	0	0	0	0	0	0	0	0	0	0	0	0	0	0	0	0	0	0	0	0	0	0	0	0	0	0	0	0
DMRTA2	0	0	0.0657933	0	0	0	0	0	0	0	0.0617514	0	0	0	0	0	0	0	0	0	0	0	0	0	0	0	0	0	0	0	0	0	0	0	0	0	0	0	0	0	0	0	0	0	0	0	0	0	0
FAF1	0	0.0839348	0.0657933	0.189463	0.350076	0.281654	0.200032	0.176136	0	0.160947	0	0.19851	0.274051	0	0.149328	0.152429	0.109622	0.433613	0.0963422	0.384661	0.825627	0	0.266088	0.145923	0.0993066	0.417929	0	0	0	0.404232	0.540205	0.396779	0.312355	0.283656	0.71153	0.435212	0.542985	0.218961	0.205368	0.351221	0	0.534464	0.322978	0	0	0.368785	0	0	0.162417
AL049637.1	0	0	0	0	0	0	0	0	0	0	0	0	0	0	0	0	0	0	0	0	0	0	0	0	0	0	0	0	0	0	0	0	0	0	0	0	0	0	0	0	0	0	0	0	0	0	0	0	0
CDKN2C	0	0	0	0	0	0	0	0	0	0	0	0	0	0	0	0	0	0	0	0	0	0	0	0	0	0	0	0	0	0	0	0	0	0	0	0	0.307902	0	0	0	0	0	0	0	0	0	0	0	0
C1orf185	0	0	0	0	0	0	0	0	0	0	0	0	0	0	0	0	0	0	0	0	0	0	0	0	0	0	0	0	0	0	0	0	0	0	0	0	0	0	0	0	0	0	0	0	0	0	0	0	0
LINC01562	0	0	0	0	0	0	0	0	0	0	0	0	0	0	0	0	0	0	0	0	0	0	0	0	0	0	0	0	0	0	0	0	0	0	0	0	0	0	0	0	0	0	0	0	0	0	0	0	0
RNF11	0.326769	0.363107	0.185664	0.348684	0	0	0.105009	0.253789	0.320392	0.362248	0.323667	0.284711	0.274051	0.175414	0.497264	0.152429	0.298302	0	0.339712	0.145288	0.618177	0	0.376568	0	0.486387	0.230641	0.400852	0.153447	0	0.261511	0.430007	0.311352	0.168324	0.151852	0.454998	0.167008	0.542985	0.115462	0.375662	0.247278	0	0.2489	0.452255	0.498142	0.146617	0	0	0.114404	0.162417
AL162430.2	0	0	0	0	0	0	0	0	0	0	0	0	0	0	0	0	0	0	0	0	0	0	0	0	0	0	0	0	0	0	0	0	0	0	0	0	0	0	0	0	0	0	0	0	0	0	0	0	0
TTC39A	0	0	0	0	0	0.102954	0	0	0	0	0	0	0	0	0	0	0	0	0	0	0	0.283932	0	0	0	0	0	0	0	0	0	0	0	0	0	0	0	0	0	0	0	0	0	0	0	0	0	0	0
TTC39A-AS1	0	0	0	0	0	0	0	0	0	0	0	0	0	0	0	0	0	0	0	0	0	0	0	0	0	0	0	0	0	0	0	0	0	0	0	0	0	0	0	0	0	0	0	0	0	0	0	0	0
EPS15	0.176673	0.233232	0.240609	0.0992119	0.51323	0.281654	0	0	0.224565	0.160947	0.276487	0.19851	0.0999303	0.120292	0.149328	0.152429	0.109622	0	0	0.145288	0.250899	0.283932	0.141868	0	0	0.121955	0	0	0.590538	0.181705	0.164743	0.217941	0.312355	0.151852	0	0	0	0.477449	0.205368	0.247278	0	0.353414	0.174472	0	0.212581	0	0	0.114404	0.111154
AC104170.2	0	0	0	0	0	0	0	0	0	0	0	0	0	0	0	0	0	0	0	0	0	0	0	0	0	0	0	0	0	0	0	0	0	0	0	0	0	0.115462	0	0	0	0	0	0	0	0	0	0	0
AC104170.1	0	0	0	0	0	0	0	0	0	0	0	0	0	0	0	0	0	0	0	0	0	0	0	0	0	0	0	0	0	0	0	0	0	0	0	0	0	0	0	0	0	0	0	0	0	0	0	0	0
OSBPL9	0.229248	0.0839348	0.127524	0.272239	0.0805056	0.102954	0.509421	0.393056	0.320392	0.362248	0.11991	0.19851	0.422302	0.277303	0.0774489	0.220732	0.109622	0	0.264982	0.384661	0.250899	0.283932	0.376568	0.38616	0.420041	0.328663	0.68622	0.508853	0.590538	0	0.306145	0.548434	0.0876994	0.283656	0.109064	0.435212	0	0.477449	0.205368	0.300599	0	0.132174	0.762536	0	0.212581	0.138595	0	0.114404	0.0571205
NRDC	0.572651	0.530901	0.703142	0.856924	0.850732	0.624611	0.634336	0.325845	0.407833	0.579866	0.603262	0.364066	0.665696	0.851082	0.394176	0.687107	0.527763	0.595663	0.69881	0.485808	0.538218	0.685633	0.649483	0.273238	0.714932	0.773496	0.68622	0.770534	0.590538	0.87331	0.639455	0.849862	1.1041	0.838072	0.766555	0.934127	0.892929	0.682658	0.205368	0.489317	0.753706	0.534464	1.61003	0.279774	0.947443	0.910913	0	0.473761	0.600466
AL050343.1	0	0	0	0	0	0	0	0	0	0	0	0	0	0	0	0	0	0	0	0	0	0	0	0	0	0	0	0	0	0	0	0	0	0	0	0	0	0	0	0	0	0	0	0	0	0	0	0	0
AL050343.2	0	0	0	0	0	0	0	0	0	0	0	0	0	0	0	0	0	0	0	0	0	0	0	0	0	0	0	0	0	0	0	0	0	0	0	0	0	0	0	0	0	0	0	0	0	0	0	0	0
RAB3B	0.535644	0.161367	0.736252	0.856924	0.737094	0.923528	0.634336	0.393056	0.48824	0.579866	0.323667	0.630388	0.422302	1.00271	0.86245	0.687107	0.769442	0.240127	0.535294	0.384661	0.250899	1.59739	0.649483	0.664048	0.486387	0.646016	0.400852	0	0.590538	0.468617	0	0.9006	0.650552	0.151852	0.525559	0.3746	0	0.115462	0	1.27953	0	0	0.669412	0	0.332734	0.783569	0	0.737567	0.632203
TXNDC12	0.827796	0.946255	1.25739	0.856924	0.776426	0.73448	1.35551	1.07364	1.22139	1.26187	0.763868	1.43126	1.02482	0.494167	0.716302	1.24412	1.00717	0.857413	0.794633	1.45484	0.997348	2.414	0.984576	1.00363	1.05754	0.646016	1.69339	1.34009	1.22814	0.953234	1.08856	0.849862	1.00852	1.19266	1.5449	0.692997	0.307902	0.398485	0.521132	1.70266	0	0.534464	1.06684	0.498142	1.00687	1.4163	0	0.897906	1.20936
KTI12	0.0624239	0.300276	0.127524	0.272239	0	0.19629	0.286804	0.325845	0.407833	0.232645	0	0.284711	0.350921	0.120292	0.216385	0.220732	0.208405	0.341543	0.409244	0.384661	0.250899	0.504819	0.376568	0.145923	0.0993066	0.121955	0	0	0.590538	0.261511	0.306145	0.114896	0.168324	0.283656	0.296916	0.0869864	0	0.115462	0.205368	0.131263	0	0	0.566717	0.279774	0.387798	0.260299	0	0.310139	0.162417
AL445685.1	0	0	0	0	0	0	0	0	0	0	0	0	0	0	0	0	0	0	0	0	0	0	0	0	0	0	0	0	0	0	0	0	0	0	0	0	0	0	0	0	0	0	0	0	0	0	0	0	0
TXNDC12-AS1	0	0	0	0	0	0	0	0	0	0	0	0	0	0	0	0	0	0	0	0	0	0	0	0	0	0	0	0	0	0	0	0	0	0	0	0	0	0	0	0	0	0	0	0	0	0	0	0	0
BTF3L4	0.934493	1.01202	1.31379	1.28302	0.653462	1.39533	1.05857	1.10602	0.696697	1.04152	0.821522	1.05308	1.09754	0.765672	1.04806	0.766683	0.963932	0.913391	0.747869	0.661777	1.04861	1.08858	0.925944	0.881269	0.857501	0.831619	1.08937	0.508853	1.22814	0.739999	0.729738	0.680089	0.784622	0.906601	1.46829	0.934127	0.733187	0.952079	0	1.39022	1.47581	0.820555	1.1901	0	0.489587	1.30179	1.44665	0.847263	1.05816
ZFYVE9	0.176673	0.161367	0.127524	0.0992119	0	0.102954	0.200032	0.091941	0.118573	0.232645	0.22697	0	0	0	0.279227	0.152429	0.380779	0.127254	0.0963422	0.27212	0.451306	0.504819	0	0.145923	0.0993066	0.121955	0	0	0	0.181705	0	0.217941	0.168324	0	0.454998	0.241098	0	0.218961	0	0	0	0	0.174472	0	0.274461	0.138595	0	0	0.111154
CC2D1B	0	0	0	0	0.0805056	0	0	0.091941	0	0	0.22697	0.104173	0	0.0619539	0.149328	0	0	0	0.0963422	0	0	0	0	0	0.189636	0.121955	0	0.153447	0	0	0	0	0	0	0.207394	0	0	0	0	0	0	0	0	0	0	0.138595	0	0	0
AL513218.1	0	0	0	0	0	0	0	0	0	0	0	0	0	0	0	0	0	0	0	0	0	0	0	0	0	0	0	0	0	0	0	0	0	0	0	0	0	0	0	0	0	0	0	0	0	0	0	0	0
ORC1	0.326769	0.161367	0.240609	0.0992119	0.15501	0	0.286804	0.091941	0.407833	0.0837077	0.11991	0.437585	0.350921	0.324602	0.216385	0.284666	0.298302	0	0.264982	0	0.451306	0	0	0.145923	0	0.230641	0	0.28645	0	0.0949741	0	0.114896	0.168324	0.151852	0.379077	0.167008	0.307902	0	0	0.0677835	0	0	0.174472	0	0	0.260299	0	0.310139	0.111154
PRPF38A	0.326769	0.674544	0.434407	0.272239	0.51323	0.43321	0.691391	0.325845	0.48824	0.299545	0.453163	0.570158	0.350921	0.454395	0.149328	0.220732	0.593875	0.735078	0.339712	0.384661	1.04861	0.685633	0.649483	0.741817	0.420041	0.230641	0	0.153447	0	0.335416	0	0.475478	0.438229	0.151852	0.109064	0.3746	0	0.218961	0.861988	0.531414	0	0.614018	0.669412	0.279774	0.744493	0.466646	0	0.473761	0.385444
TUT4	0.121179	0.363107	0.633438	0.54818	0.289186	0.43321	0.366644	0.253789	0.224565	0.362248	0.67063	0	0.190776	0.324602	0.394176	0.455085	0.456969	0.341543	0.339712	0.145288	0.356114	0.283932	0.266088	0.273238	0.272478	0.711786	0.400852	0.28645	0	0.586143	0.430007	0.548434	0.438229	0.598804	0.454998	0.3746	0	0.312746	0	0.489317	0	0.2489	0.452255	0	0.332734	0.555777	0	0.310139	0.385444
AL591167.1	0	0	0	0	0	0	0	0	0	0	0	0	0	0	0	0	0	0	0	0	0	0	0	0	0	0	0	0	0	0	0	0	0	0	0	0	0	0	0	0	0	0	0	0	0	0	0	0	0
GPX7	0.121179	0.161367	0.0657933	0.272239	0.15501	0	0	0.091941	0.118573	0.0837077	0.22697	0	0	0.0619539	0.0774489	0	0.208405	0.240127	0.0963422	0	0.133298	0.685633	0	0.145923	0.0993066	0.121955	0.68622	0	0	0.0949741	0	0	0.0876994	0	0	0	0	0	0	0	0	0	0	0	0	0.138595	0	0	0
SHISAL2A	0	0	0	0.189463	0	0.102954	0	0	0	0	0.0617514	0	0	0	0	0	0.208405	0	0	0	0	0	0	0	0	0	0	0	0	0	0	0	0	0	0	0	0	0	0	0.0677835	0	0	0	0.498142	0	0	0	0	0
COA7	0.608338	0.300276	0.434407	0.486001	0.289186	0.102954	0.745365	0.515276	0.48824	0.421251	0.22697	0.364066	0.422302	0.494167	0.394176	0.727686	0.298302	0.735078	0	0	0.250899	0	0.566521	0.273238	0.548603	0.499876	0	0.403822	0	0.468617	0.540205	0.217941	0.495683	0	0.591467	0.546417	0.307902	0.115462	0	0.300599	0	0.534464	0.669412	0.498142	0.274461	0.260299	0	0.217053	0.211179
ZYG11B	0	0	0	0.0992119	0.0805056	0.102954	0.200032	0.091941	0	0.0837077	0.323667	0	0	0.324602	0.149328	0	0.109622	0.127254	0.0963422	0.145288	0	0.685633	0	0	0.0993066	0	0	0	0	0	0	0.114896	0	0	0.109064	0	0	0	0	0.0677835	0	0	0.174472	0	0	0	0	0	0
ZYG11A	0.0624239	0	0.0657933	0.0992119	0.15501	0.102954	0.200032	0.325845	0.118573	0	0	0	0	0.120292	0.149328	0.455085	0.109622	0	0.184213	0.27212	0.356114	0.685633	0	0	0.0993066	0.121955	0	0	0	0.181705	0	0.114896	0	0	0.207394	0.0869864	0	0	0.375662	0	0	0	0	0.279774	0.212581	0.138595	0	0.217053	0.162417
AC099677.4	0	0	0	0	0	0	0	0	0	0	0	0	0	0	0	0	0	0	0	0	0	0	0	0	0	0	0	0	0	0	0	0	0	0	0	0	0	0	0	0	0	0	0	0	0	0	0	0	0
ECHDC2	0	0	0	0	0	0	0	0	0	0.0837077	0.11991	0.104173	0	0.277303	0.149328	0.284666	0.208405	0	0	0	0	0	0	0	0.0993066	0.121955	0	0.153447	0	0	0	0	0	0	0	0.0869864	0	0	0	0	0	0	0	0	0.0759932	0	0	0.114404	0.111154
SCP2	0.457248	0.478038	0.518829	0.348684	0.350076	0.96569	0.509421	0.722367	0.48824	0.529739	0.453163	0.364066	0.861294	0.324602	0.216385	0.727686	0.871407	0.517917	0.184213	0.485808	0.451306	0.283932	0.141868	0.579717	0.420041	0.575613	0.400852	0.28645	0	0.261511	0.540205	0.396779	0.550015	0.838072	0.207394	0.310075	0.307902	0.398485	0	0.247278	0.753706	0.448031	0.322978	0	0.274461	0.466646	0	0.217053	0.211179
PODN	0	0	0	0	0	0	0	0	0	0	0	0	0	0	0	0	0	0	0	0	0	0	0	0	0	0	0	0	0	0	0	0	0	0	0	0	0	0	0	0	0	0	0	0	0	0	0	0	0
AL445183.1	0	0	0	0	0	0	0	0	0	0	0	0	0	0	0	0	0	0	0	0	0	0	0	0	0	0	0	0	0	0	0	0	0	0	0	0	0	0	0	0	0	0	0	0	0	0	0	0	0
SLC1A7	0	0	0	0	0	0	0	0	0	0	0	0	0	0	0	0	0	0	0	0	0	0	0	0	0	0	0	0	0	0	0	0	0	0	0	0	0	0	0	0	0	0	0	0	0	0	0	0	0
AL445183.2	0	0	0	0	0	0	0	0	0	0	0	0	0	0	0	0	0	0	0	0	0	0	0	0	0	0	0	0	0	0	0	0	0	0	0	0	0	0	0	0	0	0	0	0	0	0	0	0	0
CPT2	0	0.0839348	0	0	0.0805056	0.19629	0	0.176136	0	0.160947	0	0	0.350921	0	0	0	0	0.341543	0.339712	0	0	0.283932	0.266088	0	0.0993066	0	0	0.153447	0	0	0.164743	0.114896	0	0.283656	0	0	0	0.115462	0	0.0677835	0	0	0	0.279774	0	0.138595	0	0	0
AL606760.2	0	0	0	0.0992119	0	0	0	0	0	0	0	0	0	0	0	0	0	0	0.0963422	0	0	0	0	0	0.0993066	0	0	0	0	0	0	0	0	0	0	0	0	0	0	0	0	0	0	0	0	0	0	0	0
C1orf123	0.37218	0.300276	0.0657933	0.348684	0.15501	0.281654	0.440578	0.176136	0	0.299545	0.11991	0.104173	0.551386	0.0619539	0.394176	0.401442	0.109622	0.240127	0.184213	0.145288	0.250899	0.283932	0.476048	0.273238	0.420041	0.328663	0	0.153447	0.590538	0.181705	0	0.217941	0.24293	0.151852	0.207394	0	0	0.312746	0	0.247278	0	0.534464	0	0.279774	0.387798	0.138595	0	0.114404	0.211179
AL606760.3	0	0	0	0	0	0	0	0	0	0	0	0	0	0	0	0	0	0	0	0	0	0	0	0	0	0	0	0	0	0	0	0	0	0	0	0	0	0	0	0	0	0	0	0	0	0	0	0	0
MAGOH	0.572651	0.58111	0.829474	0.941765	0.952763	1.15335	0.891742	0.893842	0.75753	0.837103	0.67063	1.16185	1.44878	0.454395	0.86245	1.1444	1.00717	0.857413	0.474254	0.94146	1.41997	0	0.984576	0.881269	0.548603	0.499876	1.49328	0.913331	1.4398	0.529105	1.20242	0.73994	0.825595	1.28753	0.766555	1.06764	1.03063	0.742663	1.58425	0.684041	1.17857	0.687706	0.669412	1.36238	0.916351	1.02386	2.0146	0.67785	0.692806
AL606760.1	0	0	0.127524	0	0	0	0	0	0	0	0.0617514	0	0	0	0	0	0.109622	0	0	0	0	0	0	0	0	0	0	0	0	0	0	0	0	0	0	0	0	0	0	0.0677835	0	0	0	0	0	0	0	0	0
LRP8	0.0624239	0	0.127524	0	0.224347	0.102954	0.286804	0.091941	0	0	0.0617514	0.104173	0	0	0	0	0	0	0.0963422	0.145288	0	0	0	0.145923	0	0.230641	0	0.153447	0	0.0949741	0	0.217941	0.0876994	0	0	0.310075	0	0	0	0	0	0.132174	0	0	0	0.138595	0	0.114404	0.0571205
AL355483.4	0	0	0	0	0	0	0	0	0	0	0	0	0	0	0	0	0	0	0	0	0	0	0	0	0	0	0	0	0	0	0	0	0	0	0	0	0	0	0	0	0	0	0	0	0	0	0	0	0
AL355483.2	0	0	0	0	0	0	0	0	0	0	0	0	0	0	0	0	0	0	0	0	0	0	0	0	0	0	0	0	0	0	0	0	0	0	0	0	0	0	0	0	0	0	0	0	0	0	0	0	0
AL355483.3	0	0	0	0	0	0	0	0	0	0	0	0	0	0	0	0	0	0	0	0	0	0	0	0	0	0	0	0	0	0	0	0	0	0	0	0	0	0	0	0	0	0	0	0	0	0	0	0	0
LINC01771	0	0	0	0	0	0	0	0	0	0	0	0	0	0	0	0	0	0	0	0	0	0	0	0	0	0	0	0	0	0	0	0	0	0	0	0	0	0	0	0	0	0	0	0	0	0	0	0	0
AC119428.1	0	0	0	0	0	0	0	0	0	0	0	0	0	0	0	0	0	0	0	0	0	0	0	0	0	0	0	0	0	0	0	0	0	0	0	0	0	0	0	0	0	0	0	0	0	0	0	0	0
AC119428.2	0	0	0	0	0	0	0	0	0	0	0	0	0	0	0	0	0	0	0	0	0	0	0	0	0	0	0	0	0	0	0	0	0	0	0	0	0	0	0	0	0	0	0	0	0	0	0	0	0
DMRTB1	0.0624239	0	0.127524	0.0992119	0.0805056	0	0	0	0.118573	0	0	0	0	0.0619539	0.149328	0	0	0	0	0	0	0	0	0	0	0	0	0	0	0	0	0	0	0	0	0.0869864	0	0	0	0	0	0	0	0	0	0	0	0	0.0571205
GLIS1	0	0	0	0	0	0	0	0	0	0	0	0	0	0	0	0	0	0	0	0	0	0	0	0	0	0	0	0	0	0	0	0	0	0	0	0	0	0	0	0	0	0	0	0	0	0	0	0	0
NDC1	0.229248	0.58111	0.342196	0.0992119	0.289186	0.281654	0.366644	0.253789	0	0.0837077	0.174872	0.506067	0.350921	0.227656	0.279227	0.152429	0.298302	0.341543	0.409244	0.145288	0.133298	0.685633	0.141868	0.145923	0.0993066	0.230641	0	0.153447	0.590538	0.181705	0.164743	0	0.377271	0.400094	0.207394	0.167008	0.542985	0.115462	0.760753	0.190952	0	0.353414	0.174472	0.279774	0.332734	0.260299	0	0.310139	0.111154
YIPF1	0.0624239	0.161367	0.127524	0.0992119	0.461748	0.102954	0.105009	0.091941	0	0.0837077	0.174872	0.284711	0.190776	0	0.149328	0.152429	0.109622	0	0	0	0	0	0.266088	0	0.0993066	0	0.400852	0.153447	0.590538	0.0949741	0	0.311352	0.0876994	0.151852	0.207394	0.310075	0	0	0.205368	0.190952	0	0	0.174472	0	0.0759932	0.260299	0	0	0.111154
DIO1	0	0	0	0	0	0	0	0	0	0	0	0	0	0	0	0	0	0	0	0	0	0	0	0	0	0	0	0	0	0	0	0	0	0	0	0	0	0	0	0	0	0	0	0	0	0	0	0	0
HSPB11	0.176673	0.233232	0.185664	0.272239	0.224347	0.102954	0.105009	0.571206	0.118573	0.299545	0.276487	0.104173	0.350921	0.412974	0	0.220732	0.298302	0.798115	0.474254	0.577658	0.825627	0	0.726086	0.38616	0.189636	0.328663	0	0.28645	0	0.181705	0.430007	0.217941	0.495683	0	0	0.779996	0	0.550632	0	0.247278	0	0.2489	0	0.829129	0.439987	0.713251	0	0.217053	0.462371
LRRC42	0	0	0	0	0.15501	0.102954	0	0.176136	0.118573	0.0837077	0.11991	0.104173	0.190776	0	0	0.220732	0.109622	0.127254	0	0	0.133298	0	0.141868	0.273238	0	0	0	0	0	0	0.164743	0	0.0876994	0	0	0.0869864	0	0.115462	0	0.247278	0	0.2489	0	0.279774	0	0.138595	0	0.217053	0.162417
LDLRAD1	0	0	0	0	0	0	0	0	0	0	0	0	0	0	0	0	0	0	0	0	0	0	0	0	0	0	0	0	0	0	0	0	0	0	0	0	0	0	0	0	0	0	0	0	0	0	0	0	0
TMEM59	0.497214	0.58111	0.596675	0.764213	0.814269	0.96569	0.286804	0.969681	0.562659	0.529739	0.411834	0.791959	0.76827	0.227656	0.447048	0.55444	0.527763	0.517917	0.592822	0.577658	0.692213	1.28833	0.925944	0.38616	0.420041	1.20437	1.08937	0.153447	1.22814	0.786439	0.889008	0.616426	0.438229	0.598804	0.379077	0.646484	0.892929	0.682658	0.861988	0.718817	0	0.614018	0.452255	0.829129	0.70627	1.02386	0	0.614338	0.662964
TCEANC2	0	0	0.0657933	0.0992119	0	0	0	0.091941	0.118573	0.0837077	0	0.19851	0.190776	0.120292	0.0774489	0.0791158	0	0	0	0.145288	0	0	0	0	0.189636	0	0	0	0	0	0	0.217941	0.0876994	0	0	0	0	0	0	0	0	0	0.174472	0	0	0	0	0	0.0571205
AL357673.1	0	0	0	0	0	0	0	0	0	0	0	0	0	0	0	0	0	0	0	0	0	0	0	0	0	0	0	0	0	0	0	0	0	0	0	0	0	0	0	0	0	0	0	0	0	0	0	0	0
CDCP2	0	0	0	0	0	0	0	0	0	0	0	0	0	0	0	0	0	0	0	0	0	0	0	0	0	0	0	0	0	0	0	0	0	0	0	0	0	0	0	0	0	0	0	0	0	0	0	0	0
AL357673.2	0	0	0	0	0	0	0	0	0	0	0	0	0	0	0	0	0	0	0	0	0	0	0	0	0	0	0	0	0	0	0	0	0	0	0	0	0	0	0	0	0	0	0	0	0	0	0	0	0
CYB5RL	0	0.0839348	0	0.0992119	0.15501	0	0	0.091941	0.118573	0.0837077	0	0	0	0.0619539	0	0.152429	0	0	0	0	0	0	0	0	0	0.121955	0	0	0	0	0	0.114896	0	0	0	0	0	0	0	0	0	0	0	0	0	0	0	0	0
MRPL37	0.37218	0.478038	0.596675	0.764213	0.885912	0.87951	0.691391	0.76807	1.06068	0.67316	0.411834	0.740948	0.665696	0.56926	0.75489	0.64481	0.380779	0.913391	0.592822	0.661777	0.538218	0.504819	0.925944	0.944321	0.764748	0.711786	0.68622	0.28645	0.590538	0.990922	0.812541	0.475478	0.650552	0.598804	0.71153	0.546417	1.03063	0.852843	0	0.752424	0	0.2489	0.762536	0.677268	0.884261	0.849267	0	0.67785	0.950558
SSBP3	0.457248	0.233232	0.240609	0.348684	0.608868	0.281654	0.440578	0.176136	0.224565	0.0837077	0.22697	0.364066	0.190776	0.277303	0.0774489	0.284666	0.380779	0.341543	0.184213	0.145288	0.133298	0	0.266088	0	0.0993066	0.328663	0	0.153447	0	0.335416	0	0.217941	0.24293	0	0.109064	0.241098	0.307902	0.115462	0.205368	0.0677835	0	0.687706	0.174472	0.279774	0.274461	0.138595	0	0.217053	0.162417
SSBP3-AS1	0	0	0	0	0	0	0	0	0	0	0	0	0	0	0	0	0	0	0	0	0	0	0	0	0	0	0	0	0	0	0	0	0	0	0	0	0	0	0	0	0	0	0	0	0	0	0	0	0
AL161644.1	0	0	0	0	0	0	0	0	0	0	0	0	0	0	0	0	0	0	0	0	0	0	0	0	0	0	0	0	0	0	0	0	0	0	0	0	0	0	0	0	0	0	0	0	0	0	0	0	0
AL035415.1	0	0	0	0	0	0	0	0	0	0	0	0	0	0	0	0	0	0	0	0	0	0	0	0	0	0	0	0	0	0	0	0	0	0	0	0	0	0	0	0	0	0	0	0	0	0	0	0	0
AC099796.1	0	0	0	0	0	0	0	0	0	0	0	0	0	0	0	0	0	0	0	0	0	0	0	0	0	0	0	0	0	0	0	0	0	0	0	0	0	0	0	0	0	0	0	0	0	0	0	0	0
ACOT11	0	0	0	0.0992119	0	0.102954	0	0.091941	0	0	0	0	0	0.120292	0	0.0791158	0.208405	0	0.0963422	0	0	0	0	0	0	0	0	0	0	0.0949741	0	0	0	0	0	0	0	0	0	0	0	0	0	0	0	0	0	0	0
FAM151A	0	0.161367	0.127524	0.0992119	0	0	0.105009	0.325845	0	0	0	0	0.551386	0	0.0774489	0	0	0	0	0	0	0	0	0	0	0	0	0	0	0	0	0	0	0	0.109064	0	0	0	0	0	0	0	0	0	0	0	0	0	0
MROH7	0	0	0	0	0	0	0	0	0	0	0	0	0	0	0	0	0	0	0	0	0	0	0	0	0	0	0	0	0	0	0	0	0	0	0	0	0	0	0	0	0	0	0	0	0	0	0	0	0
MROH7-TTC4	0	0	0	0	0	0	0	0	0	0	0	0	0	0	0	0	0	0	0	0	0	0	0	0	0	0	0	0	0	0	0	0	0	0	0	0	0	0	0	0	0	0	0	0	0	0	0	0	0
TTC4	0	0.0839348	0.127524	0.0992119	0	0.102954	0.105009	0.091941	0	0.232645	0	0.19851	0	0	0	0.0791158	0	0.127254	0	0	0	0	0	0.273238	0	0	0	0	0	0.0949741	0.164743	0	0	0	0	0	0	0	0	0	0	0	0	0	0.146617	0	0	0	0.0571205
PARS2	0.121179	0.0839348	0	0.0992119	0.224347	0.19629	0	0.176136	0	0	0	0	0	0	0	0.0791158	0	0	0	0	0	0	0	0	0.0993066	0.121955	0	0.153447	0	0.0949741	0	0	0.24293	0	0	0	0.542985	0	0	0.0677835	0	0	0.452255	0	0.146617	0	0	0	0
TTC22	0	0	0	0	0	0	0	0	0	0	0	0	0	0	0	0	0	0	0	0	0	0	0	0	0	0	0	0	0	0	0	0	0	0	0	0	0	0	0	0	0	0	0	0	0	0	0	0	0
AC096536.2	0	0	0	0	0	0	0	0	0	0	0	0	0	0	0	0	0	0	0	0	0	0	0	0	0	0	0	0	0	0	0	0	0	0	0	0	0	0	0	0	0	0	0	0	0	0	0	0	0
LEXM	0	0	0	0	0	0	0	0	0	0	0	0	0	0	0	0	0	0	0	0	0	0	0	0	0	0	0	0	0	0	0	0	0	0	0	0	0	0	0	0	0	0	0	0	0	0	0	0	0
DHCR24	0.457248	0.363107	0.434407	0.606719	0.461748	0.785197	0.509421	0.722367	1.01612	0.299545	0.927725	0.364066	0.350921	0.79496	0.394176	0.687107	0.593875	0.240127	0.794633	0.27212	0.250899	1.52861	0.566521	0.813972	0.272478	0.773496	0.68622	0.28645	0.590538	0.468617	0.306145	0.396779	0.438229	0.400094	0	0.597702	0	0.218961	0.205368	0.190952	0	0.687706	0.452255	0	0.146617	0.138595	0	0.114404	0.385444
AC096536.3	0	0	0	0	0	0	0	0	0	0	0	0	0	0	0	0	0	0	0	0	0	0	0	0	0	0	0	0	0	0	0	0	0	0	0	0	0	0	0	0	0	0	0	0	0	0	0	0	0
AC096536.1	0	0	0	0	0	0	0	0	0	0	0	0	0	0	0	0	0	0	0	0	0	0	0	0	0	0	0	0	0	0	0	0	0	0	0	0	0	0	0	0	0	0	0	0	0	0	0	0	0
TMEM61	0	0	0	0	0	0	0	0	0	0	0	0	0	0	0	0	0	0	0	0	0	0	0	0	0	0	0	0	0	0	0	0	0	0	0	0	0	0	0	0	0	0	0	0	0	0	0	0	0
AL590440.1	0	0	0	0	0	0	0	0	0	0	0	0	0	0	0	0	0	0	0	0	0	0	0	0	0	0	0	0	0	0	0	0	0	0	0	0	0	0	0	0	0	0	0	0	0	0	0	0	0
BSND	0	0	0	0	0	0	0	0	0	0	0	0	0	0	0	0.152429	0	0	0	0	0	0	0	0	0	0	0	0	0	0	0	0	0	0	0	0	0	0	0	0	0	0	0	0	0	0	0	0	0
PCSK9	0.176673	0.363107	0.0657933	0.0992119	0.0805056	0.19629	0.366644	0.091941	0.118573	0.0837077	0.0617514	0	0	0.0619539	0.216385	0	0.109622	0.517917	0	0	0.692213	0.685633	0	0.145923	0	0	0.68622	0	0	0.335416	0	0.114896	0.168324	0	0	0	0	0	0	0	0	0	0	0	0.212581	0	0	0.114404	0.0571205
USP24	0.121179	0	0.0657933	0	0	0.102954	0.105009	0	0	0	0.0617514	0	0.0999303	0	0.0774489	0	0	0.127254	0	0	0	0	0.141868	0	0.0993066	0	0	0	0.590538	0	0	0.114896	0	0	0	0	0	0	0	0	0	0.2489	0	0	0	0	0	0	0
MIR4422HG	0	0	0	0	0	0	0	0	0	0	0	0	0	0	0	0	0	0	0	0	0	0	0	0	0	0	0	0	0	0	0	0	0	0	0	0	0	0	0	0	0	0	0	0	0	0	0	0	0
AL603840.1	0	0	0	0	0	0	0	0	0	0	0	0	0	0	0	0	0	0	0	0	0	0	0	0	0	0	0	0	0	0	0	0	0	0	0	0	0	0	0	0	0	0	0	0	0	0	0	0	0
LINC01753	0	0	0	0	0	0	0	0	0	0	0	0	0	0	0	0	0	0	0	0	0	0	0	0	0	0	0	0	0	0	0	0	0	0	0	0	0	0	0	0	0	0	0	0	0	0	0	0	0
LINC01755	0	0	0	0	0	0	0	0	0	0	0	0	0	0	0	0	0	0	0	0	0	0	0	0	0	0	0	0	0	0	0	0	0	0	0	0	0	0	0	0	0	0	0	0	0	0	0	0	0
AL353681.1	0	0	0	0	0	0	0	0	0	0	0	0	0	0	0	0	0	0	0	0	0	0	0	0	0	0	0	0	0	0	0	0	0	0	0	0	0	0	0	0	0	0	0	0	0	0	0	0	0
AC119674.1	0	0	0	0	0	0	0	0	0	0	0	0	0	0	0	0	0	0	0	0	0	0	0	0	0	0	0	0	0	0	0	0	0	0	0	0	0	0	0	0	0	0	0	0	0	0	0	0	0
AC119674.2	0	0	0	0	0	0	0	0	0	0	0	0	0	0	0	0	0	0	0	0	0	0	0	0	0	0	0	0	0	0	0	0	0	0	0	0	0	0	0	0	0	0	0	0	0	0	0	0	0
LINC01767	0	0	0	0	0	0	0	0	0	0	0	0	0	0	0	0	0	0	0	0	0	0	0	0	0	0	0	0	0	0	0	0	0	0	0	0	0	0	0	0	0	0	0	0	0	0	0	0	0
PLPP3	0.279197	0.161367	0.389364	0.189463	0.15501	0.43321	0.105009	0.393056	0.118573	0.0837077	0.368722	0.19851	0.274051	0.324602	0.279227	0.344758	0.109622	0	0.0963422	0	0.250899	0.504819	0.141868	0.145923	0.189636	0.328663	0.400852	0	0	0.0949741	0.164743	0.217941	0.168324	0.283656	0	0.241098	0	0.115462	0	0.247278	0	0.534464	0.322978	0.279774	0.0759932	0.138595	0	0.473761	0.0571205
PRKAA2	0	0	0.0657933	0	0	0	0	0	0	0	0	0	0	0	0	0	0	0	0	0	0	0	0	0	0	0	0	0	0	0	0	0	0	0	0	0	0	0	0	0	0	0	0	0	0	0	0	0	0
FYB2	0	0	0	0	0	0	0	0	0	0	0	0	0	0	0	0	0	0	0	0	0	0	0	0	0	0	0	0	0	0	0	0	0	0	0	0	0	0	0	0	0	0	0	0	0	0	0	0	0
AL360295.1	0	0	0	0	0	0	0	0	0	0	0	0	0	0	0	0	0	0	0	0	0	0	0	0	0	0	0	0	0	0	0	0	0	0	0	0	0	0	0	0	0	0	0	0	0	0	0	0	0
C8A	0	0	0	0	0	0	0	0	0	0	0	0	0	0	0	0	0	0	0	0	0	0	0	0	0	0	0	0	0	0	0	0	0	0	0	0	0	0	0	0	0	0	0	0	0	0	0	0	0
C8B	0	0	0	0	0	0	0	0	0	0	0	0	0	0	0	0	0	0	0	0	0	0	0	0	0	0	0	0	0	0	0	0	0	0	0	0	0	0	0	0	0	0	0	0	0	0	0	0	0
AL161740.1	0	0	0	0	0	0	0	0	0	0	0	0	0	0	0	0	0	0	0	0	0	0	0	0	0	0	0	0	0	0	0	0	0	0	0	0	0	0	0	0	0	0	0	0	0	0	0	0	0
DAB1	0.279197	0	0.668897	0.348684	0.737094	0.19629	0.440578	0.515276	0.320392	0.299545	0.411834	0.506067	0.0999303	0.454395	0.279227	0.505996	0.527763	0	0.184213	0	0	0	0	0.145923	0.420041	0	0	0.153447	0	0	0.306145	0.217941	0.0876994	0.151852	0.207394	0.435212	0.307902	0.115462	0	0.190952	0	0	0	0	0	0.260299	0	0.114404	0.162417
AL390243.1	0	0	0	0	0	0	0	0	0	0	0	0	0	0	0	0	0	0	0	0	0	0	0	0	0	0	0	0	0	0	0	0	0	0	0	0	0	0	0	0	0	0	0	0	0	0	0	0	0
DAB1-AS1	0	0	0	0	0	0	0	0	0	0	0	0	0	0	0	0	0	0	0	0	0	0	0	0	0	0	0	0	0	0	0	0	0	0	0	0	0	0	0	0	0	0	0	0	0	0	0	0	0
AL445193.2	0	0	0	0	0	0	0	0	0	0	0	0	0	0	0	0	0	0	0	0	0	0	0	0	0	0	0	0	0	0	0	0	0	0	0	0	0	0	0	0	0	0	0	0	0	0	0	0	0
OMA1	0	0.363107	0.240609	0	0	0.19629	0.105009	0.253789	0	0.160947	0.0617514	0.19851	0.488926	0	0.0774489	0	0.208405	0.240127	0	0	0	0.283932	0	0	0.420041	0.121955	0	0.153447	0.590538	0.0949741	0	0.114896	0.0876994	0	0.379077	0.167008	0	0	0	0.247278	0.753706	0	0.174472	0	0.274461	0.260299	0	0.114404	0.111154
TACSTD2	0.0624239	0.233232	0	0	0	0	0	0	0	0	0.11991	0	0	0	0	0.0791158	0.109622	0.667798	0	0	0	0.504819	0.476048	0.145923	0.0993066	0	0	0.403822	0	0.335416	0	0.311352	0.312355	0.151852	0.207394	0.0869864	0	0	0	0	0	0	0	0	0	0.138595	0	0	0.0571205
MYSM1	0.279197	0.363107	0.342196	0.348684	0.40747	0.102954	0.366644	0.456032	0	0.232645	0.174872	0.104173	0.350921	0.369764	0.338352	0.284666	0.380779	0.341543	0.339712	0.384661	0.250899	0.504819	0.566521	0.38616	0.189636	0.121955	0.68622	0.508853	0	0.261511	0.164743	0.311352	0.377271	0.151852	0.525559	0.3746	0	0	0	0.247278	1.17857	0.132174	0.322978	0	0.274461	0	0	0.114404	0.344642
AL136985.3	0	0	0	0	0	0	0	0	0	0	0	0	0	0	0	0	0	0	0	0	0	0	0	0	0	0	0	0	0	0	0	0	0	0	0	0	0	0	0	0	0	0	0	0	0	0	0	0	0
JUN	0.0624239	0.233232	0.0657933	0.272239	0	0.102954	0.200032	0	0.224565	0	0.0617514	0.19851	0.190776	0.0619539	0.149328	0.0791158	0	0	0.184213	0	0	0.504819	0	0.145923	0.0993066	0.230641	0	0.153447	0	0	0.164743	0.217941	0.0876994	0	0.296916	0	0.733187	0.218961	0	0.247278	0.753706	0.534464	0.174472	0.279774	0.0759932	0.713251	0	0	0.111154
LINC01135	0	0	0	0	0	0	0	0	0	0	0	0	0	0	0	0	0	0	0	0	0	0	0	0	0	0	0	0	0	0	0	0	0	0	0	0	0	0	0	0	0	0	0	0	0	0	0	0	0
AL136985.2	0	0	0	0	0	0	0	0	0	0	0	0	0	0	0	0	0	0	0	0	0	0	0	0	0	0	0	0	0	0	0	0	0	0	0	0	0	0	0	0	0	0	0	0	0	0	0	0	0
AL136985.1	0	0	0	0	0	0	0	0	0	0	0	0	0	0	0	0	0	0	0	0	0	0	0	0	0	0	0	0	0	0	0	0	0	0	0	0	0	0	0	0	0	0	0	0	0	0	0	0	0
AC105277.1	0	0	0	0	0	0	0	0	0	0	0	0	0	0	0	0	0	0	0	0	0	0	0	0	0	0	0	0	0	0	0	0	0	0	0	0	0	0	0	0	0	0	0	0	0	0	0	0	0
LINC01358	0	0	0	0	0	0	0	0	0	0	0	0	0	0	0	0	0	0	0	0	0	0	0	0	0	0	0	0	0	0	0	0	0	0	0	0	0	0	0	0	0	0	0	0	0	0	0	0	0
AL592431.2	0	0	0.0657933	0	0	0	0	0	0	0	0	0	0	0.0619539	0	0.0791158	0	0	0	0	0	0	0	0.145923	0	0	0	0	0	0	0	0	0	0	0	0.0869864	0	0	0	0	0	0	0	0	0	0	0	0	0
AL592431.1	0.0624239	0.0839348	0	0	0	0	0	0	0	0	0	0	0.0999303	0	0	0	0	0	0	0	0	0	0	0	0	0	0	0	0	0	0	0	0	0	0	0	0	0	0	0	0	0	0	0	0	0	0	0	0
AC093424.1	0	0	0	0	0	0	0	0	0	0	0	0	0	0	0	0	0	0	0	0	0	0	0	0	0	0	0	0	0	0	0	0	0	0	0	0	0	0	0	0	0	0	0	0	0	0	0	0	0
FGGY	0.0624239	0	0	0.0992119	0	0	0	0	0	0.0837077	0	0.104173	0	0.120292	0	0	0	0.127254	0	0	0	0	0	0	0.189636	0	0	0	0	0.0949741	0	0.114896	0.0876994	0.151852	0	0	0	0	0	0	0	0	0	0.498142	0	0	0	0.114404	0
AL035416.1	0	0	0	0	0	0	0	0	0	0	0	0	0	0	0	0	0	0	0	0	0	0	0	0	0	0	0	0	0	0	0	0	0	0	0	0	0	0	0	0	0	0	0	0	0	0	0	0	0
HOOK1	0	0.0839348	0	0	0.15501	0	0	0.176136	0	0.299545	0.11991	0	0	0	0.0774489	0.0791158	0	0.240127	0.0963422	0	0.133298	0	0.141868	0	0.0993066	0.121955	0.400852	0	0	0	0.306145	0.217941	0.0876994	0.400094	0.109064	0	0	0	0	0	0	0.132174	0	0	0	0.138595	0	0	0.0571205
CYP2J2	0	0	0	0	0	0	0	0	0	0	0	0	0	0	0	0	0	0	0	0	0	0	0	0	0	0	0	0	0	0	0	0	0	0	0	0	0	0	0	0	0	0	0	0	0	0	0	0	0
C1orf87	0	0	0	0	0	0	0	0	0	0	0	0	0	0	0	0	0	0	0	0	0	0	0	0	0	0	0	0	0	0	0	0	0	0	0	0	0	0	0	0	0	0	0	0	0	0	0	0	0
AC097066.1	0	0	0	0	0	0	0	0	0	0	0	0	0	0	0	0	0	0	0	0	0	0	0	0	0	0	0	0	0	0	0	0	0	0	0	0	0	0	0	0	0	0	0	0	0	0	0	0	0
LINC01748	0	0	0	0	0	0	0	0	0	0	0	0	0	0	0	0.0791158	0	0	0	0	0	0	0	0	0	0	0	0	0	0	0	0	0	0.151852	0	0	0	0	0	0	0	0	0	0	0.0759932	0	0	0	0
AC099792.1	0	0	0	0	0	0	0	0	0	0	0	0	0	0	0	0	0	0	0	0	0	0	0	0	0	0	0	0	0	0	0	0	0	0	0	0	0	0	0	0	0	0.132174	0	0	0	0	0	0	0
NFIA	0	0	0	0	0	0	0	0	0	0	0	0	0	0.120292	0	0	0	0	0	0.145288	0	0	0.266088	0	0	0.121955	0	0	0	0.0949741	0	0	0	0	0.109064	0	0	0	0	0	0	0	0	0	0	0	0	0	0
NFIA-AS2	0.0624239	0	0	0	0	0	0	0	0	0	0	0	0	0	0	0	0	0	0	0	0	0	0	0	0	0	0	0	0	0	0	0	0	0	0	0	0	0	0	0	0	0	0	0	0	0	0	0	0
AC099791.3	0	0	0	0	0	0	0	0	0	0	0	0	0	0	0	0	0	0	0	0	0	0	0	0	0	0	0	0	0	0	0	0	0	0	0	0	0	0	0	0	0	0	0	0	0	0	0	0	0
TM2D1	0.176673	0.233232	0.127524	0.0992119	0.289186	0.102954	0.366644	0.091941	0.118573	0.160947	0.11991	0.104173	0.0999303	0.120292	0.149328	0.284666	0	0.240127	0.0963422	0.145288	0	0.283932	0.141868	0	0.189636	0.230641	0.68622	0.403822	0	0.181705	0.306145	0.114896	0.0876994	0.151852	0	0	0.307902	0.115462	0.205368	0.399404	0	0	0.322978	0.279774	0.0759932	0.138595	0	0.114404	0.111154
AC099791.2	0	0	0	0	0	0	0	0	0	0	0	0	0	0	0	0	0	0	0	0	0	0	0	0	0.0993066	0	0	0	0	0	0	0	0	0	0	0	0	0	0	0	0	0	0	0	0	0	0	0	0
PATJ	0.121179	0.161367	0.127524	0.189463	0.0805056	0	0	0	0	0.0837077	0.0617514	0	0	0.175414	0.149328	0.0791158	0	0	0	0	0	0	0	0	0	0	0.400852	0	0	0.0949741	0	0	0.24293	0.151852	0.207394	0	0	0.218961	0	0.131263	0.753706	0	0	0	0.0759932	0.138595	0	0	0
L1TD1	1.87787	1.97639	1.92403	2.48955	2.39574	2.50779	1.78883	2.14141	2.03759	2.45547	1.88789	1.48241	1.83333	2.27132	1.97416	2.37163	1.88116	2.10321	1.76721	1.59113	2.22681	2.02378	1.86985	1.65668	1.70282	2.38485	2.12781	1.29569	2.00683	2.16005	1.9067	2.11691	2.00367	2.00088	1.82221	2.44602	0.542985	0.742663	1.03809	1.7279	1.47581	1.18201	2.38987	1.51538	2.45608	1.77593	2.84748	1.55969	1.9024
KANK4	0	0	0	0	0	0	0	0	0	0	0	0	0	0	0	0	0	0	0	0	0	0	0	0	0	0	0	0	0	0	0	0	0	0	0	0	0	0	0	0	0	0	0	0	0	0	0	0	0.0571205
USP1	0.415619	0.58111	1.01818	0.662019	0.885912	0.681054	0.745365	0.393056	1.01612	0.758487	0.849149	0.791959	0.190776	0.851082	0.716302	0.941671	0.655886	0.341543	0.474254	0.94146	0.451306	0.504819	0.566521	0.38616	0.272478	0.328663	0	0.28645	0.590538	0.529105	0.306145	0.680089	0.438229	0.151852	0.868279	0.737442	0.542985	0.618823	0.521132	0.247278	0	0.534464	0.174472	0.677268	0.744493	0.260299	0	0.546518	0.498723
DOCK7	0	0.0839348	0	0	0	0	0	0	0.224565	0	0.11991	0	0	0.120292	0.0774489	0	0	0	0.184213	0.27212	0	0	0.141868	0	0	0	0	0.153447	0	0	0	0.217941	0	0	0.109064	0.241098	0	0	0.205368	0.0677835	0	0	0	0.677268	0.0759932	0.138595	0	0.217053	0.111154
ANGPTL3	0	0	0	0	0	0	0	0	0	0	0	0	0	0	0	0	0	0	0	0	0	0	0	0	0	0	0	0	0	0	0	0	0	0	0	0	0	0	0	0	0	0	0	0	0	0	0	0	0
AC103923.1	0	0	0	0	0	0	0	0	0	0	0	0.19851	0	0	0	0	0	0	0	0	0	0	0	0	0	0	0	0	0	0	0	0	0	0	0	0	0	0	0	0	0	0	0	0	0	0	0	0	0
ATG4C	0.229248	0.161367	0	0	0.0805056	0.102954	0	0.091941	0.118573	0	0.0617514	0.19851	0.274051	0.0619539	0.0774489	0.0791158	0.109622	0.127254	0	0	0	0	0	0.145923	0.0993066	0	0.400852	0	0	0	0	0.217941	0	0.151852	0.109064	0	0	0	0	0.131263	0	0	0.322978	0	0.0759932	0	0	0	0.257674
AC099794.1	0	0	0	0	0	0	0	0	0	0	0	0	0	0	0	0	0	0	0	0	0	0	0	0	0	0	0	0	0	0	0	0	0	0	0	0	0	0	0	0	0	0	0	0	0	0	0	0	0
LINC01739	0	0	0	0	0	0	0	0	0	0	0	0	0	0	0	0	0	0	0	0	0	0	0	0	0	0	0	0	0	0	0	0	0	0	0	0	0	0	0	0	0	0	0	0	0	0	0	0	0
AL162400.1	0	0	0	0	0	0	0	0	0	0	0	0	0	0	0	0	0	0	0	0	0	0	0	0	0	0	0	0	0	0	0	0	0	0	0	0	0	0	0	0	0	0	0	0	0	0	0	0	0
AL162400.2	0	0	0	0	0	0	0	0	0	0	0	0	0	0	0	0	0	0	0	0	0	0	0	0	0	0	0	0	0	0	0	0	0	0	0	0	0	0	0	0	0	0	0	0	0	0	0	0	0
AC096543.1	0	0	0	0	0	0	0	0	0	0	0	0	0	0	0	0	0	0	0	0	0	0	0	0	0	0	0	0	0	0	0	0	0	0	0	0	0	0	0	0	0	0	0	0	0	0	0	0	0
AC096543.2	0.0624239	0	0	0	0	0	0	0	0	0	0	0	0	0	0	0	0	0	0	0	0	0	0	0	0	0	0	0	0	0	0	0	0	0	0	0	0	0	0	0	0	0	0	0	0	0	0	0	0
FOXD3-AS1	1.83767	2.11231	1.83041	1.72084	1.64707	1.3681	1.5612	1.79303	1.32696	1.66359	1.54639	1.25994	1.54293	1.84131	1.66164	1.88683	1.52422	1.59645	2.0247	0.384661	0.618177	1.08858	1.23512	1.56246	1.62369	1.56054	1.69339	1.29569	0.959318	1.64567	1.66736	1.95838	1.54039	1.4539	0.71153	1.89231	1.44577	0.218961	1.31794	1.15504	1.89074	0	0.762536	0	1.5665	1.34143	0	0.614338	1.27717
FOXD3	0.0624239	0.233232	0.240609	0.189463	0.224347	0	0.286804	0	0.118573	0.0837077	0.0617514	0.104173	0	0.227656	0.279227	0.220732	0.208405	0.240127	0.0963422	0	0.133298	0	0	0	0.0993066	0	0	0	0	0	0.164743	0.114896	0.24293	0.151852	0.109064	0	0.307902	0.398485	0.375662	0.131263	1.17857	0	0	0.279774	0.62514	0	0	0	0.0571205
ALG6	0	0.161367	0	0	0	0.102954	0	0.176136	0	0.160947	0	0	0.350921	0.0619539	0	0	0.109622	0.240127	0.0963422	0	0	0.283932	0.141868	0	0.0993066	0.328663	0.68622	0	0.590538	0	0.306145	0.217941	0.168324	0.151852	0.207394	0.241098	0	0.115462	0	0.190952	0	0.132174	0	0	0	0	0	0	0.111154
ITGB3BP	0.121179	0.422223	0.185664	0.348684	0.224347	0.102954	0.573827	0.325845	0.320392	0.476965	0.11991	0.284711	0.350921	0.227656	0.338352	0.455085	0.109622	0.127254	0.474254	0.145288	0.451306	0.504819	0.141868	0.273238	0.348979	0.328663	0	0.28645	0.590538	0.468617	0.306145	0.548434	0.377271	0.504377	0.454998	0.167008	0.307902	0.550632	0	0.351221	0	0.448031	0.322978	0.498142	0.439987	0.260299	1.44665	0.114404	0.385444
EFCAB7	0	0	0	0	0	0	0	0	0	0	0	0.104173	0	0	0	0	0	0	0	0	0	0	0	0	0	0	0	0	0	0	0	0	0.0876994	0	0	0	0	0	0.205368	0	0	0	0	0	0	0	0	0	0
PGM1	0.279197	0.300276	0.292692	0.348684	0.289186	0.923528	0.200032	0.325845	0.869107	0.232645	0	0.19851	0	0.120292	0.216385	0.220732	0.109622	0.341543	0.339712	0	0.133298	0.283932	0.476048	0.273238	0.189636	0.499876	0	0.153447	0	0.335416	0.306145	0.396779	0.168324	0	0.109064	0.3746	0.307902	0.742663	0	0.57181	0	0.880899	0	0	0.489587	0.138595	0	0	0.0571205
ROR1	0.0624239	0.0839348	0.185664	0.0992119	0.0805056	0	0	0	0.320392	0	0	0.104173	0	0.120292	0	0.0791158	0.208405	0	0	0.145288	0	0	0	0.145923	0.0993066	0	0	0	0	0.0949741	0.164743	0	0.0876994	0	0	0	0	0.115462	0	0	0	1.09135	0	0.279774	0	0	0	0.114404	0
ROR1-AS1	0	0	0	0	0	0	0	0	0	0	0	0	0	0	0	0	0.109622	0	0	0	0	0	0	0	0	0	0	0	0	0	0	0	0	0	0	0	0	0	0	0	0	0	0	0	0	0	0	0	0
AL445205.1	0	0	0	0	0	0	0	0	0	0	0	0	0	0	0	0	0	0	0	0	0	0	0	0	0	0	0	0	0	0	0	0	0	0	0	0	0	0	0	0	0	0	0	0	0	0	0	0	0
UBE2U	0	0	0	0	0	0	0	0	0	0	0	0	0.190776	0	0	0	0	0	0	0	0	0	0	0	0	0	0.400852	0	0	0	0	0	0	0	0	0	0	0	0	0	0	0	0	0	0	0	0	0	0
CACHD1	0.0624239	0	0	0.189463	0	0.19629	0	0.176136	0.118573	0.232645	0.174872	0	0.0999303	0.175414	0.149328	0.0791158	0	0	0.264982	0	0	0	0.376568	0.145923	0.272478	0.328663	0.68622	0	0.959318	0.181705	0	0.217941	0	0.151852	0	0.167008	0	0.312746	0	0	0	0	0	0	0.146617	0.138595	0	0.217053	0
RAVER2	0	0.0839348	0	0	0.0805056	0	0	0	0	0	0.0617514	0	0	0	0	0	0	0	0	0	0	0	0	0	0.189636	0	0	0	0	0	0	0.114896	0	0	0	0	0	0	0	0	0	0	0	0	0	0	0	0	0
JAK1	0.176673	0.161367	0.240609	0.189463	0.0805056	0.19629	0.286804	0.176136	0.118573	0.362248	0.0617514	0.104173	0.350921	0.120292	0.216385	0.284666	0	0.127254	0.0963422	0	0.250899	0	0.476048	0.145923	0.348979	0.121955	0	0.28645	0	0.335416	0.164743	0.217941	0.377271	0.151852	0.207394	0.3746	0	0	0.205368	0.399404	0	0.132174	0.174472	0.279774	0.387798	0.260299	0	0.114404	0.344642
AL357078.3	0	0	0	0	0	0	0	0	0	0	0	0	0	0	0	0	0	0	0	0	0	0	0	0	0	0	0	0	0	0	0	0	0	0	0	0	0	0	0	0	0	0	0	0	0	0	0	0	0
AL357078.1	0	0	0	0	0	0	0	0	0	0	0	0	0	0	0	0	0	0	0	0	0	0	0	0	0.0993066	0	0	0	0	0	0	0	0	0	0	0	0	0	0	0	0	0	0	0	0	0	0	0	0
AK4	1.47006	1.48495	1.34969	1.73933	1.45151	1.187	1.41103	1.30736	0.75753	1.28629	1.33571	1.34927	1.09754	1.61473	1.18012	1.63247	1.1991	1.01674	1.51287	1.45484	0.943319	0.504819	1.39835	1.38254	1.28374	1.1647	1.24285	1.03826	1.22814	1.38352	1.14711	1.16053	1.59764	0.970734	1.04512	1.29077	0	0.218961	0.760753	0.445371	0	0.132174	0	0.279774	0.916351	1.07588	1.44665	0.793919	1.03755
DNAJC6	0	0	0	0	0	0	0	0	0	0	0	0	0	0	0	0	0	0	0	0	0	0	0	0	0	0	0	0	0	0	0	0	0	0	0	0	0	0	0	0	0	0	0	0	0	0	0	0	0
AL139294.1	0	0	0	0	0	0	0	0	0	0	0	0	0	0	0	0	0	0	0	0	0	0	0	0	0	0	0	0	0	0	0	0	0	0	0	0	0	0	0	0	0	0	0	0	0	0	0	0	0
LEPROT	0	0	0.127524	0	0.15501	0.3603	0.105009	0.176136	0.224565	0.299545	0.0617514	0.19851	0.422302	0.0619539	0.149328	0.284666	0	0.240127	0.184213	0.485808	0.538218	0.283932	0.376568	0.273238	0.0993066	0.230641	0.400852	0.153447	0	0.335416	0	0	0.495683	0.283656	0.109064	0.435212	0.542985	0	0.375662	0.190952	0	0.2489	0.322978	0	0.0759932	0	0	0.114404	0.162417
LEPR	0	0	0	0	0	0	0	0.091941	0	0	0.0617514	0	0	0	0.0774489	0.0791158	0	0	0	0	0	0	0	0	0	0	0	0	0	0	0	0	0	0	0	0	0	0.218961	0	0.0677835	0	0	0	0.279774	0	0	0	0	0
AL513493.1	0	0	0	0	0	0	0	0	0	0	0	0	0	0	0	0	0	0	0	0	0	0	0	0	0	0	0	0	0	0	0	0	0	0	0	0	0	0	0	0	0	0	0	0	0	0	0	0	0
PDE4B	0	0	0	0	0	0	0	0	0	0	0	0	0	0	0	0	0	0	0	0	0	0	0	0	0	0	0	0	0	0	0	0	0	0	0	0	0	0	0.205368	0	0	0	0	0	0	0	0	0	0
AL590783.1	0	0	0	0	0	0	0	0	0	0	0	0	0	0	0	0	0	0	0	0	0	0	0	0	0	0	0	0	0	0	0	0	0	0	0	0	0	0	0	0	0	0	0	0	0	0	0	0	0
SGIP1	0	0	0	0	0	0	0	0	0	0	0	0	0	0	0	0	0	0	0	0	0	0	0	0	0	0	0	0	0	0	0	0	0	0	0	0	0	0	0	0	0	0	0	0	0	0	0	0	0
AL139147.1	0	0	0	0	0	0	0	0	0	0	0	0	0	0	0	0	0	0	0	0	0	0	0	0	0	0	0	0	0	0	0	0	0	0	0	0	0	0	0	0	0	0	0	0	0	0	0	0	0
TCTEX1D1	0	0	0	0	0	0	0	0	0	0	0	0	0	0	0	0	0	0	0	0	0	0	0	0	0	0	0	0	0	0	0	0	0	0	0	0	0	0	0	0	0	0.132174	0	0	0	0	0	0	0
INSL5	0	0	0	0	0	0	0	0	0	0	0	0	0	0	0	0	0	0	0	0	0	0	0	0	0	0	0	0	0	0	0	0	0	0	0	0	0	0	0	0	0	0	0	0	0	0	0	0	0
WDR78	0	0	0	0	0	0	0	0	0	0	0	0	0	0	0	0	0	0	0	0	0	0	0	0	0	0	0	0	0	0	0	0	0	0	0	0.0869864	0	0	0	0	0	0	0	0	0	0	0	0	0
AL592161.1	0	0	0	0	0	0	0	0	0	0	0	0	0	0	0	0	0	0	0	0	0	0	0	0	0	0	0	0	0	0	0	0	0	0	0	0	0	0	0	0	0	0	0	0	0	0	0	0	0
MIER1	0.279197	0.233232	0.240609	0	0.51323	0.102954	0.366644	0.325845	0.118573	0.0837077	0.492853	0.104173	0.274051	0.324602	0.338352	0.284666	0	0.341543	0.0963422	0.145288	0.618177	0.283932	0.266088	0	0.272478	0.230641	0	0.153447	0	0.529105	0.164743	0.311352	0.312355	0.598804	0.296916	0.241098	0.733187	0.218961	0.205368	0.190952	0	0.614018	0.566717	0	0.332734	0	0	0.114404	0.385444
SLC35D1	0	0.0839348	0	0	0	0	0	0	0	0.0837077	0	0	0	0	0.0774489	0	0	0	0	0	0	0	0.141868	0	0	0.121955	0	0	0	0.0949741	0.164743	0	0	0	0	0.0869864	0	0	0	0	0	0	0.174472	0	0.0759932	0	0	0	0.0571205
C1orf141	0	0	0	0	0	0	0	0	0	0	0	0	0	0	0	0	0	0	0	0	0	0	0	0	0	0	0	0	0	0	0	0	0	0	0	0	0	0	0	0	0	0	0	0	0	0	0	0	0
IL23R	0	0	0	0	0	0	0	0	0	0	0	0	0	0	0	0	0	0	0	0	0	0	0	0	0	0	0	0	0	0	0	0	0	0	0	0	0	0	0	0	0	0	0	0	0	0	0	0	0
IL12RB2	0	0	0	0	0	0	0	0	0	0	0	0	0	0	0	0	0	0	0	0	0	0	0	0	0	0	0	0	0	0	0	0	0	0	0	0	0	0	0	0	0	0	0	0	0	0	0	0	0
SERBP1	2.17407	1.95182	2.00047	2.42708	2.50421	2.24689	2.16911	2.08317	1.83854	2.36945	1.95321	2.04087	2.39643	1.92862	2.14821	2.24046	2.04377	2.40172	2.06398	1.89151	2.22681	1.66174	2.04209	2.3593	2.22441	2.23012	2.29008	2.21118	1.89231	1.78867	2.35059	2.13146	2.49245	1.95552	2.30141	2.27466	1.03063	1.64119	1.71552	1.98952	2.18313	2.34828	1.93285	1.96484	1.9683	2.32404	1.44665	2.19717	2.12903
LINC01702	0	0	0	0	0	0	0	0	0	0	0	0	0	0	0	0	0	0	0	0	0	0	0	0	0	0	0	0	0	0	0	0	0	0	0	0	0	0	0	0	0	0	0	0	0	0	0	0	0
GADD45A	0.497214	0.628918	0.434407	0.0992119	0.461748	0.681054	0.105009	0.893842	0.631922	0.0837077	0.411834	0.791959	0.274051	0.494167	0.216385	0.344758	0.380779	0.240127	0	0	1.18828	0	0.266088	0.38616	0.348979	0.230641	0	0.153447	0	0.335416	0.164743	0.114896	0.24293	0.504377	0.109064	0.0869864	2.14849	1.0846	1.90202	1.01281	1.17857	1.22443	0.669412	1.4418	1.51578	0.260299	0	0.114404	0.344642
GNG12	0.176673	0.233232	0.0657933	0.0992119	0.0805056	0	0	0	0	0.0837077	0.0617514	0.284711	0	0.120292	0.0774489	0	0.109622	0	0.0963422	0	0	0	0.141868	0.145923	0.189636	0	0	0	0.590538	0	0	0.114896	0.168324	0	0.109064	0	0	0	0	0	0	0.132174	0.174472	0.279774	0.0759932	0	0	0.217053	0.111154
GNG12-AS1	0	0.0839348	0	0	0	0	0	0	0	0	0	0	0	0	0	0	0	0	0	0	0	0	0	0	0	0	0	0	0.590538	0	0	0	0.0876994	0	0	0	0	0	0	0.0677835	0	0	0	0	0	0	0	0	0
DIRAS3	0.0624239	0	0	0	0.0805056	0.102954	0	0	0	0.0837077	0	0	0	0	0	0	0	0	0	0	0	0	0	0	0	0	0	0	0	0	0	0	0	0	0	0	0	0	0	0.131263	0	0	0.174472	0	0	0	0	0	0.0571205
WLS	0.121179	0	0.0657933	0	0	0	0	0.091941	0	0	0	0	0	0	0.149328	0	0	0	0	0	0	0	0	0.145923	0	0	0	0	0	0	0	0	0	0	0	0	0	0.682658	0	0	0	0.534464	0	0	0	0	0	0.473761	0
RPE65	0	0	0	0	0	0	0	0	0	0	0	0	0	0	0	0	0	0	0	0	0	0	0	0	0	0	0	0	0	0	0	0	0	0	0	0	0	0	0	0	0	0	0	0	0	0	0	0	0
DEPDC1	0.0624239	0.233232	0.185664	0.272239	0.224347	0	0.286804	0	0.118573	0	0.174872	0.19851	0.190776	0.324602	0.216385	0.152429	0.109622	0.127254	0.0963422	0.145288	0	0	0.266088	0	0.486387	0	0	0.153447	0	0.0949741	0.164743	0	0.24293	0.283656	0.109064	0.167008	0	0.218961	0	0.131263	0	0.614018	0	0	0.146617	0.260299	0	0.114404	0.211179
AL138789.1	0	0	0	0	0	0	0	0	0	0	0	0	0	0	0	0	0	0	0	0	0	0	0	0	0	0	0	0	0	0	0	0	0	0	0	0	0	0	0	0	0	0	0	0	0	0	0	0	0
DEPDC1-AS1	0	0	0	0	0	0	0	0	0	0	0	0	0	0.0619539	0	0	0	0	0	0	0	0	0	0	0	0	0	0	0	0	0	0	0	0	0	0	0	0	0	0	0	0.132174	0	0	0	0	0	0	0
AL035412.1	0	0	0	0	0	0	0	0	0	0	0	0	0	0	0	0	0	0	0	0	0	0	0	0	0	0	0	0	0	0	0	0	0	0	0	0	0	0	0	0	0	0	0	0	0	0	0	0	0
AL033530.1	0	0	0.0657933	0	0	0	0	0	0	0.0837077	0	0	0	0.0619539	0	0	0	0	0.0963422	0	0	0	0	0	0	0	0	0	0	0.0949741	0	0	0	0	0	0	0	0	0	0	0	0	0	0	0	0	0	0	0
AL691520.1	0	0	0	0	0	0	0	0	0	0	0	0	0	0	0	0	0	0	0	0	0	0	0	0	0	0	0	0	0	0	0	0	0	0	0	0	0	0	0	0	0	0	0	0	0	0	0	0	0
LINC01707	0	0	0	0	0	0	0	0	0	0	0	0	0	0	0	0	0	0	0	0	0	0	0	0	0	0	0	0	0	0	0	0	0	0	0	0	0	0	0	0	0	0	0	0	0	0	0	0	0
AL512271.1	0	0	0	0	0	0	0	0	0	0	0	0	0	0	0	0	0	0	0	0	0	0	0	0	0	0	0	0	0	0	0	0	0	0	0	0	0	0	0	0	0	0	0	0	0	0	0	0	0
LINC01758	0	0	0	0	0	0	0	0	0	0	0	0	0	0	0	0	0	0	0	0	0	0	0	0	0	0	0	0	0	0	0	0	0	0	0	0	0	0	0	0	0	0	0	0	0	0	0	0	0
LRRC7	0.0624239	0	0	0	0	0	0	0	0	0	0.0617514	0	0.0999303	0	0	0	0.109622	0	0	0	0.133298	0	0	0	0	0	0	0	0	0	0	0	0.0876994	0	0	0	0	0	0	0	0	0	0	0	0	0	0	0	0
AL158840.1	0	0	0	0	0	0	0	0	0	0	0	0	0	0	0	0	0	0	0	0	0	0	0	0	0	0	0	0	0	0	0	0	0	0	0	0	0	0	0	0	0	0	0	0	0	0	0	0	0
LRRC40	0	0	0.0657933	0.0992119	0	0	0.200032	0	0.407833	0.0837077	0	0	0.190776	0.120292	0	0	0.109622	0.127254	0	0	0.356114	0	0	0.145923	0	0.230641	0	0	0	0.0949741	0.430007	0	0.0876994	0.283656	0.109064	0	0	0	0.375662	0	0	0.2489	0.322978	0	0.0759932	0	0	0.114404	0.162417
SRSF11	1.21885	0.911675	1.21794	1.16012	1.18281	1.52137	1.38366	1.49667	0.869107	1.07187	1.00057	1.19563	1.39815	1.02589	1.10299	1.11784	1.23343	1.15414	1.13907	1.1095	1.76611	0.838705	1.39835	1.00363	0.942377	1.38208	1.08937	0.844479	1.76297	1.1289	1.35207	1.23406	1.19134	0.685079	1.19534	1.15725	1.15165	1.23775	0.760753	1.29885	0.753706	1.22443	1.71826	0.829129	1.44389	1.07588	2.0146	1.33176	1.32517
AL353771.1	0	0	0	0	0	0	0	0	0	0	0	0	0	0	0	0	0	0	0	0	0	0	0	0	0	0	0	0	0	0	0	0	0	0	0	0	0	0	0	0	0	0	0	0	0	0	0	0	0
ANKRD13C	0.176673	0.161367	0.292692	0.0992119	0	0.102954	0.105009	0.091941	0.320392	0.232645	0	0.284711	0.190776	0.227656	0.338352	0.220732	0	0.127254	0.264982	0.145288	0	0	0.141868	0	0	0	0	0.153447	0.590538	0.181705	0.306145	0	0.0876994	0.283656	0	0	0	0.218961	0	0.131263	0	0.132174	0.174472	0	0.387798	0	0	0.114404	0.162417
HHLA3	0.0624239	0.0839348	0.0657933	0	0	0	0.105009	0.176136	0.118573	0	0	0.104173	0	0.0619539	0	0	0	0	0	0	0.250899	0	0	0	0.0993066	0.230641	0	0	0	0.0949741	0	0	0	0.151852	0	0.0869864	0.307902	0	0.375662	0.0677835	0	0	0	0	0.146617	0	0	0.114404	0.0571205
AL158839.1	0	0	0	0	0	0.19629	0	0	0.320392	0	0	0	0	0	0	0	0	0	0	0	0	0	0	0	0	0	0	0	0	0	0	0	0	0	0	0	0	0	0	0	0	0.132174	0	0	0	0	0	0	0
CTH	0.121179	0.161367	0.0657933	0.272239	0.15501	0.501163	0.105009	0.393056	0.48824	0.0837077	0.22697	0.364066	0.610174	0.0619539	0.0774489	0.220732	0.109622	0.341543	0.264982	0.27212	1.04861	0.283932	0.376568	0	0.420041	0.121955	0.400852	0.28645	0	0	0.164743	0	0.312355	0.764499	0.296916	0.0869864	0.733187	0.477449	0.375662	0.684041	1.17857	0.448031	0.322978	0.677268	0.581966	0.260299	0	0.473761	0.162417
AL354872.2	0	0	0	0	0	0	0	0	0	0	0	0	0	0	0	0	0	0	0	0	0	0	0	0	0	0	0	0	0	0	0	0	0	0	0	0	0	0	0	0	0	0	0	0	0	0	0	0	0
LINC01788	0	0	0	0	0	0	0	0	0	0	0	0	0	0	0	0	0	0	0	0	0	0	0	0	0	0	0	0	0	0	0	0	0	0	0	0	0	0	0	0	0	0	0	0	0	0	0	0	0
AL513285.1	0	0	0	0	0	0	0	0	0	0	0	0	0	0	0	0	0	0	0	0	0	0	0	0	0	0	0	0	0	0	0	0	0	0	0	0	0	0	0	0	0	0	0	0	0	0	0	0	0
PTGER3	0	0	0	0	0	0	0	0	0	0	0	0	0	0	0	0	0	0	0	0	0	0	0	0	0	0	0	0	0	0	0	0	0.0876994	0	0	0	0	0	0	0	0	0	0	0	0	0	0	0	0
AL031429.1	0	0	0	0	0	0	0	0	0	0	0	0	0	0	0	0	0	0	0	0	0	0	0	0	0	0	0	0	0	0	0	0	0	0	0	0	0	0	0	0	0	0	0	0	0	0	0	0	0
ZRANB2-AS1	0	0.0839348	0	0	0	0	0	0	0	0	0	0	0	0	0	0	0	0	0	0	0	0	0	0	0	0	0	0	0	0	0	0	0	0	0	0	0	0	0	0	0	0	0	0	0	0	0	0	0
ZRANB2	0.457248	0.478038	0.389364	0.486001	0.850732	0.102954	0.573827	0.393056	0.696697	0.944528	0.276487	0.973384	0.946396	0.56926	0.338352	0.687107	0.109622	0.240127	0.535294	0.577658	0.761143	0.685633	0.649483	0.813972	0.420041	0.499876	0.68622	0.690681	0	0.404232	0.729738	0.396779	0.550015	0.685079	0.207394	0.435212	0	0.398485	0.861988	0.399404	0.753706	0.614018	0.174472	0.279774	0.489587	0.63761	0	0.67785	0.662964
NEGR1	0	0	0	0	0	0	0	0	0	0	0	0	0	0	0	0	0	0	0	0	0	0	0	0	0	0	0	0	0	0	0	0	0	0	0	0	0	0	0	0	0	0	0	0	0	0	0	0	0
AL354949.1	0	0	0	0	0	0	0	0	0	0	0	0	0	0	0	0	0	0	0	0	0	0	0	0	0	0	0	0	0	0	0	0	0	0	0	0	0	0	0	0	0	0	0	0	0	0	0	0	0
AL583808.1	0	0	0.0657933	0	0	0.102954	0	0	0	0	0	0	0	0	0	0	0	0	0	0	0	0	0	0.145923	0	0	0	0	0	0.181705	0	0	0	0	0	0.0869864	0	0	0	0	0	0	0.322978	0	0	0	0	0	0
AL583808.2	0	0	0	0	0	0	0	0	0	0	0	0	0	0	0	0	0	0	0	0	0	0	0	0	0	0	0	0	0	0	0	0	0	0	0	0	0	0	0	0	0	0	0	0	0	0	0	0	0
LINC01360	0	0	0	0	0	0	0	0	0	0	0	0	0	0	0	0	0	0	0	0	0	0	0	0	0	0	0	0	0	0	0	0	0	0	0	0	0	0	0	0	0	0	0	0	0	0	0	0	0
LINC02238	0	0	0	0	0	0	0	0	0	0	0	0	0	0	0	0	0	0	0	0	0	0	0	0	0	0	0	0	0	0	0	0	0	0	0	0	0	0	0	0	0	0	0	0	0	0	0	0	0
LRRIQ3	0	0	0	0	0	0	0	0	0.118573	0	0	0	0	0	0	0	0	0	0	0	0	0	0	0	0	0	0	0	0	0	0	0	0	0	0	0	0	0	0	0	0	0	0	0	0	0	0	0	0
FPGT	0	0.0839348	0	0	0	0.102954	0	0	0	0	0	0.19851	0	0	0	0	0	0	0	0	0	0	0	0	0.0993066	0	0	0.153447	0	0	0.164743	0	0	0.151852	0	0.0869864	0	0	0	0.0677835	0	0.132174	0	0	0	0	0	0	0
FPGT-TNNI3K	0	0	0	0	0	0	0	0	0	0	0	0	0	0	0	0	0	0	0	0	0	0	0	0	0	0	0	0	0	0	0	0	0	0	0	0	0	0	0	0	0	0	0	0	0	0	0	0	0
TNNI3K	0	0	0	0	0	0	0	0	0	0	0	0	0	0	0	0	0	0	0	0	0	0	0	0	0	0	0	0	0	0	0	0	0	0	0	0	0	0	0	0	0	0	0	0	0	0	0	0	0
AC093158.1	0	0	0	0	0	0	0	0	0	0	0	0	0	0	0	0	0	0	0	0	0	0	0	0	0	0	0	0	0	0	0	0	0	0	0	0	0	0	0	0	0	0	0	0	0	0	0	0	0
AC105271.1	0	0	0	0	0	0	0	0	0	0	0	0	0	0	0	0	0	0	0	0	0	0	0	0	0	0	0	0	0	0	0	0	0	0	0	0	0	0	0	0	0	0	0	0	0	0	0	0	0
LRRC53	0	0	0	0	0	0	0	0	0	0	0	0	0	0	0	0	0	0	0	0	0	0	0	0	0	0	0	0	0	0	0	0	0	0	0	0	0	0	0	0	0	0	0	0	0	0	0	0	0
ERICH3	0	0	0	0	0	0	0	0	0	0	0	0	0	0	0	0	0	0	0	0	0	0	0	0	0	0	0	0	0	0	0	0	0	0	0	0	0	0	0	0	0	0	0	0	0	0	0	0	0
ERICH3-AS1	0	0	0	0	0	0	0	0	0	0	0	0	0	0	0	0	0	0	0	0	0	0	0	0	0	0	0	0	0	0	0	0	0	0	0	0	0	0	0	0	0	0	0	0	0	0	0	0	0
AC135803.1	0	0	0	0	0	0	0	0	0	0	0	0	0	0	0	0	0	0	0	0	0	0	0	0	0	0	0	0	0	0	0	0	0	0	0	0	0	0	0	0	0	0	0	0	0	0	0	0	0
CRYZ	0.121179	0.161367	0.127524	0.0992119	0.0805056	0	0.105009	0	0	0.0837077	0.0617514	0	0.274051	0.0619539	0.149328	0.284666	0.208405	0.341543	0.0963422	0	0	0	0.266088	0	0.420041	0.121955	0	0.153447	0	0	0.306145	0.114896	0	0.598804	0	0.3746	0	0	0.205368	0.0677835	0	0.2489	0.174472	0	0.212581	0.138595	0	0.114404	0.0571205
TYW3	0.608338	0.478038	0.768301	0.811643	0.885912	0.3603	0.796575	0.456032	0.320392	0.299545	0.821522	0.687195	0.422302	0.639106	0.63435	0.973273	0.593875	0.433613	0.409244	0.27212	0.133298	0.283932	0.376568	0.487614	0.607175	0.646016	0.400852	0.28645	0.590538	0.468617	0.430007	0.396779	0.741898	0.838072	0.71153	0.3746	0	0.218961	0.205368	0	0	0.756335	0.322978	0.279774	0.916351	0.466646	0	0.473761	0.462371
AC133865.1	0	0	0	0	0	0	0	0	0	0	0	0	0	0	0	0	0	0	0	0	0	0	0	0	0	0	0	0	0	0	0	0	0	0	0	0	0	0	0	0	0	0	0	0	0	0	0	0	0
AC099786.3	0	0	0	0	0	0	0	0	0	0	0	0	0	0	0	0	0	0	0	0	0	0	0	0	0	0	0	0	0	0	0	0	0	0	0	0	0	0	0	0	0	0	0	0	0	0	0	0	0
AC099786.1	0	0	0	0	0	0	0	0	0	0	0	0	0	0	0	0	0	0	0	0	0	0	0	0	0	0	0	0	0	0	0	0	0	0	0	0	0	0	0	0	0	0	0	0	0	0	0	0	0
LHX8	0	0	0	0	0.0805056	0	0	0.091941	0	0	0	0	0	0	0.0774489	0.0791158	0	0	0	0	0	0	0	0	0	0	0	0	0	0	0	0	0.0876994	0	0	0	0	0	0.375662	0	0	0	0	0	0	0	0	0	0
AC099786.2	0	0	0	0	0	0	0	0	0	0	0	0	0	0	0	0	0	0	0	0	0	0	0	0	0	0	0	0	0	0	0	0	0	0	0	0	0	0	0	0	0	0	0	0	0	0	0	0	0
SLC44A5	0	0	0	0	0	0	0	0	0	0	0	0	0	0	0	0	0	0	0	0	0	0	0.141868	0	0	0	0	0	0	0.0949741	0	0	0	0	0	0	0	0	0	0	0	0	0	0	0	0	0	0.114404	0
AL357314.1	0	0	0	0	0	0	0	0	0	0	0	0	0	0	0	0	0	0	0	0	0	0	0	0	0	0	0	0	0	0	0	0	0	0	0	0	0	0	0	0	0	0	0	0	0	0	0	0	0
ACADM	0.121179	0.300276	0.127524	0.189463	0.15501	0.281654	0.105009	0.253789	0.320392	0.421251	0.174872	0.630388	0.422302	0.0619539	0.279227	0.284666	0.298302	0.127254	0.264982	0	0	0	0.141868	0.145923	0.486387	0.230641	0	0.153447	0	0.404232	0.430007	0.217941	0.377271	0.283656	0.296916	0.49236	0	0.312746	0	0.131263	0	0.448031	0.174472	0	0.146617	0.555777	0	0.217053	0.162417
RABGGTB	0.279197	0.422223	0.389364	0.811643	0.696152	0.501163	0.509421	0.325845	0.224565	0.362248	0.733744	0.791959	0.274051	0.324602	0.447048	0.401442	0.380779	0.127254	0.647219	0.811364	0.692213	0.283932	0.649483	0.487614	0.764748	0.121955	0	0.690681	0	0.404232	0.430007	0.796411	0.697268	0.504377	0.454998	0.546417	1.25959	0.218961	0.375662	0.300599	0	0.820555	0.174472	0.279774	0.146617	0.466646	0	0.897906	0.385444
MSH4	0	0	0	0	0	0	0	0	0	0	0.0617514	0	0	0	0	0	0	0	0	0	0	0	0	0	0	0	0	0	0	0	0	0	0	0	0	0	0	0	0	0	0	0	0	0	0	0	0	0	0
ASB17	0	0	0	0	0	0	0	0	0	0	0	0	0	0	0	0	0	0	0	0	0	0	0	0	0	0	0	0	0	0	0	0	0	0	0	0	0	0	0	0	0	0	0	0	0	0	0	0	0
AC092813.1	0	0	0	0	0	0	0	0	0	0	0	0	0	0	0	0	0	0	0	0	0	0	0	0	0	0	0	0	0	0	0	0	0	0	0	0	0	0	0	0	0	0	0	0	0	0	0	0	0
AC092813.2	0	0	0	0	0	0	0	0	0	0	0	0	0	0	0	0	0	0	0	0	0	0	0	0	0	0	0	0	0	0	0	0	0	0	0	0	0	0	0	0	0	0	0	0	0	0	0	0	0
ST6GALNAC3	0.0624239	0	0	0	0	0	0.105009	0	0	0	0.0617514	0	0	0.0619539	0.149328	0	0	0	0	0.145288	0	0	0	0	0.0993066	0	0	0	0	0	0	0	0	0	0.109064	0	0	0	0	0.0677835	0	1.13771	0	0	0	0.138595	0	0	0
AC104458.1	0	0	0	0	0	0	0	0	0	0	0	0	0	0	0	0	0	0	0	0	0	0	0	0	0	0	0	0	0	0	0	0	0	0	0	0	0	0	0	0	0	0	0	0	0	0	0	0	0
LINC02567	0	0	0	0	0	0	0	0	0	0	0	0	0	0	0	0	0	0	0	0	0	0	0	0	0	0	0	0	0	0	0	0	0	0	0	0	0	0	0	0	0	0	0	0	0	0	0	0	0
ST6GALNAC5	0	0	0	0	0	0.102954	0.105009	0	0	0	0	0	0	0	0	0	0	0	0	0	0	0	0	0	0.0993066	0	0	0	0	0	0	0	0	0	0	0	0	0	0	0	0	0.132174	0	0	0	0	0	0	0
AL035409.1	0	0	0	0	0	0	0	0	0	0	0	0	0	0	0	0	0	0	0	0	0	0	0	0	0	0	0	0	0	0	0	0	0	0	0	0	0	0	0	0	0	0	0	0	0	0	0	0	0
PIGK	0.0624239	0.0839348	0.0657933	0.0992119	0.0805056	0.19629	0	0	0	0.0837077	0.0617514	0.284711	0.350921	0.120292	0	0.0791158	0.298302	0.127254	0.0963422	0	0	0.283932	0	0.145923	0.0993066	0.230641	0	0	1.22814	0.404232	0	0	0.0876994	0	0.207394	0.0869864	0.542985	0.218961	0	0.131263	0	0.132174	0.174472	0	0.146617	0	0	0	0.0571205
AK5	0	0	0	0	0	0	0	0.253789	0	0	0	0	0	0.0619539	0.149328	0	0.109622	0.127254	0.184213	0	0.133298	0	0.266088	0	0	0.230641	0	0	0	0.0949741	0	0	0.168324	0.151852	0.207394	0.167008	0	0	0	0	0	0	0	0	0	0	0	0	0
AC095030.1	0	0	0	0	0	0	0	0	0	0	0	0	0	0	0	0	0	0	0	0	0	0	0	0	0	0	0	0	0	0	0	0	0	0	0	0	0	0	0	0	0	0	0	0	0	0	0	0	0
AC118549.1	0.0624239	0.0839348	0.0657933	0.189463	0.224347	0	0.105009	0.091941	0	0.0837077	0.11991	0.19851	0.274051	0.175414	0.0774489	0.0791158	0.109622	0.127254	0	0	0.250899	0.283932	0.376568	0.145923	0.0993066	0	0	0	0	0	0	0.311352	0.168324	0	0.207394	0.3746	0	0	0	0.247278	0	0.132174	0.322978	0.279774	0.146617	0.260299	0	0	0.0571205
USP33	0.121179	0	0	0.189463	0.15501	0.281654	0.105009	0.176136	0.118573	0.299545	0.11991	0.104173	0.274051	0.120292	0.279227	0.220732	0.208405	0.341543	0.184213	0	0.250899	0	0.141868	0	0.0993066	0.328663	0	0.153447	0	0.181705	0.164743	0	0.168324	0.504377	0.109064	0.0869864	0.307902	0.218961	0	0.0677835	0	0.2489	0	0	0.0759932	0.368785	0	0.217053	0.111154
MIGA1	0.0624239	0.161367	0.240609	0	0.0805056	0	0	0.176136	0	0.160947	0.11991	0.19851	0	0.120292	0.149328	0.152429	0	0	0.184213	0.384661	0.356114	0	0	0	0	0.121955	0	0.153447	0	0.0949741	0	0.217941	0.24293	0.151852	0.207394	0.0869864	0.307902	0	0.205368	0.0677835	0	0	0	0	0.146617	0.138595	0	0.114404	0.111154
NEXN-AS1	0	0.0839348	0	0	0	0	0	0	0	0	0	0	0	0	0	0	0.109622	0	0	0	0	0	0	0	0	0	0	0	0	0	0	0	0	0	0	0	0	0	0	0	0	0	0.174472	0	0	0	0	0	0
NEXN	0	0.0839348	0	0.0992119	0.0805056	0.102954	0	0	0	0	0.174872	0	0	0	0	0.152429	0.109622	0	0	0	0	0	0	0	0	0	0	0	0	0	0	0.114896	0.0876994	0	0	0	0	0	0	0	0	0.353414	0	0	0.0759932	0.138595	0	0	0.111154
FUBP1	0.229248	0.363107	0.240609	0.419698	0.814269	0.73448	0.200032	0.393056	0.320392	0.579866	0.453163	0.570158	0.350921	0.227656	0.149328	0.727686	0.380779	0.517917	0.592822	0.27212	1.41997	0.504819	0.566521	0.38616	0.348979	0.575613	0.68622	0.403822	0.590538	0.468617	0.306145	0.114896	0.550015	0.598804	0.379077	0.310075	0.307902	0.312746	0.953911	0.351221	0	0.534464	0.322978	0.498142	0.489587	0.466646	0	0.114404	0.5338
DNAJB4	0	0	0.0657933	0	0.0805056	0	0	0	0	0	0	0.19851	0.0999303	0.227656	0	0.0791158	0.109622	0	0	0.145288	0	0.283932	0.141868	0.145923	0	0	0	0	0	0.0949741	0	0	0.312355	0	0	0.0869864	0	0	0	0.0677835	0.753706	0	0	0.279774	0.212581	0	0	0	0.302103
GIPC2	0	0	0	0.0992119	0	0	0	0	0.118573	0	0	0	0	0.0619539	0.0774489	0	0	0	0	0	0	0	0	0	0	0	0	0	0.590538	0.0949741	0	0	0	0	0	0	0	0	0	0	0	0	0	0	0	0	0	0.114404	0
AC103591.3	0.0624239	0	0	0.0992119	0.0805056	0	0	0	0	0	0	0.284711	0	0	0	0	0	0	0.0963422	0	0.356114	0	0	0	0.0993066	0	0	0	0	0	0	0	0	0.151852	0	0	0	0	0	0	0	0	0	0	0	0	0	0	0
PTGFR	0	0	0	0	0	0	0	0	0	0	0	0	0	0	0	0	0	0	0	0	0	0	0	0	0	0	0	0	0	0	0	0	0	0	0	0	0	0	0	0	0	0	0	0	0	0	0	0	0
IFI44L	0	0	0	0	0	0	0	0	0	0	0	0	0	0	0	0	0	0	0	0	0	0	0	0	0	0	0	0	0	0	0	0	0	0	0	0	0	0	0	0	0	0	0	0	0	0	0	0	0
IFI44	0	0	0	0	0	0	0	0	0	0	0	0	0	0	0	0	0	0	0	0	0	0	0	0	0	0	0	0	0	0	0	0	0	0	0	0	0	0	0	0	0	0	0	0	0	0	0	0	0
ADGRL4	0	0	0	0	0	0	0	0	0	0	0	0	0	0	0	0	0	0	0	0	0	0	0	0	0	0	0	0	0	0	0	0	0	0	0	0	0	0	0	0	0	0	0	0	0	0	0	0	0
AL353651.2	0	0	0	0	0	0	0	0	0	0	0	0	0	0	0	0	0	0	0	0	0	0	0	0	0	0	0	0	0	0	0	0	0	0	0	0	0	0	0	0	0	0	0	0	0	0	0	0	0
AL353651.1	0	0	0	0	0	0	0	0	0	0	0	0	0	0	0	0	0	0	0	0	0	0	0	0	0	0	0	0	0	0	0	0	0	0	0	0	0	0	0	0	0	0	0	0	0	0	0	0	0
AL353651.3	0	0	0	0	0	0	0	0	0	0	0	0	0	0	0	0	0	0	0	0	0	0	0	0	0	0	0	0	0	0	0	0	0	0	0	0	0	0	0	0	0	0	0	0	0	0	0	0	0
AC099671.1	0	0	0	0	0	0	0	0	0	0	0	0	0	0	0	0	0	0	0	0	0	0	0	0	0	0	0	0	0	0	0	0	0	0	0	0	0	0	0	0	0	0	0	0	0	0	0	0	0
AC098657.2	0	0	0	0	0	0	0	0	0	0	0	0	0	0	0	0	0	0	0	0	0	0	0	0	0	0	0	0	0	0	0	0	0	0	0	0	0	0	0	0	0	0	0	0	0	0	0	0	0
AL606519.1	0	0	0	0	0	0	0	0	0	0	0	0	0	0	0	0	0	0	0	0	0	0	0	0	0	0	0	0	0	0	0	0	0	0	0	0	0	0	0	0	0	0	0	0	0	0	0	0	0
AL136234.1	0	0	0	0	0	0	0	0	0	0	0	0	0	0	0	0	0	0	0	0	0	0	0	0	0	0	0	0	0	0	0	0	0	0	0	0	0	0	0	0	0	0	0	0	0	0	0	0	0
LINC01781	0	0	0	0	0	0	0	0	0	0	0	0	0	0	0	0	0	0	0	0	0	0	0	0	0	0	0	0	0	0	0	0	0	0	0	0	0	0	0	0	0	0	0	0	0	0	0	0	0
AC093154.1	0	0	0	0	0	0	0	0	0	0	0	0	0	0	0	0	0	0	0	0	0	0	0	0	0	0	0	0	0	0	0	0	0	0	0	0	0	0	0	0	0	0	0	0	0	0	0	0	0
ADGRL2	0.229248	0	0.0657933	0	0.0805056	0.102954	0.105009	0.176136	0	0.160947	0.276487	0.104173	0.0999303	0.175414	0.0774489	0.0791158	0.109622	0.240127	0.0963422	0	0	0	0	0.145923	0	0	0	0	0	0.181705	0	0.114896	0.24293	0.151852	0.207394	0.0869864	0	0	0	0.190952	0.753706	0	0	0	0.146617	0.138595	0	0.473761	0.211179
AL138799.4	0	0	0	0	0	0	0	0	0	0	0	0	0	0	0	0	0	0	0	0	0	0	0	0	0	0	0	0	0	0	0	0	0	0	0	0	0	0	0	0	0	0	0	0	0	0	0	0	0
AC117944.1	0	0	0	0	0	0	0	0	0	0	0	0	0	0	0	0	0	0	0	0	0	0	0	0	0	0	0	0	0	0	0	0	0	0	0	0	0	0	0	0	0	0	0	0	0	0	0	0	0
AC093580.1	0	0	0	0	0	0	0	0	0	0	0	0	0	0	0	0	0	0	0	0	0	0	0	0	0	0	0	0	0	0	0	0	0	0	0	0	0	0	0	0	0	0	0	0	0	0	0	0	0
LINC01362	0	0	0	0	0	0	0	0	0	0	0	0	0	0	0	0	0	0	0	0	0	0	0	0	0	0	0	0	0	0	0	0	0	0	0	0	0	0	0	0	0	0	0	0	0	0	0	0	0
LINC01361	0	0	0	0	0	0	0	0	0	0	0	0	0	0	0	0	0	0	0	0	0	0	0	0	0	0	0	0	0	0	0	0	0	0	0	0	0	0	0	0	0	0	0	0	0	0	0	0	0
LINC01712	0	0	0	0	0	0	0	0	0	0	0	0	0	0	0	0	0	0	0	0	0	0	0	0	0	0	0	0	0	0	0	0	0	0	0	0	0	0	0	0	0	0	0	0	0	0	0	0	0
LINC01725	0	0	0	0	0	0	0	0	0	0	0	0	0	0	0	0	0	0	0	0	0	0	0	0	0	0	0	0	0	0	0	0	0	0	0	0	0	0	0	0	0	0	0	0	0	0	0	0	0
AL035706.1	0	0	0	0	0	0	0	0	0	0	0	0	0	0	0	0	0	0	0	0	0	0	0	0	0	0	0	0	0	0	0	0	0	0	0	0	0	0	0	0	0	0	0	0	0	0	0	0	0
TTLL7	0	0	0	0	0	0	0	0	0	0	0	0.104173	0	0.0619539	0.0774489	0	0	0	0	0	0	0	0	0	0	0	0.400852	0.28645	0	0	0	0	0	0	0	0	0	0	0	0	0	0	0	0	0	0	0	0	0
AC104454.2	0	0	0	0	0	0	0	0	0	0	0	0	0	0	0	0	0	0	0	0	0	0	0	0	0	0	0	0	0	0	0	0	0	0	0	0	0	0	0	0	0	0	0	0	0	0	0	0	0
AL359504.2	0	0	0	0	0	0	0	0	0	0	0	0	0	0	0	0	0	0	0	0	0	0	0	0	0	0	0	0	0	0	0	0	0	0	0	0	0	0	0	0	0	0	0	0	0	0	0	0	0.0571205
PRKACB	0	0	0	0.0992119	0	0	0	0	0	0	0.11991	0	0.0999303	0	0	0.0791158	0.109622	0	0	0.145288	0	0	0	0	0	0	0	0	0	0	0	0	0	0	0	0	0	0	0	0	0	0	0	0	0	0	0	0	0
SAMD13	0	0	0	0	0	0	0	0	0	0.0837077	0	0	0	0	0	0.0791158	0	0	0	0	0	0	0	0	0	0	0	0	0	0	0	0	0	0	0	0	0	0	0	0	0	0	0	0	0	0	0	0	0
DNASE2B	0	0	0	0	0	0	0	0	0	0	0	0	0	0	0	0	0	0	0	0	0	0	0	0	0	0	0	0	0	0	0	0	0	0	0	0	0	0	0	0	0	0	0	0	0	0	0	0	0
AL844170.1	0	0	0	0	0	0	0	0	0	0	0	0	0	0	0	0	0	0	0	0	0	0	0	0	0	0	0	0	0	0	0	0	0	0	0	0	0	0	0	0	0	0	0	0	0	0	0	0	0
RPF1	0.279197	0.161367	0.240609	0.662019	0.15501	0.19629	0.200032	0.325845	0.407833	0.421251	0.22697	0.437585	0.488926	0.175414	0.216385	0.344758	0.527763	0.127254	0.184213	0.27212	0.886204	0	0.141868	0.487614	0.272478	0.328663	0	0.508853	0	0.181705	0.540205	0.311352	0.24293	0.400094	0.207394	0.3746	0.307902	0.312746	1.03809	0.190952	0	0.820555	0.174472	0	0.212581	0.368785	0	0.395293	0.385444
GNG5	0.708339	0.800122	0.477509	0.348684	0.461748	0.43321	0.509421	0.325845	0.562659	0.758487	0.637513	0.364066	0.551386	0.454395	0.279227	0.727686	0.527763	0.341543	0.339712	0.384661	0.761143	0.504819	0.86366	0.741817	0.8122	0.711786	0.400852	0.508853	0.959318	0.691297	0.430007	0.475478	0.495683	0.283656	0.454998	0.860028	0.307902	0.852843	0.953911	0.445371	0	1.26512	0.322978	1.4418	0.536843	0.368785	1.44665	0.546518	0.600466
SPATA1	0	0	0	0	0	0	0	0	0	0	0	0	0	0	0	0	0	0	0	0	0	0	0	0	0	0	0	0	0	0	0	0	0	0	0	0	0	0	0	0	0	0	0	0	0	0	0	0	0
CTBS	0	0	0	0	0.0805056	0	0	0	0	0	0	0	0.0999303	0	0	0	0.109622	0	0	0	0	0	0	0	0	0	0	0	0	0	0	0	0	0	0	0	0	0.218961	0	0	0	0.132174	0.322978	0	0	0	0	0	0
AL359762.2	0	0	0	0	0	0	0	0	0	0	0	0	0	0	0	0	0	0	0	0	0	0	0	0	0	0	0	0	0	0	0	0	0	0	0	0	0	0	0	0	0	0	0	0	0	0	0	0	0
LINC01555	0	0	0	0	0	0	0	0	0	0	0	0	0	0	0	0	0	0	0	0	0	0	0	0	0	0	0	0	0	0	0	0	0	0	0	0	0	0	0	0	0	0	0	0	0	0	0	0	0
SSX2IP	0	0.0839348	0	0.0992119	0	0	0.105009	0	0.118573	0	0	0	0	0.0619539	0	0.152429	0	0	0	0	0.250899	0	0	0	0	0	0	0.153447	0	0	0	0.114896	0	0	0	0	0	0.115462	0	0	0	0.2489	0	0	0.146617	0.138595	0	0	0
AC104169.1	0	0	0	0	0	0	0	0	0	0	0	0	0	0	0	0	0	0	0	0	0	0	0	0	0	0	0	0	0	0	0	0	0	0	0	0	0	0	0	0	0	0	0	0	0	0	0	0	0
LPAR3	0.0624239	0.0839348	0	0	0	0	0	0	0.224565	0	0	0	0	0.120292	0	0.152429	0.109622	0	0.0963422	0	0	0.283932	0.376568	0.145923	0	0.121955	0.400852	0	0	0	0	0	0	0	0	0	0	0	0	0.131263	0	0	0.174472	0	0	0.138595	0	0	0
MCOLN2	0	0	0	0	0	0	0	0	0	0	0	0	0	0	0	0	0	0	0	0	0	0	0	0	0	0	0	0	0	0	0	0	0	0	0	0	0	0	0	0	0	0	0	0	0	0	0	0	0
WDR63	0	0	0	0	0	0.19629	0	0.091941	0	0	0	0	0	0	0	0	0	0	0	0	0	0	0	0	0	0	0	0	0	0	0	0	0	0	0	0	0	0	0	0	0	0.614018	0	0	0	0	0	0	0
MCOLN3	0	0	0	0	0	0	0	0	0	0	0.174872	0.19851	0	0.120292	0	0.0791158	0	0	0	0	0	0	0	0	0	0	0	0	0	0	0	0	0	0.400094	0	0	0.307902	1.0846	0	0.190952	0	0.880899	0.452255	0	0	0	0	0.217053	0
SYDE2	0	0	0	0	0	0	0.105009	0	0	0	0	0	0	0.0619539	0	0	0	0.127254	0.264982	0	0	0	0	0	0	0	0	0	0	0.0949741	0	0	0	0	0	0	0.307902	0	0	0	0	0.132174	0	0	0	0	0	0	0
C1orf52	0.535644	0.233232	0.55851	0.764213	0.350076	0.281654	0.509421	0.176136	0.320392	0.232645	0.368722	0.840493	0.861294	0.604793	0	0.455085	0.593875	0.127254	0.339712	0.145288	0.451306	0	0.266088	0.579717	0.0993066	0.328663	0	0.28645	0	0.404232	0.430007	0.548434	0.601546	0.400094	0.379077	0.3746	0.542985	0.682658	1.25498	0.489317	0	0.2489	0.669412	0.96094	1.11607	0.713251	2.0146	0.614338	0.662964
BCL10	0.121179	0.0839348	0.240609	0.0992119	0.15501	0.102954	0.105009	0.253789	0.118573	0.362248	0	0.19851	0.274051	0.369764	0.216385	0.152429	0.380779	0.127254	0.0963422	0	0.250899	0	0.266088	0	0.189636	0	0	0.153447	0	0.335416	0.306145	0.311352	0.312355	0.151852	0.207394	0.167008	0	0.550632	0.861988	0.489317	0	0.2489	0.669412	0	0.581966	0	0	0	0.0571205
AL078459.1	0	0	0	0	0	0	0	0	0	0	0	0	0	0	0	0	0	0	0	0	0	0	0	0.145923	0	0	0	0	0	0	0	0	0	0	0	0	0	0	0	0	0	0	0	0	0	0	0	0	0
DDAH1	0	0	0	0	0	0.102954	0.105009	0.176136	0	0.0837077	0.0617514	0.104173	0	0.120292	0	0	0	0	0	0	0.133298	0	0	0	0	0	0	0	0	0	0	0.217941	0	0.151852	0	0.0869864	0	0	0	0	0	0	0	0	0	0	0	0	0
AL360219.1	0	0	0	0	0	0	0	0	0	0	0	0	0	0	0	0	0	0	0	0	0	0	0	0	0	0	0	0	0	0	0	0	0	0	0	0	0	0	0	0	0	0	0	0	0	0	0	0	0
AC092807.3	0	0	0	0	0	0	0	0	0	0	0	0	0	0	0	0	0	0	0	0	0	0	0	0	0	0	0	0	0	0	0	0	0	0	0	0	0	0	0	0	0	0	0	0	0	0	0	0	0
AC092807.2	0	0	0	0	0	0	0	0	0	0	0	0	0	0	0	0	0	0	0	0	0	0	0	0	0	0	0	0	0	0	0	0	0	0	0	0	0	0	0	0	0	0	0	0	0	0	0	0	0
CYR61	0.176673	0	0.0657933	0	0	0	0	0	0.118573	0	0	0.104173	0.0999303	0.0619539	0	0	0	0	0.0963422	0	0	0.685633	0	0	0	0.121955	0	0.153447	0	0	0	0.217941	0.438229	0	0	0.0869864	1.15165	0	0.205368	0	0.753706	0.353414	0.322978	0.279774	0.744493	0	0	0	0.111154
AC092807.1	0	0	0	0	0	0	0	0	0	0	0	0	0	0	0	0	0	0	0	0	0	0	0	0	0	0	0	0	0	0	0	0	0	0	0	0	0	0	0	0	0	0	0	0	0	0	0	0	0
ZNHIT6	0	0	0.0657933	0.348684	0.224347	0.102954	0.200032	0.253789	0.118573	0	0.323667	0	0.0999303	0.277303	0.149328	0.344758	0	0.240127	0.264982	0	2.32907	0	0.266088	0.145923	0.189636	0.121955	0	0	0	0.181705	0	0.114896	0.377271	0	0.109064	0.3746	0.307902	1.56739	1.90202	0	0	0	0.174472	0	0.666528	0.138595	0	0.114404	0.344642
COL24A1	0	0	0	0	0	0	0	0	0	0	0	0	0	0	0	0	0	0	0	0	0	0	0	0	0	0	0	0	0	0	0	0	0	0.151852	0	0	0	0	0	0	0	0	0	0	0	0	0	0	0
AL136382.1	0	0	0	0	0	0	0	0	0	0	0	0	0	0	0	0	0	0	0	0	0	0	0	0	0	0	0	0	0	0	0	0	0	0	0	0	0	0	0	0	0	0	0	0	0	0	0	0	0
ODF2L	0	0.233232	0.0657933	0.0992119	0	0.102954	0.105009	0.325845	0	0	0	0.19851	0	0.0619539	0	0.220732	0.208405	0.433613	0.0963422	0.145288	0.250899	0.504819	0	0.273238	0	0.230641	0	0.153447	0	0.181705	0.164743	0.114896	0	0.283656	0.207394	0	0	0.398485	0	0.0677835	0	0.353414	0.452255	0	0.0759932	0.260299	0	0	0.111154
CLCA2	0	0	0	0	0	0	0.105009	0	0	0	0	0	0	0	0	0	0	0	0	0	0	0	0	0	0	0	0	0	0	0	0	0	0	0	0	0	0	0	0	0	0	0	0	0	0	0	0	0	0
CLCA1	0	0	0	0	0	0	0	0	0	0	0	0	0	0	0	0	0	0	0	0	0	0	0	0	0	0	0	0	0	0	0	0	0	0	0	0	0	0	0	0	0	0	0	0	0	0	0	0	0
CLCA4	0	0	0	0	0	0	0	0	0	0	0	0	0	0	0	0	0	0	0	0	0	0	0	0	0	0	0	0	0	0	0	0	0	0	0	0	0	0	0	0	0	0	0	0	0	0	0	0	0
AL356270.1	0	0	0	0	0	0	0	0	0	0	0	0	0	0	0	0	0	0	0	0	0	0	0	0	0	0	0	0	0	0	0	0	0	0	0	0	0	0	0	0	0	0	0	0	0	0	0	0	0
AL049597.2	0	0	0	0	0	0	0	0	0	0	0	0	0	0	0	0	0	0	0	0	0	0	0	0	0	0	0	0	0	0	0	0	0	0	0	0	0	0	0	0	0	0.132174	0	0	0	0	0	0	0
SH3GLB1	0.326769	0.233232	0.389364	0.486001	0.40747	0.56479	0.366644	0.176136	0.48824	0.299545	0.567797	0.284711	0.488926	0.277303	0.0774489	0.284666	0.456969	0.240127	0.409244	0.145288	0.618177	0.504819	0.141868	0.487614	0.189636	0.328663	0.400852	0.153447	0.590538	0.335416	0.639455	0.217941	0.601546	0.598804	0.296916	0.241098	0.542985	0.312746	0	0.351221	0	0.614018	0.998998	0	0.666528	0.260299	0	0.114404	0.211179
AL355981.1	0	0	0	0	0	0	0	0	0	0	0	0	0	0	0	0	0	0	0	0	0	0	0	0	0	0	0	0	0	0	0	0	0	0	0	0	0	0	0	0	0	0	0	0	0	0	0	0	0
SELENOF	0.415619	0.718179	0.703142	0.900244	0.696152	0.87951	0.796575	0.93248	1.14426	0.874208	0.637513	0.437585	1.02482	0.56926	0.75489	0.909038	0.963932	0.798115	0.794633	1.05656	1.18828	1.375	0.726086	0.881269	0.607175	0.938616	1.08937	0.913331	2.00683	0.830818	0.960042	0.548434	0.864955	0.598804	0.960604	1.06764	0.892929	0.477449	0.205368	0.752424	0	0.687706	0.452255	0.96094	0.884261	0.783569	2.0146	0.737567	0.749946
HS2ST1	0.0624239	0	0	0.189463	0.0805056	0	0.105009	0.091941	0	0.160947	0.0617514	0	0.0999303	0.175414	0	0	0.109622	0	0	0	0	0	0.141868	0.145923	0	0	0.400852	0.153447	0	0	0	0	0	0	0.109064	0	0	0.115462	0	0	0.753706	0	0.174472	0	0.146617	0.260299	0	0.114404	0.111154
AL121989.1	0	0	0	0	0	0	0	0	0	0	0	0	0	0	0	0	0	0	0	0	0	0	0	0	0	0	0	0	0	0	0	0	0	0	0	0	0	0	0	0	0	0	0	0	0	0	0	0	0
AC093155.3	0	0	0	0	0	0	0	0	0	0	0	0	0	0	0	0	0	0	0	0	0	0	0	0	0	0	0	0	0	0	0	0	0	0	0	0	0	0	0	0	0	0	0	0	0	0	0	0	0
LINC01140	0	0	0	0	0	0	0	0	0	0	0	0	0	0	0	0.0791158	0.109622	0	0	0	0	0	0	0	0	0	0	0	0	0	0	0	0	0	0	0	0	0	0	0	0	0	0	0	0	0	0	0	0
AC099062.1	0	0	0	0	0	0	0	0	0	0	0	0	0	0	0	0	0	0	0	0	0	0	0	0	0	0	0	0	0	0	0	0	0	0	0	0	0	0	0	0	0	0	0	0	0	0	0	0	0
LMO4	1.25622	1.44448	1.49701	1.49108	1.32616	1.15335	1.62859	0.969681	1.29299	1.26187	1.55986	1.12689	1.06184	1.4932	1.42083	1.47602	1.00717	1.06467	1.34333	0.94146	0.761143	1.19344	1.23512	1.00363	1.79366	1.41412	0.907972	1.03826	0.590538	1.54465	0.812541	1.26889	1.34585	0.906601	1.12305	1.0359	1.25959	1.1641	0.760753	1.42456	0	0.937808	0.322978	0.279774	1.74699	1.21745	0	1.26562	1.07836
LINC01364	0	0	0	0	0	0	0	0	0	0	0	0	0	0	0	0	0	0	0	0	0	0	0	0	0	0	0	0	0	0	0	0	0	0	0	0	0	0	0	0	0	0	0	0	0	0	0	0	0
PKN2-AS1	0	0	0	0	0	0	0	0	0	0	0	0	0	0.0619539	0	0	0	0	0	0	0	0	0	0	0	0	0	0	0	0	0	0	0	0	0	0	0	0	0	0	0	0	0	0	0	0	0	0	0
PKN2	0.176673	0.530901	0.185664	0.54818	0.350076	0.281654	0.286804	0.393056	0.320392	0.299545	0.411834	0.570158	0.488926	0.120292	0	0.64481	0.456969	0.341543	0.339712	0.485808	0.943319	0.283932	0.266088	0.487614	0.189636	0.328663	0	0.28645	0.959318	0.335416	0.306145	0.217941	0.825595	0.151852	0.379077	0.167008	0.307902	0.477449	0.205368	0.190952	0	0.353414	0.452255	0.279774	0.489587	0.260299	0	0.310139	0.462371
GTF2B	0.0624239	0.233232	0.0657933	0.0992119	0	0.501163	0.200032	0.253789	0.320392	0	0.11991	0.364066	0.488926	0.175414	0.338352	0.152429	0.109622	0.240127	0	0.145288	0.133298	0	0.566521	0.145923	0.420041	0	0.400852	0	0	0.529105	0.306145	0.114896	0.24293	0	0.379077	0.167008	0	0.398485	0	0.131263	0	0.353414	0.322978	0.279774	0.274461	0.138595	0	0.114404	0.111154
KYAT3	0.176673	0	0.127524	0	0.0805056	0.19629	0	0	0.118573	0	0	0.104173	0.190776	0.0619539	0.0774489	0	0	0	0	0	0.250899	0.283932	0	0.145923	0.0993066	0.121955	0	0.28645	0	0	0.164743	0.114896	0	0.151852	0	0	1.03063	0.115462	0.205368	0.131263	0	0.132174	0.566717	0.279774	0.0759932	0.260299	1.44665	0.114404	0.162417
RBMXL1	0.121179	0.300276	0.342196	0	0.350076	0.281654	0.200032	0.325845	0.118573	0.299545	0.368722	0.364066	0.274051	0.324602	0.0774489	0.152429	0.208405	0.433613	0.184213	0.27212	0.761143	0	0.141868	0.145923	0.272478	0.230641	0	0.153447	0	0.335416	0.306145	0.396779	0.438229	0.151852	0.207394	0	0	0.115462	0.205368	0.131263	0	0	0.174472	0.279774	0.439987	0.555777	0	0.217053	0.162417
GBP3	0	0	0	0	0	0	0	0	0	0	0	0	0	0	0	0	0	0	0	0	0	0	0	0	0	0	0	0	0	0	0	0	0	0	0	0	0	0	0	0	0	0	0	0	0	0	0	0	0
GBP1	0	0	0	0	0	0	0	0	0	0	0	0	0	0	0	0	0	0	0	0	0	0	0.141868	0	0	0	0	0	0	0	0	0	0	0	0	0	0	0	0	0	0	0	0	0	0	0	0	0	0
GBP2	0	0	0	0	0	0	0	0	0	0	0	0	0	0	0	0	0	0	0	0	0	0	0	0	0	0	0	0	0	0	0	0	0	0	0	0	0	0	0	0	0	0	0	0	0	0	0	0	0
GBP7	0	0	0	0	0	0	0	0	0	0	0	0	0	0	0	0	0	0	0	0	0	0	0	0	0	0	0	0	0	0	0	0	0	0	0	0	0	0	0	0	0	0	0	0	0	0	0	0	0
GBP4	0	0	0	0	0	0	0	0	0	0	0	0	0	0	0	0	0	0	0	0	0	0	0	0	0	0	0	0	0	0	0	0.311352	0	0	0	0	0	0	0	0	0	0	0	0	0.0759932	0	0	0	0
AC099063.4	0	0	0	0	0	0	0	0	0	0	0	0	0	0	0	0	0	0	0	0	0	0	0	0	0	0	0	0	0	0	0	0	0	0	0	0	0	0	0	0	0	0	0	0	0	0	0	0	0
GBP5	0	0	0	0	0	0	0	0	0	0	0	0	0	0	0	0	0	0	0.0963422	0	0	0	0	0	0	0	0	0	0	0	0	0	0	0	0	0	0	0	0	0	0	0	0	0	0	0	0	0	0
AC099063.1	0	0	0	0	0	0	0	0	0	0	0	0	0	0	0	0	0	0	0	0	0	0	0	0	0	0	0	0	0	0	0	0	0	0	0	0	0	0	0	0	0	0	0	0	0	0	0	0	0
GBP6	0	0	0	0	0	0	0	0	0	0	0	0	0	0	0	0	0	0	0	0	0	0	0	0	0	0	0	0	0	0	0	0	0	0	0	0	0	0	0	0	0	0	0	0	0	0	0	0	0
LRRC8B	0	0	0	0.0992119	0.15501	0	0.105009	0.091941	0.118573	0	0.11991	0	0	0	0.0774489	0	0	0.127254	0	0	0	0	0	0.145923	0.189636	0	0	0	0	0	0.164743	0.114896	0.0876994	0.151852	0	0.167008	0	0	0	0	0	0	0	0	0	0	0	0.114404	0
LRRC8C-DT	0	0	0	0	0	0	0	0	0	0	0	0	0	0	0	0.0791158	0	0	0	0	0	0	0	0	0	0	0	0	0	0	0	0	0	0	0	0	0	0	0	0	0	0	0	0	0	0	0	0	0
LRRC8C	0	0	0	0	0	0	0	0	0.118573	0	0	0.104173	0	0	0	0	0	0	0	0	0	0	0	0	0	0	0	0	0	0	0	0	0.0876994	0	0	0	0	0.115462	0	0	0	0	0	0	0	0	0	0	0
AC093423.3	0	0	0	0	0	0	0	0	0	0	0	0	0	0	0	0	0	0	0	0	0	0	0	0	0	0	0	0	0	0	0	0	0	0	0	0	0	0	0	0	0	0	0	0	0	0	0	0	0
AC099568.2	0	0	0	0	0.0805056	0	0	0	0	0	0.11991	0	0	0.0619539	0	0	0	0	0	0	0	0	0	0	0.0993066	0	0	0	0	0	0	0	0	0	0	0	0	0	0	0	0	0	0	0	0	0	0	0	0
LRRC8D	0.176673	0.0839348	0.0657933	0	0.15501	0.102954	0	0.091941	0.224565	0	0	0.19851	0	0.175414	0.0774489	0	0	0.127254	0	0.577658	0	0	0.141868	0	0.272478	0	0	0	0	0	0	0	0	0	0	0	0	0	0	0.190952	0	0	0	0.279774	0.0759932	0.138595	0	0.114404	0
AL391497.1	0	0	0	0	0	0	0	0	0	0	0	0	0	0	0	0	0	0	0	0	0	0	0	0	0	0	0	0	0	0	0	0	0	0	0	0	0	0	0	0	0	0	0	0	0	0	0	0	0
ZNF326	0.326769	0.422223	0.55851	0.981631	0.224347	0.87951	0.634336	0.969681	0.562659	0.529739	0.411834	0.506067	0.551386	0.412974	0.497264	0.727686	0.298302	0.240127	0.339712	0.577658	0.825627	0.283932	0.266088	0.881269	0.714932	0.773496	0	0.508853	0	0.335416	0.540205	0.475478	0.864955	0.764499	0.454998	0.49236	0.542985	0.312746	0.861988	0.445371	0	0.880899	0.926218	0.498142	0.851108	0.63761	0	0.395293	0.498723
AC092783.1	0	0	0	0	0	0	0	0	0	0	0	0	0	0	0	0	0	0	0	0	0	0	0	0	0	0	0	0	0	0	0	0	0	0	0	0	0	0	0	0	0	0	0	0	0	0	0	0	0
BARHL2	0	0	0.0657933	0	0	0	0	0	0	0	0	0	0	0	0	0	0	0	0	0	0	0	0	0	0	0	0	0	0	0	0	0	0	0	0	0	0	0	0	0	0	0	0	0	0	0	0	0	0
LINC01763	0	0	0	0	0	0	0	0	0	0	0	0	0	0	0	0	0	0	0	0	0	0	0	0	0	0	0	0	0	0	0	0	0	0	0	0	0	0	0	0	0	0	0	0	0	0	0	0	0
AC091614.1	0	0	0	0	0	0	0	0	0	0	0	0	0	0	0	0	0	0	0	0	0	0	0	0	0	0	0	0	0	0	0	0	0	0	0	0	0	0	0	0	0	0	0	0	0	0	0	0	0
ZNF644	0.326769	0.530901	0.389364	0.419698	0.0805056	0.281654	0.366644	0.253789	0.631922	0.421251	0.492853	0.19851	0.422302	0.277303	0.545078	0.455085	0.208405	0.127254	0.264982	0.27212	0.538218	0.283932	0.376568	0.273238	0	0	0.68622	0	0.590538	0.529105	0.430007	0.396779	0.495683	0.685079	0	0.3746	0	0.218961	0	0.445371	0	0	0.452255	0	0.212581	0.260299	1.44665	0.395293	0.162417
HFM1	0	0	0	0	0	0	0	0	0	0	0	0	0	0	0	0	0	0	0	0	0	0	0	0	0	0	0	0	0	0	0	0	0	0	0	0	0	0	0	0	0	0	0	0	0	0	0	0	0
CDC7	0	0	0	0	0.0805056	0.102954	0	0.091941	0.118573	0	0.0617514	0	0.0999303	0	0.0774489	0.152429	0.208405	0.127254	0.0963422	0.145288	0.250899	0	0.141868	0	0.0993066	0	0	0	0	0.0949741	0	0	0	0	0	0	0	0	0	0.0677835	0	0	0	0	0.0759932	0.138595	0	0	0.0571205
TGFBR3	0.0624239	0	0.240609	0.189463	0.0805056	0	0.105009	0.091941	0	0.160947	0.22697	0	0	0.277303	0.0774489	0	0	0	0.0963422	0	0	0.283932	0	0	0.189636	0.230641	0	0	0	0.0949741	0	0	0	0	0.296916	0.167008	0	0	0	0	0	0.132174	0	0	0	0.138595	0	0.114404	0
BRDT	0.229248	0.363107	0.240609	0.272239	0.608868	0.3603	0	0.456032	0	0.67316	0.368722	0.437585	0.422302	0.324602	0.216385	0.284666	0.298302	0.240127	0.339712	0.384661	0	0.283932	0.141868	0.38616	0.272478	0.499876	0.68622	0.153447	0.590538	0.468617	0.540205	0.475478	0.24293	0.970734	0.379077	0.692997	0	0	0	0	0	0	0	0	0	0.466646	0	0	0.462371
EPHX4	0	0	0	0	0	0	0	0	0	0	0	0	0	0	0	0	0	0	0	0	0	0	0	0	0	0	0	0	0	0	0	0	0	0	0	0	0	0	0	0	0	0	0	0	0	0	0	0	0.0571205
SETSIP	0	0	0	0	0	0.102954	0	0	0	0	0.0617514	0	0	0	0	0	0	0	0.0963422	0	0	0	0	0	0	0	0	0	0	0	0	0	0	0	0	0	0	0	0	0	0	0	0	0	0	0	0	0	0
BTBD8	0	0	0.0657933	0	0	0	0	0	0	0.0837077	0	0	0.0999303	0.120292	0	0	0	0	0	0	0	0	0.141868	0	0	0	0	0	0	0	0	0.114896	0	0	0	0	0	0	0	0	0	0	0	0	0	0	0	0	0.0571205
AC104836.1	0	0	0	0	0	0	0	0	0	0	0	0	0	0	0	0	0	0	0	0	0	0	0	0	0	0	0	0	0	0	0	0	0	0	0	0	0	0	0	0	0	0	0	0	0	0	0	0	0
C1orf146	0	0	0	0	0	0	0	0	0	0	0	0	0	0	0	0	0	0	0	0	0	0	0	0	0	0	0	0	0	0	0	0	0	0	0	0	0	0	0	0	0	0	0	0	0	0	0	0	0
GLMN	0.176673	0.233232	0.127524	0.419698	0.15501	0.19629	0.200032	0.253789	0	0.160947	0.174872	0.284711	0.274051	0.120292	0.149328	0.152429	0	0.240127	0.0963422	0.145288	0	0	0	0	0.189636	0.121955	0	0.153447	0	0.181705	0.306145	0.217941	0.0876994	0.400094	0.109064	0.3746	0.542985	0.312746	0	0.0677835	0	0.353414	0	0	0.274461	0	0	0	0.211179
RPAP2	0	0	0.0657933	0.189463	0.0805056	0.281654	0.105009	0	0.118573	0.0837077	0.0617514	0.19851	0	0.120292	0.149328	0	0	0.341543	0	0	0.250899	0.283932	0	0	0	0.121955	0	0	0	0.0949741	0	0.114896	0.0876994	0	0	0.0869864	0	0.115462	0	0.131263	0	0	0.322978	0	0.0759932	0.260299	0	0	0.0571205
GFI1	0	0	0	0	0	0	0	0	0	0	0	0	0	0	0	0	0	0	0	0	0	0	0	0	0	0	0	0	0	0	0	0	0	0	0	0	0	0	0	0	0	0	0	0	0	0	0	0	0
EVI5	0.0624239	0.300276	0	0.0992119	0.0805056	0.102954	0	0	0	0.299545	0.174872	0.284711	0.0999303	0	0	0.0791158	0.298302	0.240127	0.0963422	0	0.133298	0	0	0.145923	0.0993066	0.328663	0	0	0.590538	0	0.164743	0.114896	0.168324	0	0.109064	0.0869864	0	0.398485	0	0.247278	0	0.2489	0.452255	0	0.146617	0.260299	0	0.114404	0.0571205
RPL5	2.8355	2.96461	3.0246	3.14034	3.10432	3.09274	3.02518	3.29588	3.21056	3.0147	3.05664	3.11437	3.23403	2.96564	3.12776	2.78692	2.91118	3.21967	3.07416	3.27672	2.44683	2.67153	3.10636	3.36609	3.47573	3.07973	2.93127	3.48666	2.97113	3.11441	3.37132	3.05455	3.25899	3.429	3.18478	3.0614	3.3465	2.82069	3.35289	2.9676	3.05624	2.97099	2.70237	3.37027	3.09114	2.92003	3.02009	3.02111	3.00387
FAM69A	0	0.0839348	0	0	0.0805056	0	0	0	0	0	0	0	0	0.0619539	0	0.0791158	0	0	0	0	0	0	0	0.145923	0	0	0	0	0	0	0	0.114896	0	0.151852	0	0	0	0	0	0	0	0	0	0	0	0	0	0	0.0571205
MTF2	0.608338	0.300276	0.477509	0.811643	0.608868	0.43321	0.440578	0.722367	0.75753	0.421251	0.603262	0.840493	0.488926	0.639106	0.59071	0.55444	0.714275	0.595663	0.69881	0.485808	0.997348	0.838705	0.925944	0.145923	0.486387	0.938616	0.907972	0.603894	1.22814	0.468617	0.306145	1.16053	0.377271	0.283656	0.207394	0.646484	0	0.799269	0.861988	0.684041	0	0.614018	0.669412	0	0.70627	0.713251	0	0.473761	0.777336
TMED5	0.121179	0.0839348	0.185664	0.0992119	0.224347	0.501163	0.440578	0.253789	0.562659	0.232645	0.174872	0.284711	0.274051	0.175414	0.394176	0.401442	0.109622	0.240127	0.339712	0.27212	0.997348	0.685633	0.476048	0.273238	0.0993066	0.121955	0	0.403822	0.590538	0.0949741	0.164743	0.114896	0.377271	0.283656	0.379077	0.241098	0	0.312746	0.953911	0.648012	0	0	0.322978	0	0.439987	0.260299	0	0.310139	0.302103
CCDC18	0.326769	0.161367	0.292692	0.348684	0.289186	0.281654	0.200032	0.253789	0.118573	0.160947	0.323667	0	0.0999303	0.532418	0.149328	0.401442	0.109622	0.341543	0.474254	0.145288	0	0.283932	0.266088	0.38616	0	0.328663	0	0.28645	0	0.468617	0	0.311352	0.0876994	0.400094	0.296916	0.0869864	0	0.218961	0.205368	0.131263	0	0	0	0	0.212581	0	0	0.114404	0.385444
DR1	0.229248	0.161367	0.342196	0.189463	0.608868	0.102954	0.366644	0.456032	0.118573	0.299545	0.453163	0.284711	0.190776	0.412974	0.279227	0.401442	0.380779	0.240127	0.409244	0	0.825627	0.685633	0.649483	0.579717	0.189636	0.230641	0.400852	0.403822	0	0.529105	0.430007	0.475478	0.312355	0.400094	0.296916	0.241098	0	0.312746	0.648103	0.648012	0	0.448031	0.452255	0	0.666528	0.555777	0	0.217053	0.424647
FNBP1L	0.229248	0.161367	0.292692	0.714421	0.461748	0.3603	0.200032	0.325845	0.48824	0.716733	0.174872	0.284711	0.190776	0.532418	0.338352	0.455085	0.655886	0.240127	0.339712	0.145288	0.538218	0.504819	0.141868	0.487614	0.189636	0.711786	0	0.28645	0	0.261511	0.164743	0.217941	0.312355	0.151852	0.525559	0.546417	0.307902	0.312746	0.760753	0.399404	0	0.353414	0.669412	0.279774	0.489587	0.260299	0	0.395293	0.344642
BCAR3	0	0	0.0657933	0	0	0	0	0	0.224565	0	0.0617514	0	0	0	0.0774489	0	0	0.127254	0	0.145288	0	0	0	0	0	0	0.400852	0	0.590538	0	0	0	0	0	0	0.0869864	0	0	0	0	0	0.820555	0	0.279774	0	0	0	0	0.111154
AL109613.1	0	0	0	0	0	0	0	0	0	0	0	0	0	0	0	0	0	0	0	0	0	0	0	0	0	0	0	0	0	0	0	0	0	0	0	0	0	0	0	0	0	0	0	0	0	0	0	0	0
DNTTIP2	0.229248	0.422223	0.518829	0.0992119	0.289186	0.681054	0.573827	0.253789	0.407833	0.476965	0.323667	0.364066	0.718298	0.454395	0.447048	0.455085	0.527763	1.01674	0.0963422	0.27212	1.27162	0.685633	0.266088	0.487614	0.272478	0.230641	0.400852	0.403822	0	0.181705	0.430007	0.311352	0.495683	0.685079	0.379077	0.435212	0	0.618823	1.4331	0.399404	0	0.132174	0.452255	0.677268	0.666528	0.968978	0	0.614338	0.302103
GCLM	0.229248	0.0839348	0.292692	0.419698	0.608868	0.501163	0.200032	0.76807	0.631922	0.579866	0.22697	0.19851	0.274051	0.175414	0.149328	0.401442	0.298302	0.240127	0.184213	0	0.250899	0.283932	0	0.273238	0.0993066	0.417929	0	0.403822	0	0.0949741	0.540205	0.396779	0.0876994	0	0.207394	0.241098	0.307902	0	0.205368	0.300599	0	0.2489	0	0.279774	0.0759932	0.368785	0	0.114404	0.162417
ABCA4	0	0.0839348	0	0	0	0	0	0	0	0	0	0	0	0	0	0	0	0	0	0	0	0	0	0	0	0	0	0	0	0	0	0	0	0	0	0	0	0	0	0	0	0	0	0	0	0	0	0	0
AC093579.1	0	0	0	0	0	0	0	0	0	0	0	0	0	0	0	0	0	0	0	0	0	0	0	0	0	0	0	0	0	0	0	0	0	0	0	0	0	0	0	0	0	0	0	0	0	0	0	0	0
ARHGAP29	0.0624239	0.161367	0.185664	0	0	0	0.286804	0.091941	1.18357	0.232645	0.276487	0.364066	0.350921	0	0.149328	0.152429	0.109622	0	0.264982	0	0	0.685633	0.266088	0	0.0993066	0.230641	0.68622	0.153447	0	0.0949741	0.164743	0.114896	0.168324	0.151852	0	0.241098	0	0.218961	0	0.0677835	0	0.448031	0	0	0	0.138595	0	0.114404	0
AC097059.1	0	0	0	0	0	0	0	0	0	0	0	0	0	0.0619539	0	0	0	0	0	0	0	0	0	0	0	0	0	0	0	0	0	0	0	0	0	0	0	0	0	0	0	0	0	0	0	0	0	0	0
AC097059.2	0	0	0	0	0	0	0	0	0	0	0	0	0	0	0	0	0	0	0	0	0	0	0	0	0	0	0	0	0	0	0	0	0	0	0	0	0	0	0	0	0	0	0	0	0	0	0	0	0
ABCD3	0	0	0	0	0	0.102954	0.105009	0	0.118573	0	0.11991	0	0.190776	0.0619539	0.0774489	0.152429	0.109622	0.240127	0	0	0.133298	0	0.141868	0	0.0993066	0	0.400852	0	0	0	0	0	0.0876994	0	0	0.0869864	0	0	0.205368	0.0677835	0	0	0	0	0	0	0	0.114404	0
F3	0	0.300276	0.0657933	0	0.0805056	0	0	0	0	0.232645	0.0617514	0.104173	0.190776	0.120292	0	0	0.380779	0	0	0	0.356114	0.685633	0.141868	0.273238	0.189636	0.121955	1.37589	0	0	0.0949741	0.639455	0.114896	0.377271	0.504377	0.109064	0.0869864	0	1.33894	0	0.684041	0	0	0.322978	0.829129	0.146617	0.260299	0	0.114404	0.111154
AC093117.1	0	0	0	0	0	0	0	0	0	0	0	0	0	0	0	0	0	0	0	0	0	0	0	0	0	0	0	0	0	0	0	0	0	0	0	0	0	0	0	0	0	0	0	0	0	0	0	0	0
SLC44A3	0	0	0	0	0	0	0	0	0	0.0837077	0	0	0	0	0	0	0	0	0	0	0	0	0	0	0	0	0	0	0	0	0	0	0.0876994	0	0	0	0.307902	0	0	0.0677835	0	0	0	0	0	0	0	0	0
CNN3	0.572651	0.674544	0.596675	0.856924	0.984584	0.3603	0.200032	0.969681	0.969474	0.798568	0.603262	0.437585	0.350921	0.639106	0.447048	0.64481	0.918739	0.9664	0.474254	0.739365	0.761143	0.685633	0.649483	0.813972	0.189636	0.499876	1.24285	0.403822	0	0.404232	0.812541	1.19797	0.650552	0.598804	0.915507	0.692997	0.733187	0.742663	1.83154	0.57181	1.17857	1.57179	0.452255	1.36238	0.851108	0.783569	0	0.310139	0.5338
AC105942.1	0	0	0	0	0	0	0	0	0	0	0.0617514	0	0	0	0	0.0791158	0	0	0	0	0	0	0	0	0	0	0	0	0	0	0	0	0	0	0	0	0	0	0	0	0	0	0	0	0	0	0	0	0
ALG14	0	0.0839348	0.0657933	0	0.15501	0.102954	0	0.176136	0	0	0.0617514	0	0.0999303	0.120292	0.0774489	0	0.208405	0.127254	0	0	0	0.283932	0.266088	0.145923	0.0993066	0	0	0.153447	0	0	0.164743	0.114896	0	0	0	0.0869864	0	0	0	0	0	0	0	0	0.0759932	0	0	0	0.0571205
AC095033.1	0	0	0	0	0	0	0	0	0	0	0	0	0	0	0	0	0	0	0	0	0	0	0	0	0	0	0	0	0	0	0	0	0	0	0	0	0	0	0	0	0	0	0	0	0	0	0	0	0
TMEM56	0	0.0839348	0	0	0	0	0	0	0	0	0.0617514	0	0.0999303	0	0	0.0791158	0	0	0.0963422	0	0	0	0.141868	0	0.189636	0	0	0	0	0	0	0	0	0	0	0	0	0	0	0	0	0	0	0	0	0	0	0	0
TMEM56-RWDD3	0.0624239	0.0839348	0	0	0	0	0	0	0	0	0	0	0	0	0	0	0	0	0	0	0	0	0	0	0	0	0	0.153447	0	0	0	0	0	0	0	0	0	0	0	0	0	0	0	0	0	0	0	0	0.0571205
AC092802.1	0	0	0	0	0	0	0	0	0	0	0	0	0	0	0	0	0	0	0	0	0	0	0	0	0	0	0	0	0	0	0	0	0	0	0	0	0	0	0	0	0	0	0	0	0	0	0	0	0
RWDD3	0	0	0	0	0	0	0	0	0.118573	0	0	0.104173	0	0	0	0	0	0	0	0.145288	0	0	0	0.145923	0	0.121955	0	0	0	0	0.164743	0	0.24293	0	0.207394	0.167008	0	0.115462	0	0	0	0.132174	0	0	0	0	0	0	0
AC092802.2	0	0	0	0	0	0	0	0	0	0	0	0	0	0	0	0	0	0	0	0	0	0	0	0	0	0	0	0	0	0	0	0	0	0	0	0	0	0	0	0	0	0	0	0	0	0	0	0	0
LINC01760	0	0	0	0	0	0	0	0	0	0	0	0	0	0	0	0	0	0	0	0	0	0	0	0	0	0	0	0	0	0	0	0	0	0	0	0	0	0	0	0	0	0	0	0	0	0	0	0	0
LINC01650	0	0	0	0	0	0	0	0	0	0	0	0	0	0	0	0	0	0	0	0	0	0	0	0	0	0	0	0	0	0	0	0	0	0	0	0	0	0	0	0	0	0	0	0	0	0	0	0	0
AL445218.1	0	0	0	0	0	0	0	0	0	0	0	0	0	0	0	0	0	0	0	0	0	0	0	0	0	0	0	0	0	0	0	0	0	0	0	0	0	0	0	0	0	0	0	0	0	0	0	0	0
LINC01761	0	0	0	0	0	0	0	0	0	0	0	0	0	0	0	0	0	0	0	0	0	0	0	0	0	0	0	0	0	0	0	0	0	0	0	0	0	0	0	0	0	0	0	0	0	0	0	0	0
AL356479.1	0	0	0	0	0	0	0	0	0	0	0	0	0	0	0	0	0	0	0	0	0	0	0	0	0	0	0	0	0	0	0	0	0	0	0	0	0	0	0	0	0	0	0	0	0	0	0	0	0
AL683887.1	0	0	0	0	0	0	0	0	0	0	0	0	0	0	0	0	0	0	0	0	0	0	0	0	0	0	0	0	0	0	0	0	0	0	0	0	0	0	0	0	0	0	0	0	0	0	0	0	0
AC099566.1	0	0	0	0	0	0	0	0	0	0	0	0	0	0	0	0	0	0	0	0	0	0	0	0	0	0	0	0	0	0	0	0	0	0	0	0	0	0	0	0	0	0	0	0	0	0	0	0	0
LINC01787	0	0	0	0	0	0	0	0	0	0	0	0	0	0	0	0	0	0	0	0	0	0	0	0	0	0	0	0	0	0	0	0	0	0	0	0	0	0	0	0	0	0	0	0	0	0	0	0	0
PTBP2	0.121179	0	0.0657933	0.0992119	0.0805056	0.102954	0.286804	0.091941	0.118573	0.299545	0.0617514	0	0.0999303	0.120292	0	0.220732	0.298302	0	0.0963422	0.145288	0	0.504819	0.376568	0.145923	0	0.230641	0	0	0	0	0	0.114896	0.0876994	0	0	0.3746	0	0	0.375662	0.0677835	0	0	0	0	0.212581	0.138595	0	0.114404	0.0571205
DPYD	0	0	0	0	0	0	0	0	0	0	0	0	0	0	0	0	0	0	0	0	0	0	0	0	0	0	0	0	0	0	0	0	0	0	0	0	0	0	0	0	0	0	0	0	0	0	0	0	0
DPYD-AS1	0	0	0	0	0	0	0	0	0	0	0	0	0	0	0	0	0	0	0	0	0	0	0	0	0	0	0	0	0	0	0	0	0	0	0	0	0	0	0	0	0	0	0	0	0	0	0	0	0
DPYD-AS2	0	0	0	0	0	0	0	0	0	0	0	0	0	0	0	0	0	0	0	0	0	0	0	0	0	0	0	0	0	0	0	0	0	0	0	0	0	0	0	0	0	0	0	0	0	0	0	0	0
MIR137HG	0	0	0	0	0	0	0	0	0	0	0	0	0	0	0	0	0	0	0	0	0	0	0	0	0	0	0	0	0	0	0	0	0	0	0	0	0	0	0	0	0	0	0	0	0	0	0	0	0
BX005019.1	0	0	0	0	0	0	0	0	0	0	0	0	0	0	0	0	0	0	0	0	0	0	0	0	0	0	0	0	0	0	0	0	0	0	0	0	0	0	0	0	0	0	0	0	0	0	0	0	0
LINC01776	0	0	0	0	0	0	0	0	0	0	0	0	0	0	0	0	0	0	0	0	0	0	0	0	0	0	0	0	0	0	0	0	0	0	0	0	0	0	0	0	0	0	0	0	0	0	0	0	0
SNX7	0.121179	0	0.185664	0.0992119	0.0805056	0.19629	0	0.176136	0.118573	0.0837077	0.276487	0.19851	0.422302	0.120292	0.0774489	0.344758	0.109622	0.341543	0.339712	0.27212	0.356114	0	0.141868	0.145923	0.0993066	0.230641	0	0.153447	0	0.0949741	0.639455	0.311352	0.168324	0.151852	0.454998	0.0869864	0	0.115462	0	0.131263	0	0.2489	0.322978	0	0.212581	0	0	0.614338	0.162417
PLPPR5	0	0	0	0	0	0	0	0	0	0	0	0	0	0	0	0	0	0	0	0	0	0	0	0	0	0	0	0	0	0	0	0	0	0	0	0	0	0	0	0.0677835	0	0	0	0	0	0	0	0	0
AL445433.2	0	0	0	0	0	0	0	0	0	0	0	0	0	0	0	0	0	0	0	0	0	0	0	0	0	0	0	0	0	0	0	0	0	0	0	0	0	0	0	0	0	0	0	0	0	0	0	0	0
PLPPR4	0	0	0	0	0	0	0	0	0	0	0	0	0	0	0	0	0	0	0	0	0	0	0	0	0	0	0	0	0	0	0	0	0	0	0	0	0	0	0	0	0	0	0	0	0	0	0	0	0
LINC01708	0	0	0	0	0.0805056	0	0	0	0	0	0	0	0	0	0	0	0	0	0	0	0	0	0	0	0	0	0	0	0	0	0	0	0	0	0	0	0	0	0	0	0	0	0	0	0	0	0	0	0
PALMD	0	0	0	0	0	0	0	0	0	0	0	0	0	0	0	0	0	0	0	0	0	0	0	0	0	0	0	0	0	0.0949741	0	0	0	0	0	0	0	0	0	0	0	0	0	0	0	0	0	0	0
FRRS1	0	0	0	0.0992119	0	0	0	0	0	0	0	0	0	0	0	0	0	0	0	0	0.133298	0	0	0	0	0	0	0	0	0	0	0	0	0	0	0	0	0	0	0.0677835	0	0	0	0	0	0.138595	0	0	0
AGL	0.457248	0.363107	0.768301	0.811643	0.562192	0.833465	0.84529	0.76807	0.75753	1.04152	0.567797	0.437585	1.22881	0.929767	0.928224	0.840391	0.655886	0.857413	0.409244	0.577658	1.04861	0.504819	0.984576	0.487614	0.420041	0	0.68622	0.403822	0.959318	0.529105	0.639455	0.849862	0.650552	0.685079	0.71153	0.646484	0	0.115462	0.205368	0.247278	0	0.991651	0.174472	0	0.439987	0.63761	0	0.395293	1.20936
AC118553.1	0	0	0	0	0	0	0	0	0	0	0	0	0	0	0	0	0	0	0	0	0	0	0	0	0	0	0	0	0.590538	0	0	0	0	0	0	0	0	0	0	0	0	0	0	0	0	0	0	0	0
SLC35A3	0.121179	0.161367	0.127524	0.348684	0.289186	0.19629	0.200032	0.253789	0.118573	0.362248	0	0.104173	0.0999303	0.0619539	0.149328	0.0791158	0	0	0.184213	0.27212	0.356114	0.685633	0.141868	0	0	0.121955	0.907972	0.153447	0	0.0949741	0	0.114896	0.0876994	0	0	0.0869864	0	0.115462	0	0.190952	0	0.534464	0.174472	0	0.0759932	0	0	0.114404	0
AC118553.2	0	0	0	0	0	0.102954	0	0	0	0	0	0	0	0	0	0	0	0	0	0	0	0	0	0	0	0	0	0	0	0	0	0	0	0	0	0	0	0	0	0	0	0	0	0	0	0	0	0	0
MFSD14A	0.0624239	0	0.0657933	0.189463	0	0.19629	0.200032	0	0	0	0.0617514	0.19851	0	0	0.149328	0.220732	0	0	0.184213	0	0	0.283932	0	0	0.0993066	0	0	0	0	0.0949741	0	0	0.0876994	0	0	0	0	0	0.205368	0.247278	0.753706	0.132174	0.322978	0	0.0759932	0	0	0	0
AC093019.2	0	0	0	0	0	0	0	0	0	0	0	0	0	0	0	0	0	0	0	0	0	0	0	0	0	0	0	0	0	0	0	0	0	0	0	0	0	0	0	0	0	0	0	0	0	0	0	0	0
SASS6	0.0624239	0	0.127524	0.272239	0.224347	0.102954	0.286804	0.091941	0	0	0.174872	0	0.0999303	0.120292	0.279227	0.152429	0.208405	0.341543	0.184213	0.145288	0.250899	0	0	0.145923	0.189636	0.417929	0	0.153447	0	0.0949741	0.164743	0.217941	0.168324	0.151852	0.207394	0.167008	0	0	0	0.0677835	0	0.2489	0.322978	0	0	0	0	0.114404	0.211179
TRMT13	0.121179	0.0839348	0.127524	0.189463	0.0805056	0.281654	0.286804	0.176136	0	0	0.11991	0.104173	0.190776	0	0.0774489	0.152429	0	0	0.0963422	0.145288	0.538218	0	0.141868	0	0.0993066	0.230641	0	0	0	0.261511	0.164743	0	0	0.151852	0.207394	0	0	0.218961	0	0.247278	0	0.2489	0.174472	0	0.274461	0.260299	0	0.114404	0.162417
LRRC39	0	0	0	0	0	0	0	0	0	0	0	0	0	0	0	0	0	0	0	0	0	0	0	0	0	0	0	0	0	0	0	0	0	0	0	0	0	0	0	0	0	0	0	0	0	0	0	0	0
DBT	0.0624239	0	0.0657933	0	0.15501	0.102954	0	0	0	0.0837077	0.0617514	0	0.0999303	0.0619539	0.0774489	0	0	0	0.0963422	0.145288	0	0	0.266088	0.38616	0.0993066	0.230641	0	0.153447	0	0.181705	0.164743	0.217941	0.0876994	0	0.379077	0	0	0.218961	0	0.190952	0.753706	0.132174	0.322978	0	0.274461	0.260299	0	0.217053	0.0571205
RTCA-AS1	0	0	0	0	0	0	0	0	0	0	0	0	0	0	0	0	0	0	0	0	0	0	0	0	0	0	0	0	0	0	0	0	0	0	0	0	0	0	0	0	0	0	0	0	0	0	0	0	0
RTCA	0.121179	0.233232	0.185664	0.348684	0.461748	0.3603	0.366644	0.325845	0.631922	0.579866	0.368722	0.364066	0.274051	0.0619539	0.338352	0.284666	0.208405	0.127254	0.264982	0.145288	0.451306	0.283932	0.141868	0.273238	0.272478	0.773496	0	0	0.590538	0.181705	0.164743	0.217941	0.168324	0.151852	0.207394	0.0869864	0.307902	0.682658	0	0.610637	0	0.448031	0.452255	0.498142	0.332734	0.260299	0	0.217053	0.162417
AC104457.2	0	0	0	0	0	0	0	0	0	0	0	0	0	0	0	0	0	0	0	0	0	0	0	0	0	0	0	0	0	0	0	0	0	0	0	0	0	0	0	0	0	0	0	0	0	0	0	0	0
CDC14A	0	0	0	0	0	0	0	0	0	0	0	0	0	0	0	0	0	0	0	0	0	0	0	0	0	0	0	0	0	0	0	0	0	0	0	0	0	0	0	0.0677835	0	0	0	0	0	0	0	0	0
AL589990.1	0	0	0	0	0	0	0	0	0	0	0	0	0	0	0	0	0	0	0	0	0	0	0	0	0	0	0	0	0	0	0	0	0	0	0	0	0	0	0	0	0	0	0	0	0	0	0	0	0
GPR88	0	0	0	0	0	0	0	0	0	0	0	0	0	0	0	0	0	0	0	0	0	0	0	0	0	0	0	0	0	0	0	0	0	0	0	0	0	0	0	0	0	0	0	0	0	0	0	0	0
LINC01349	0	0	0	0	0	0	0	0	0	0	0	0	0	0	0	0	0	0	0	0	0	0	0	0	0	0	0	0	0	0	0	0	0	0	0	0	0	0	0	0	0	0	0	0	0	0	0	0	0
VCAM1	0	0	0	0	0	0	0	0	0	0	0	0	0	0	0	0	0	0	0	0	0	0	0	0	0	0	0	0	0	0	0	0	0	0	0	0	0	0	0	0	0	0	0	0	0	0	0	0	0
EXTL2	0.229248	0.300276	0.292692	0.348684	0.224347	0.102954	0.105009	0.176136	0.118573	0.232645	0.174872	0.364066	0.274051	0.175414	0.0774489	0	0.109622	0.127254	0.184213	0.145288	0.356114	0.283932	0.476048	0.145923	0	0.417929	0.400852	0	0.959318	0.0949741	0.164743	0.311352	0.0876994	0.151852	0.109064	0.167008	0.307902	0.218961	0	0.247278	0	0.132174	0.174472	0	0.274461	0.260299	0	0.114404	0.111154
AC104506.1	0	0.0839348	0	0	0	0	0	0	0	0	0	0	0	0	0	0	0	0.127254	0	0	0	0	0	0	0	0	0	0	0	0	0	0.114896	0.0876994	0	0	0.0869864	0	0	0	0	0	0.132174	0	0.279774	0.0759932	0	0	0	0
SLC30A7	0.121179	0.0839348	0.240609	0.0992119	0.0805056	0.102954	0	0.091941	0.224565	0.299545	0.174872	0	0	0.277303	0.149328	0.401442	0	0.341543	0	0.384661	0.356114	0.283932	0.141868	0.145923	0.0993066	0.121955	0.400852	0	0	0.0949741	0	0	0	0.151852	0.109064	0.0869864	0.307902	0	0.205368	0.131263	0	0.2489	0	0	0.146617	0	0	0.114404	0.0571205
DPH5	0.229248	0.233232	0.127524	0.419698	0.224347	0.3603	0.366644	0.325845	0.118573	0.0837077	0.323667	0.630388	0.422302	0.369764	0.394176	0.220732	0.298302	0.127254	0.339712	0.577658	0.133298	0.283932	0.266088	0.487614	0.420041	0.121955	0	0.508853	0	0.261511	0.306145	0.396779	0.377271	0.283656	0.207394	0.167008	0	0.312746	0	0.445371	0	0.2489	0.322978	0	0.0759932	0.138595	0	0.114404	0.111154
AC093157.2	0	0	0	0	0	0	0	0	0	0	0	0	0	0	0	0	0	0	0	0	0	0	0	0	0	0	0	0	0	0	0	0	0	0	0	0	0	0	0	0	0	0	0	0	0	0	0	0	0
AC093157.1	0	0	0	0	0	0	0	0	0.118573	0	0	0	0	0	0	0	0	0	0	0	0	0	0	0	0	0	0	0	0	0	0	0	0	0	0	0	0	0	0	0	0	0	0.174472	0	0	0	0	0	0
AL109741.1	0	0	0	0	0	0	0	0	0	0	0	0	0	0	0	0	0	0	0	0	0	0	0	0	0	0	0	0	0	0	0	0	0	0	0	0	0	0	0	0	0	0	0	0	0	0	0	0	0
S1PR1	0	0	0	0	0	0	0	0	0	0	0	0	0	0	0	0	0	0	0	0	0	0	0	0	0	0	0	0	0	0	0	0	0	0	0	0	0	0	0	0	0	0	0	0	0	0	0	0	0
LINC01307	0	0	0	0	0	0	0	0	0	0	0	0	0	0	0	0	0	0	0	0	0	0	0	0	0	0	0	0	0	0	0	0	0	0	0	0	0	0	0	0	0	0	0	0	0	0	0	0	0
LINC01709	0	0	0	0	0	0	0	0	0	0	0	0	0	0	0	0	0	0	0	0	0	0	0	0	0	0	0	0	0	0	0	0	0	0	0	0	0	0	0	0	0	0	0	0	0	0	0	0	0.0571205
OLFM3	0	0.0839348	0	0	0	0	0	0	0.224565	0	0	0	0.0999303	0	0	0	0.109622	0	0	0	0	0	0	0	0	0	0	0	0	0	0	0	0	0	0	0.0869864	0	0	0	0	0	0	0	0	0	0	0	0	0
AC114485.1	0	0	0	0	0	0	0	0	0	0	0	0	0	0	0	0	0	0	0	0	0	0	0	0	0	0	0	0	0	0	0	0	0	0	0	0	0	0	0	0	0	0	0	0	0	0	0	0	0
AC099567.1	0	0	0	0	0	0	0	0	0	0	0	0	0	0	0	0	0	0	0	0	0	0	0	0	0	0	0	0	0	0	0	0	0	0	0	0	0	0	0	0	0	0	0	0	0	0	0	0	0
COL11A1	0	0	0	0	0	0	0	0	0	0	0	0	0	0	0	0	0	0	0	0	0	0	0	0	0	0	0	0	0	0	0	0	0	0	0	0	0	0	0	0	0	0	0	0	0	0	0	0	0
AC095032.2	0	0	0	0	0	0	0	0	0	0	0	0	0	0	0	0	0	0	0	0	0	0	0	0	0	0	0	0	0	0	0	0	0	0	0	0	0	0	0	0	0	0	0	0	0	0	0	0	0
RNPC3	0	0	0.0657933	0	0	0	0	0.091941	0	0.0837077	0.0617514	0	0.190776	0.0619539	0.149328	0	0	0.127254	0.0963422	0	0.133298	0.504819	0	0	0.189636	0	0	0.153447	0	0.0949741	0	0.114896	0.0876994	0.283656	0.109064	0.167008	0	0	0	0	0	0	0	0	0.0759932	0	0	0	0.0571205
AMY2B	0	0	0	0	0	0	0	0	0	0	0	0	0	0	0	0	0	0	0	0	0	0	0	0	0	0	0	0	0	0	0	0	0	0	0	0	0	0	0	0	0	0	0	0	0	0	0	0	0
AMY2A	0	0	0	0	0	0	0	0	0	0	0	0	0	0	0	0	0	0	0	0	0	0	0	0	0	0	0	0	0	0	0	0	0	0	0	0	0	0	0	0	0	0	0	0	0	0	0	0	0
AMY1A	0	0	0	0	0	0	0	0	0	0	0	0	0	0	0	0	0	0	0	0	0	0	0	0	0	0	0	0	0	0	0	0	0	0	0	0	0	0	0	0	0	0	0	0	0	0	0	0	0
AMY1B	0	0	0	0	0	0	0	0	0	0	0	0	0	0	0	0	0	0	0	0	0	0	0	0	0	0	0	0	0	0	0	0	0	0	0	0	0	0	0	0	0	0	0	0	0	0	0	0	0
AMY1C	0	0	0	0	0	0	0	0	0	0	0	0	0	0	0	0	0	0	0	0	0	0	0	0	0	0	0	0	0	0	0	0	0	0	0	0	0	0	0	0	0	0	0	0	0	0	0	0	0
LINC01676	0	0	0	0	0	0	0	0	0	0	0	0	0	0	0	0	0	0	0	0	0	0	0	0	0	0	0	0	0	0	0	0	0	0	0	0	0	0	0	0	0	0	0	0	0	0	0	0	0
LINC01677	0	0	0	0	0	0	0	0	0	0	0	0	0	0	0	0	0	0	0	0	0	0	0	0	0	0	0	0	0	0	0	0	0	0	0	0	0	0	0	0	0	0	0	0	0	0	0	0	0
AL355306.2	0	0	0	0	0	0	0	0	0	0	0	0	0	0	0	0.0791158	0	0	0	0	0	0	0	0	0	0	0	0	0	0	0	0	0	0	0	0	0	0	0	0	0	0	0	0	0	0	0	0	0
LINC01661	0	0	0	0	0	0	0	0	0	0	0	0	0	0	0	0	0	0	0	0	0	0	0	0	0	0	0	0	0	0	0	0	0	0	0	0	0	0	0	0	0	0	0	0	0	0	0	0	0
PRMT6	0	0.233232	0.342196	0	0.15501	0.102954	0.634336	0.091941	0.224565	0.421251	0.174872	0.364066	0	0.0619539	0.149328	0.284666	0.298302	0.341543	0.339712	0.145288	0.133298	0.283932	0.376568	0.145923	0.189636	0.230641	0	0	0.590538	0.0949741	0	0.475478	0.0876994	0	0.109064	0.0869864	0	0.218961	0	0.0677835	0	0.132174	0.174472	0	0.212581	0.260299	0	0.395293	0
NTNG1	0.0624239	0	0.0657933	0	0.0805056	0.102954	0.200032	0	0	0.232645	0.11991	0	0.0999303	0.0619539	0.0774489	0	0.109622	0	0	0	0	0.283932	0	0	0.189636	0.121955	0	0	0	0	0	0.114896	0	0	0.109064	0	0	0	0	0.131263	0	0	0	0	0.0759932	0	0	0	0
VAV3	0	0	0	0	0	0	0	0	0	0	0	0	0	0	0	0	0	0	0	0	0.133298	0	0	0	0	0	0	0	0	0	0	0	0	0	0	0	0	0	0	0.0677835	0	0	0	0	0	0	0	0	0.0571205
VAV3-AS1	0	0	0	0	0	0	0	0	0	0	0	0	0	0	0	0	0	0	0	0	0	0	0	0	0	0	0	0	0	0	0	0	0	0	0	0	0	0	0	0	0	0	0	0	0	0	0	0	0
AL390036.1	0	0	0	0	0	0	0	0	0	0	0	0	0	0	0	0	0	0	0	0	0	0	0	0	0	0	0	0	0	0	0	0	0	0	0	0	0	0	0	0	0	0	0	0	0	0	0	0	0
SLC25A24	0	0	0.0657933	0	0.15501	0	0.105009	0.091941	0	0	0.11991	0	0	0	0	0	0.208405	0.127254	0.0963422	0	0	0	0	0	0.348979	0	0	0	0	0.261511	0.164743	0.114896	0.24293	0.283656	0.207394	0	0	0	0	0.0677835	0	0	0	0	0.212581	0	0	0	0.0571205
AL359258.2	0	0	0	0	0	0	0	0	0	0	0	0	0	0.0619539	0	0	0	0	0	0	0	0	0	0	0	0	0	0	0	0	0	0	0	0	0	0	0	0	0	0	0	0	0	0	0	0	0	0	0
NBPF4	0	0	0	0	0	0	0	0	0	0	0	0	0	0	0	0	0	0	0	0	0	0	0	0	0	0	0	0	0	0	0	0	0	0	0	0	0	0	0	0	0	0	0	0	0	0	0	0	0
AL359258.1	0	0	0	0	0	0	0	0	0	0	0	0	0	0	0	0	0	0	0	0	0	0	0	0	0	0	0	0	0	0	0	0	0	0	0	0	0	0	0	0	0	0	0	0	0	0	0	0	0
AL390038.1	0	0	0	0	0	0	0	0	0	0	0	0	0	0	0	0	0	0	0	0	0	0	0	0	0	0	0	0	0	0	0	0	0	0	0	0	0	0	0	0	0	0	0	0	0	0	0	0	0
NBPF6	0	0	0	0	0	0	0	0	0	0	0	0	0	0	0	0	0	0	0	0	0	0	0	0	0	0	0	0	0	0	0	0	0	0	0	0	0	0	0	0	0	0	0	0	0	0	0	0	0
FAM102B	0.121179	0.0839348	0.240609	0.348684	0	0.19629	0.105009	0	0	0.362248	0.0617514	0.104173	0	0.175414	0.216385	0	0	0	0.264982	0	0	0	0.141868	0	0	0	0	0.153447	0	0.261511	0.164743	0.217941	0	0.151852	0	0.0869864	0.307902	0	0	0.190952	0	0	0	0	0	0	0	0.217053	0.0571205
HENMT1	0.0624239	0.478038	0.389364	0.662019	0.224347	0.785197	0	0.76807	0.320392	0.232645	0.174872	0.364066	0.350921	0.369764	0.545078	0.0791158	0.527763	0.240127	0	0.145288	0.451306	0	0	0.145923	0.0993066	0.121955	0	0	0	0.181705	0	0.217941	0	0.400094	0.379077	0	0	0.115462	0	0.131263	0	0.132174	0.174472	0	0.146617	0.555777	1.44665	0.217053	0.344642
PRPF38B	0.76985	0.628918	0.518829	0.486001	0.461748	0.501163	0.691391	0.969681	0.407833	0.716733	0.637513	0.284711	0	0.70439	0.59071	0.55444	0.298302	0.341543	0.409244	0.145288	0.618177	0.685633	0.566521	0	0.548603	0.773496	0.907972	0.603894	0.959318	0.529105	0.729738	0.475478	0.438229	0.283656	0.653299	0.597702	0.733187	0.477449	0.205368	0.752424	0	0.614018	0.762536	0.279774	0.439987	0.63761	0	0.847263	0.5338
FNDC7	0	0	0	0	0	0	0	0	0	0	0	0	0	0	0	0	0	0	0	0	0	0	0	0	0	0	0	0	0	0	0	0	0	0	0	0	0	0	0	0	0	0	0	0	0	0	0	0	0
AL591719.2	0	0	0	0	0	0	0	0	0	0	0	0	0	0	0	0	0	0	0	0	0	0	0	0	0	0	0	0	0	0	0	0	0	0	0	0	0	0	0	0	0	0	0	0	0	0	0	0	0
STXBP3	0.176673	0.161367	0.240609	0.272239	0.289186	0.19629	0.200032	0.176136	0	0.160947	0.11991	0.104173	0.274051	0.120292	0.149328	0.401442	0.208405	0.240127	0.339712	0.145288	0.250899	0	0	0	0.272478	0.230641	0	0	0.590538	0.261511	0.430007	0.217941	0.0876994	0	0.296916	0.3746	0	0.398485	0	0.131263	0	0.132174	0.322978	0	0.0759932	0.138595	0	0	0.0571205
AKNAD1	0	0	0	0	0	0	0	0	0	0	0	0	0	0	0	0	0	0	0	0	0	0	0	0	0	0	0	0	0	0	0	0	0	0	0	0	0	0	0	0	0	0	0	0	0	0	0	0	0
AL449266.1	0	0	0	0	0	0	0	0	0	0	0	0	0	0	0	0	0	0	0	0	0	0	0	0	0	0	0	0	0	0	0	0	0	0	0	0	0	0	0	0	0	0	0	0	0	0	0	0	0
SPATA42	0	0	0	0	0	0	0	0	0	0	0	0	0	0	0	0	0	0	0	0	0	0	0	0	0	0	0	0	0	0	0	0	0	0	0	0	0	0	0	0	0	0	0	0	0	0	0	0	0
GPSM2	0.0624239	0.0839348	0	0.0992119	0.15501	0	0	0	0	0	0.11991	0	0	0.120292	0	0	0.208405	0	0.0963422	0	0	0	0	0	0.348979	0	0	0.28645	0	0	0	0	0.168324	0	0	0	0	0	0	0.0677835	0	0	0	0	0	0	0	0	0.111154
CLCC1	0.0624239	0.0839348	0.0657933	0.189463	0.0805056	0.19629	0	0.091941	0	0.232645	0.11991	0.104173	0.274051	0.0619539	0.0774489	0	0.109622	0	0.0963422	0.145288	0	0.685633	0	0.273238	0.272478	0	0.400852	0.28645	0	0.181705	0	0	0	0.283656	0.109064	0	0	0	0	0.190952	0	0	0	0	0	0	0	0	0.0571205
WDR47	0.121179	0.0839348	0.0657933	0.0992119	0	0.102954	0	0	0.118573	0.0837077	0.0617514	0.104173	0	0	0	0	0.109622	0	0	0	0.761143	0.283932	0.141868	0	0	0	0	0	0	0.0949741	0	0	0	0	0	0	0	0.398485	0.375662	0	0	0.2489	0.174472	0	0.146617	0	0	0	0
TAF13	0.457248	0.674544	0.858712	0.486001	0.814269	0.624611	0.634336	0.393056	0.562659	1.15775	0.603262	0.364066	0.488926	0.929767	0.545078	0.941671	0.527763	0.9664	0.409244	0.661777	0.943319	0.971427	0.266088	0.579717	0.272478	0.499876	0.400852	0.508853	0.590538	0.739999	0.729738	0.680089	0.377271	0.400094	0.71153	0.49236	0	0.312746	1.25498	0.399404	0.753706	0.132174	0.452255	0.677268	1.03531	0.968978	0	0.310139	0.498723
AL356488.3	0	0	0	0	0	0.102954	0	0	0	0	0	0	0.0999303	0.0619539	0	0	0	0.127254	0	0	0	0.283932	0.141868	0	0	0	0.400852	0	0	0.0949741	0	0.217941	0	0	0.109064	0	0	0	0	0.0677835	0	0	0.174472	0	0	0	0	0	0
TMEM167B	0.121179	0.422223	0.127524	0	0.15501	0.102954	0.105009	0.176136	0	0	0.0617514	0.104173	0	0.227656	0.0774489	0.152429	0.208405	0	0.184213	0	0.133298	0	0	0.273238	0.0993066	0.230641	0.400852	0	0.590538	0.0949741	0	0.217941	0	0.151852	0.207394	0.167008	0	0.218961	0.205368	0	0	0.2489	0	0	0.0759932	0.138595	0	0	0.211179
AL356488.2	0	0	0	0	0	0	0	0	0	0	0	0	0	0	0	0	0	0	0	0	0	0	0	0	0	0	0	0	0	0	0	0	0	0	0	0	0	0	0	0	0	0	0	0	0	0	0	0	0
C1orf194	0	0	0	0	0	0	0	0	0	0	0	0	0	0	0	0	0	0	0	0	0	0	0	0	0	0	0	0	0	0	0	0	0	0	0	0	0	0	0	0	0	0	0	0	0	0	0	0	0
KIAA1324	0	0	0.0657933	0	0	0	0.105009	0	0	0	0	0	0.0999303	0.0619539	0	0	0	0	0	0	0	0	0	0	0	0	0	0	0	0	0	0	0.0876994	0	0	0	0	0	0	0	0	0.132174	0	0.279774	0	0	0	0	0
SARS	0.572651	0.58111	0.799355	0.764213	0.653462	1.3113	0.440578	0.85365	1.32696	0.716733	0.702685	1.09067	0.946396	0.70439	0.86245	0.727686	0.918739	0.735078	0.647219	0.577658	1.23082	0.971427	0.984576	0.487614	1.09316	0.773496	0.68622	0.770534	1.22814	0.91407	0.729738	0.994952	0.697268	1.14162	1.04512	0.737442	1.35701	1.54153	1.58425	1.21922	0	0.614018	1.96006	0.498142	1.28247	0.849267	0	0.395293	1.0165
CELSR2	0	0	0.127524	0	0.0805056	0	0.200032	0.091941	0	0.232645	0.0617514	0.284711	0	0.175414	0	0	0.208405	0	0	0	0	0.504819	0	0.38616	0	0	0	0	0	0.181705	0.164743	0.217941	0.168324	0	0	0	0	0.115462	0	0	0	0	0	0	0	0	0	0	0.162417
PSRC1	0.572651	0.911675	0.518829	0.764213	0.885912	1.15335	0.573827	0.325845	0.48824	0.909986	0.567797	0.840493	0.422302	0.672281	0.75489	1.17028	0.527763	0.240127	0.647219	0.27212	0	0.838705	0.141868	0.145923	0.714932	0.230641	0.400852	0	0.590538	0.468617	0	0.396779	0.495683	0.151852	0.296916	0.0869864	0	0.115462	0	0.489317	0.753706	0.353414	0	0.279774	0.274461	0.466646	0	0.310139	0.257674
MYBPHL	0	0	0	0	0	0	0	0.091941	0	0	0	0	0	0	0	0	0	0	0	0	0	0	0	0	0	0	0	0	0	0	0	0	0	0	0	0	0	0	0	0	0	0	0	0	0	0	0	0	0.0571205
SORT1	0.176673	0.0839348	0.240609	0.0992119	0	0.19629	0.105009	0.253789	0.320392	0.232645	0.174872	0.104173	0	0.175414	0.216385	0.284666	0	0.127254	0	0.145288	0	0	0	0.579717	0.0993066	0.417929	0.68622	0.28645	0.590538	0.0949741	0.164743	0.217941	0.168324	0.283656	0.207394	0	0	0.115462	0.205368	0.247278	0	0	0.566717	0	0	0.260299	0	0.395293	0.257674
PSMA5	0.959479	0.946255	1.11192	0.981631	1.01542	1.39533	1.38366	1.28096	1.18357	1.35616	0.702685	1.64328	1.54293	0.412974	1.04806	1.19551	1.26662	1.38267	0.747869	1.20764	1.41997	0.504819	0.797237	1.16299	0.548603	1.1647	0.907972	1.29569	1.76297	0.87331	1.14711	0.616426	1.00852	1.28753	1.15985	0.779996	0.892929	0.618823	0.205368	1.33641	0	0.880899	1.48865	0.677268	0.977597	1.51904	0	0.847263	0.5338
SYPL2	0	0	0	0	0.0805056	0	0	0	0	0.0837077	0	0	0	0	0	0	0	0	0	0	0	0.504819	0	0	0	0	0	0	0	0	0	0	0	0	0	0	0	0	0	0	0	0	0	0	0	0	0	0	0
ATXN7L2	0.0624239	0	0	0	0	0	0	0.176136	0	0	0	0	0	0	0	0	0	0	0	0	0	0	0	0	0	0	0	0	0	0	0	0	0	0	0	0	0	0	0	0	0	0	0	0	0	0	0	0	0
CYB561D1	0	0	0	0	0	0.102954	0.105009	0	0	0.0837077	0.0617514	0	0	0	0	0	0	0	0	0	0	0	0	0	0.189636	0	0	0	0	0	0	0	0	0	0	0	0	0	0	0	0	0	0	0	0	0	0	0	0
AMIGO1	0	0	0	0.0992119	0	0	0	0	0	0	0	0	0	0	0	0	0	0	0	0	0	0	0	0	0	0	0	0	0	0	0	0	0.0876994	0	0	0	0	0	0	0	0	0	0	0	0	0	0	0	0
GPR61	0	0	0	0	0	0	0	0	0	0	0	0	0	0	0	0	0	0	0	0	0	0	0	0	0	0	0	0	0	0	0	0	0	0	0	0	0	0	0	0	0	0	0	0	0	0	0	0	0
AL355310.3	0	0	0	0	0	0	0	0	0	0	0	0	0	0	0	0	0	0	0	0	0	0	0	0	0	0	0	0	0	0	0	0	0	0	0	0	0	0	0	0	0	0	0	0	0	0	0	0	0
GNAI3	0.176673	0.233232	0.292692	0.272239	0.289186	0.73448	0.286804	0.325845	0.320392	0.529739	0.22697	0.364066	0.274051	0.369764	0.279227	0.344758	0.380779	0.517917	0.184213	0.145288	0.761143	0.283932	0.266088	0.273238	0.348979	0.230641	0	0	0	0.0949741	0.306145	0.396779	0.438229	0.400094	0.454998	0.3746	0.307902	0.682658	1.11573	0.445371	0	0.448031	1.24647	0.498142	0.581966	0.138595	0	0.114404	0.162417
GNAT2	0	0	0	0	0	0	0	0	0	0	0	0	0	0	0	0	0	0	0	0	0	0	0	0	0	0	0	0	0	0	0	0	0	0	0	0	0	0	0	0	0	0	0	0	0	0	0	0	0
AMPD2	0	0.0839348	0	0.189463	0.0805056	0	0	0.176136	0.118573	0.160947	0	0.104173	0.0999303	0.120292	0.0774489	0	0.109622	0	0	0	0	0	0	0	0	0	0	0	0	0.0949741	0	0	0	0	0.109064	0.0869864	0	0	0	0	0	0.132174	0	0	0.146617	0	0	0	0.0571205
AL355310.2	0	0	0	0	0	0	0	0	0	0	0	0	0	0	0	0	0	0	0	0	0	0	0	0	0	0	0	0	0	0	0	0	0	0	0	0	0	0	0	0	0	0	0	0	0	0	0	0	0
GSTM4	0.121179	0.161367	0	0	0.0805056	0.102954	0.200032	0.176136	0.224565	0.232645	0.11991	0.19851	0.0999303	0	0.149328	0.220732	0.298302	0	0.184213	0.27212	0	0	0	0.273238	0.0993066	0.328663	0.400852	0	0	0.181705	0.164743	0.114896	0.312355	0.283656	0.296916	0.241098	0	0	0	0	0	0	0	0	0	0.260299	0	0.217053	0.162417
GSTM2	0	0	0	0	0	0	0	0	0	0	0	0	0	0	0	0	0	0	0	0	0	0	0	0	0	0	0	0	0	0	0	0	0	0	0	0	0	0	0	0	0	0	0	0	0	0	0	0	0
GSTM1	0	0	0	0	0	0	0	0	0	0	0	0	0	0	0	0	0	0	0	0	0	0	0	0	0	0.121955	0	0	0	0	0	0	0	0	0	0	0	0	0	0	0	0	0	0	0	0	0	0	0
AC000032.1	0	0	0	0	0	0	0	0	0	0	0	0	0	0	0	0	0	0	0	0	0	0	0	0	0	0	0	0	0	0	0	0	0	0	0	0	0	0	0	0	0	0	0	0	0	0	0	0	0
GSTM5	0	0	0	0	0	0	0	0	0	0	0	0	0	0	0	0	0	0	0	0	0	0	0	0.145923	0	0	0	0	0	0	0	0	0	0	0	0	0	0	0	0	0	0	0	0	0	0	0	0	0
AL158847.1	0	0	0	0	0	0	0	0	0	0	0	0	0	0	0	0	0	0	0	0	0	0	0	0	0	0	0	0	0	0	0	0	0	0	0	0	0	0	0	0	0	0	0	0	0	0	0	0	0
GSTM3	0.0624239	0	0	0	0	0	0.105009	0	0	0	0	0	0	0.0619539	0	0	0.109622	0.127254	0	0	0	0	0.141868	0	0.0993066	0	0	0	0	0	0	0.114896	0	0	0	0	0	0	0	0	0	0	0	0	0	0	0	0	0
EPS8L3	0	0	0	0	0	0	0	0	0	0	0	0	0	0	0	0	0	0	0	0	0	0	0	0	0	0	0	0	0	0	0	0	0	0	0	0	0	0	0	0	0	0	0	0	0	0	0	0	0
LINC01768	0	0	0	0	0	0	0	0	0	0	0	0	0	0	0	0	0	0	0	0	0	0	0	0	0	0	0	0	0	0	0	0	0	0	0	0	0	0	0	0	0	0	0	0	0	0	0	0	0
AL450468.1	0	0	0	0	0	0	0	0	0	0	0	0	0	0	0	0	0	0	0	0	0	0	0	0	0	0	0	0	0	0	0	0	0	0	0	0	0	0	0	0	0	0	0	0	0	0	0	0	0
AL450468.2	0	0	0	0	0	0	0	0	0	0	0	0	0	0	0	0	0	0	0	0	0	0	0	0	0	0	0	0	0	0	0	0	0	0	0	0	0	0	0	0	0	0	0	0	0	0	0	0	0
CSF1	0	0	0	0	0	0	0	0	0	0	0	0	0	0	0	0	0	0	0	0	0	0	0	0	0	0	0	0	0	0	0	0	0	0	0	0	0	0	0	0	0	0	0	0	0	0	0	0	0
AHCYL1	0.37218	0.300276	0.596675	0.348684	0.289186	0.56479	0.796575	0.571206	0.48824	0.716733	0.603262	0.284711	0.610174	0.765672	0.338352	0.505996	0.109622	0.798115	0.747869	0.661777	0	0.838705	0.726086	0.273238	0.764748	0.417929	1.08937	0.770534	0.590538	0.739999	0	0.849862	0.741898	0.838072	0.525559	0.546417	0	0.115462	0.205368	0.648012	0	0.448031	0.452255	0	0.332734	0.63761	0	0.614338	0.424647
STRIP1	0.176673	0.0839348	0.0657933	0.0992119	0.0805056	0	0.105009	0	0.118573	0.0837077	0	0	0.0999303	0	0.0774489	0.152429	0	0.240127	0	0	0	0	0.141868	0	0.0993066	0.417929	0	0	0	0.0949741	0	0.217941	0.0876994	0	0	0.0869864	0	0.115462	0.205368	0	0.753706	0	0.322978	0	0	0.260299	0	0	0.0571205
AL160006.1	0	0	0	0	0	0	0	0	0	0	0	0	0	0	0	0	0.109622	0	0	0	0	0	0	0	0	0	0	0	0	0	0	0	0.0876994	0	0	0	0	0	0	0	0	0	0	0	0.0759932	0	0	0	0.0571205
ALX3	0	0	0	0	0	0	0	0	0	0	0	0	0	0	0	0	0	0	0	0	0	0	0	0	0	0	0	0	0	0	0	0	0	0	0	0	0	0	0	0	0	0	0	0	0	0	0	0	0
LINC01397	0	0	0	0	0	0	0	0	0	0	0	0	0	0	0	0	0	0	0	0	0	0	0	0	0	0	0	0	0	0	0	0	0	0	0	0	0	0	0	0	0	0	0	0	0	0	0	0	0
UBL4B	0	0	0	0	0	0	0	0	0	0	0	0	0	0	0	0	0	0	0	0	0	0	0	0	0	0	0	0	0	0	0	0	0	0	0	0	0	0	0	0	0	0	0	0	0	0	0	0	0
SLC6A17	0	0	0	0	0	0	0	0	0	0	0	0	0	0	0	0	0	0	0	0	0	0	0	0	0	0	0	0	0	0	0	0	0	0	0	0	0	0	0	0	0	0	0	0	0	0	0	0	0
AL355990.1	0	0	0	0	0	0	0	0	0	0	0	0	0	0	0	0	0	0	0	0	0	0	0	0	0	0	0	0	0	0	0	0	0	0	0	0	0	0	0	0	0	0	0	0	0	0	0	0	0
AL355990.2	0	0	0	0	0	0	0	0	0	0	0	0	0	0	0	0	0	0	0	0	0	0	0	0	0	0	0	0	0	0	0	0	0	0	0	0	0	0	0	0	0	0	0	0	0	0	0	0	0
LINC02586	0	0	0	0	0	0	0	0	0	0	0	0	0	0	0	0	0	0	0	0.145288	0	0	0	0	0	0	0	0	0	0	0	0	0	0	0	0	0	0	0	0	0	0	0	0	0	0	0	0	0
KCNC4	0	0	0	0	0	0	0	0.091941	0	0	0.0617514	0.284711	0	0.0619539	0	0	0	0.127254	0.0963422	0.145288	0.133298	0	0.141868	0.145923	0	0.121955	0	0	0	0.0949741	0.164743	0	0	0.283656	0	0	0	0.115462	0.205368	0	0	0	0	0	0	0	0	0.217053	0
RBM15-AS1	0	0	0	0	0	0	0	0	0	0.0837077	0	0	0	0	0.216385	0	0	0	0	0	0	0	0	0	0	0	0	0	0	0	0	0	0	0	0	0	0	0	0	0	0	0.132174	0	0.279774	0	0.138595	0	0	0
RBM15	0.176673	0.0839348	0.127524	0.189463	0.0805056	0.102954	0	0	0.224565	0.0837077	0.0617514	0	0.190776	0.120292	0.394176	0.0791158	0.208405	0	0.0963422	0	0.250899	0.283932	0.376568	0	0	0	0.68622	0	0	0	0	0.217941	0	0	0.296916	0.0869864	0.892929	0.115462	0.375662	0	0	0.2489	0.174472	0	0	0.260299	0	0.310139	0
SLC16A4	0.121179	0	0	0	0	0	0.105009	0	0	0	0	0.104173	0	0.120292	0	0	0	0	0.0963422	0.145288	0.133298	0	0	0.145923	0	0	0	0	0	0	0	0	0	0	0	0	0	0	0	0.0677835	0	0	0	0	0	0	0	0.114404	0
AL355488.1	0	0	0.0657933	0	0	0	0	0	0	0	0	0	0	0	0	0	0	0	0	0	0	0	0	0	0	0	0	0	0	0	0	0	0	0	0	0	0	0	0	0.0677835	0	0	0	0	0	0	0	0	0.0571205
LAMTOR5	1.07582	0.363107	0.768301	0.900244	0.952763	1.61189	0.936131	1.00555	0.224565	1.31013	1.49058	0.973384	0.946396	0.929767	0.989938	1.17028	1.29874	1.67571	0.839308	1.65289	0.943319	0.283932	1.27849	1.25667	0.764748	1.12339	0.907972	0.603894	0	1.1289	1.44069	1.03899	1.36943	0.970734	1.26275	1.31546	0	0	0	0.718817	0.753706	0.820555	0.174472	0.279774	0	0.63761	0	0.992091	1.24384
PROK1	0	0	0	0	0	0	0	0	0	0	0	0	0	0	0	0	0	0	0	0	0	0	0	0	0	0	0	0	0	0	0	0	0	0	0	0	0	0	0	0	0	0	0	0	0	0	0	0	0
AL358215.1	0	0	0	0	0	0	0	0	0	0	0	0	0	0	0	0	0	0	0	0	0	0	0	0	0	0	0	0	0	0	0	0	0	0	0	0	0	0	0	0	0	0	0	0	0	0	0	0	0
AL358215.2	0	0	0	0	0	0	0	0	0	0	0	0	0	0	0	0	0	0	0	0	0	0	0	0	0	0	0	0	0	0	0	0	0	0	0	0	0	0	0	0	0	0	0	0	0	0	0	0	0
CYMP-AS1	0	0	0	0	0	0	0	0	0	0	0	0	0	0	0	0	0	0	0	0	0	0	0	0	0	0	0	0	0	0	0	0	0	0	0	0	0	0	0	0	0	0	0	0	0	0	0	0	0
KCNA10	0	0	0	0	0	0	0	0	0	0	0	0	0	0	0	0	0	0	0	0	0	0	0	0	0	0	0	0	0	0	0	0	0	0	0	0	0	0	0	0	0	0	0	0	0	0	0	0	0
KCNA2	0	0	0	0	0	0	0	0	0	0	0	0	0	0	0	0	0	0	0	0	0	0	0	0	0	0	0	0	0	0	0	0	0	0	0	0	0	0	0	0	0	0	0	0	0	0	0	0	0
AL365361.1	0	0	0	0	0	0	0	0	0	0	0	0	0	0	0	0	0	0	0	0	0	0	0	0	0	0	0	0	0	0	0	0	0	0	0	0	0	0	0	0	0	0	0	0	0	0	0	0	0
KCNA3	0	0	0	0	0	0	0	0	0	0	0	0	0	0	0	0	0	0	0	0	0	0	0	0	0	0	0	0	0	0	0	0	0	0	0	0	0	0	0	0	0	0	0	0	0	0	0	0	0
CD53	0	0.0839348	0.127524	0.189463	0.0805056	0	0	0.176136	0.224565	0.0837077	0.0617514	0.104173	0.488926	0	0.149328	0	0.109622	0	0	0.145288	0	0.504819	0	0	0.0993066	0	0.400852	0.28645	0	0.0949741	0	0	0.0876994	0	0.591467	0.167008	0	0	0.375662	0	0	0.132174	0.174472	0	0	0	0	0	0.111154
AL360270.1	0	0	0	0	0	0	0	0	0	0	0	0	0	0	0	0	0	0	0	0	0	0	0	0	0	0	0	0	0	0	0	0	0	0	0	0	0	0.398485	0	0	0	0	0	0	0	0	0	0	0.0571205
LRIF1	0.121179	0.363107	0.127524	0.0992119	0	0.19629	0.286804	0.456032	0.118573	0.0837077	0.22697	0	0.422302	0.0619539	0.0774489	0	0.208405	0	0.0963422	0.145288	0.692213	0.504819	0	0	0.0993066	0.121955	0	0.153447	0	0.181705	0	0.114896	0.0876994	0.504377	0.109064	0.167008	0.307902	0.477449	0.375662	0.489317	0	0.534464	0.452255	0	0.744493	0.138595	0	0.395293	0.424647
AL360270.3	0	0	0.0657933	0	0	0	0	0	0	0	0	0	0	0	0	0	0	0	0	0	0	0	0	0	0	0	0	0	0	0	0	0	0	0	0	0	0	0	0	0	0	0	0	0	0	0	0	0	0
DRAM2	0.121179	0.363107	0.389364	0.272239	0.0805056	0.102954	0.200032	0.393056	0	0.232645	0.323667	0.284711	0.551386	0.0619539	0.216385	0.152429	0.380779	0	0	0.27212	0	0.283932	0.649483	0.487614	0.272478	0.328663	0	0.153447	0.590538	0.261511	0.164743	0	0	0.283656	0.591467	0	0	0.477449	0	0.247278	0	0.132174	0.669412	0	0.387798	0.260299	0	0.217053	0.257674
CEPT1	0.121179	0.0839348	0	0.0992119	0	0.102954	0.200032	0.176136	0	0	0.0617514	0	0.274051	0.175414	0.0774489	0.0791158	0.109622	0	0.0963422	0.27212	0	0.283932	0.266088	0.145923	0	0	0.907972	0	0.590538	0	0.164743	0.114896	0.168324	0.504377	0.109064	0.167008	0	0.115462	0	0.0677835	0	0.132174	0	0	0.0759932	0.138595	0	0	0.111154
AL355816.1	0	0	0	0	0	0	0	0	0	0	0	0	0	0	0	0	0	0	0	0	0	0	0	0	0	0	0	0	0	0	0	0	0	0	0	0	0	0	0	0	0	0	0	0	0	0	0	0	0
AL355816.2	0	0	0	0	0	0	0	0	0	0	0	0	0	0	0	0	0	0	0	0	0	0	0	0	0	0	0	0	0	0	0	0.114896	0	0	0	0	0	0	0	0	0	0	0	0	0	0	0	0	0
DENND2D	0	0	0	0	0	0	0	0	0	0	0	0.104173	0	0	0.0774489	0	0	0	0	0	0	0	0	0	0	0	0	0	0	0.0949741	0	0	0	0	0	0	0	0	0	0	0	0	0	0	0	0	0	0	0
CHI3L2	0.0624239	0	0	0.0992119	0	0	0	0.091941	0	0.0837077	0.0617514	0.104173	0	0.120292	0	0.152429	0	0	0	0	0	0	0	0	0	0	0	0	0.590538	0	0	0	0	0	0	0	0	0	0	0	0	0	0	0	0	0	0	0	0.0571205
CHIA	0	0	0	0	0	0	0	0	0	0	0	0	0	0	0	0	0	0	0	0	0	0	0	0	0	0	0	0	0	0	0	0	0	0	0	0	0	0	0	0	0	0	0	0	0	0	0	0	0
AL356387.1	0	0	0	0	0	0	0	0	0	0	0	0	0	0	0	0	0	0	0	0	0	0	0	0	0	0	0	0	0	0	0	0	0	0	0	0	0	0	0	0	0	0	0	0	0	0	0	0	0
PIFO	0.229248	0.422223	0.185664	0.0992119	0.289186	0.3603	0.286804	0.091941	0.320392	0.160947	0.411834	0.570158	0.422302	0.175414	0.0774489	0.220732	0.456969	0.240127	0.184213	0.27212	0.356114	0.283932	0.566521	0.145923	0.0993066	0.328663	0.400852	0.403822	0	0.335416	0.164743	0.217941	0.24293	0.400094	0.71153	0.3746	0.307902	0	0	0.445371	0	0.2489	0.566717	0.498142	0.0759932	0.260299	1.44665	0.395293	0.111154
OVGP1	0	0	0	0	0	0	0	0	0	0	0	0	0	0	0	0	0	0	0	0	0	0	0	0	0	0	0	0	0	0	0	0	0	0	0	0	0	0	0	0	0	0	0	0	0.0759932	0	0	0	0
WDR77	0.37218	0.530901	0.434407	0.900244	0.737094	0.281654	0.286804	0.393056	0.320392	0.627601	0.174872	0.284711	0.718298	0.454395	0.63435	0.455085	0.714275	0.667798	0.409244	0.577658	1.09737	0.504819	0.376568	0.741817	0.486387	0.121955	0.68622	0.28645	0.590538	0.468617	0.729738	0.114896	0.168324	0.151852	0.109064	0.3746	0	0.742663	0.760753	0.489317	0	0.820555	0.669412	0.498142	0.536843	0.783569	2.0146	0.847263	0.344642
ATP5PB	0.827796	0.838705	0.596675	0.900244	0.696152	1.3401	0.691391	0.969681	0.969474	0.944528	0.733744	1.2283	1.37185	0.56926	1.07591	0.55444	0.714275	1.19604	0.535294	0.878526	0.825627	0.838705	0.797237	0.881269	1.12755	0.646016	0.907972	0.690681	0.959318	0.468617	1.14711	0.849862	0.741898	0.970734	0.915507	0.934127	0.892929	0.852843	0.521132	0.905353	0	1.22443	1.06684	0.279774	1.1908	1.34143	1.44665	0.737567	0.973025
C1orf162	0	0	0	0	0	0	0	0	0	0	0	0	0	0	0	0	0	0	0	0	0	0	0	0	0	0	0	0	0	0	0	0	0	0	0	0	0	0	0	0	0	0	0	0	0	0	0	0	0
TMIGD3	0	0	0	0	0	0	0	0	0	0	0	0	0	0	0	0	0	0	0	0	0	0	0	0	0	0	0	0	0	0	0	0	0	0	0	0	0	0	0	0	0	0	0	0	0	0	0	0	0
ADORA3	0	0	0	0	0	0	0	0	0	0	0	0	0	0	0	0	0	0	0	0	0	0	0	0	0	0	0	0	0	0	0	0	0	0	0	0	0	0	0	0	0	0	0	0	0	0	0	0	0
RAP1A	0.457248	0.530901	0.342196	0.419698	0.350076	0.43321	0.691391	0.515276	0	0.529739	0.323667	0.437585	0.0999303	0.175414	0.545078	0.455085	0.298302	0.341543	0.339712	0.27212	0.692213	0.504819	0.141868	0.273238	0.662504	0.575613	0.400852	0	0	0.335416	0.540205	0.475478	0.168324	0.151852	0.71153	0.435212	0.542985	0.312746	0.205368	0.247278	0	0.534464	0.174472	0.498142	0.489587	0.63761	0	0.67785	0.302103
LINC01160	0.121179	0.300276	0.185664	0	0	0	0	0	0.118573	0.299545	0.22697	0.104173	0.0999303	0.0619539	0	0.0791158	0	0.341543	0.184213	0	0	0	0.566521	0.145923	0.0993066	0.121955	0	0	0	0.181705	0	0.311352	0.24293	0	0.454998	0.0869864	0	0	0	0	0	0	0	0	0.146617	0.260299	0	0.114404	0.0571205
INKA2	0	0	0	0	0	0	0	0	0	0	0	0	0	0	0	0	0	0	0	0	0	0	0	0	0	0	0	0	0	0	0	0	0	0	0	0	0	0	0	0	0	0	0	0	0	0	0	0	0
AL049557.1	0	0	0	0	0	0	0	0	0	0	0	0	0	0	0	0	0	0	0	0	0	0	0	0	0	0	0	0	0	0	0	0	0	0	0	0	0	0	0	0	0	0	0	0	0	0	0	0	0
DDX20	0.176673	0	0.0657933	0.189463	0	0.19629	0.200032	0.176136	0.224565	0.0837077	0.0617514	0	0.551386	0.120292	0.0774489	0.152429	0	0	0.0963422	0.145288	0.538218	0.283932	0.141868	0	0.0993066	0	0	0	0	0	0.306145	0	0.0876994	0.151852	0.109064	0.310075	0	0	0.205368	0.131263	0	0.132174	0.174472	0	0.332734	0	0	0.114404	0.111154
KCND3	0	0	0	0	0	0	0	0	0	0	0	0	0	0	0	0	0	0	0	0	0	0	0	0	0	0	0	0	0	0	0	0	0	0	0	0	0	0	0	0	0	0	0	0	0	0	0	0	0
KCND3-AS1	0	0	0	0	0	0	0	0	0	0	0	0	0	0	0	0	0	0	0	0	0	0	0	0	0	0	0	0	0	0	0	0	0	0	0	0	0	0	0	0	0	0	0	0	0	0	0	0	0
LINC01750	0	0	0	0	0	0	0	0	0	0	0	0	0	0	0	0	0	0	0	0	0	0	0	0	0	0	0	0	0	0	0	0	0	0	0	0	0	0	0	0	0	0	0	0	0	0	0	0	0
AL445426.1	0	0	0	0	0	0	0	0	0	0	0	0	0	0	0	0	0	0	0	0	0	0	0	0	0	0	0	0	0	0	0	0	0	0	0	0	0	0	0	0	0	0	0	0	0	0	0	0	0
CTTNBP2NL	0.0624239	0.0839348	0.0657933	0.0992119	0.15501	0.281654	0.105009	0.176136	0	0.160947	0.11991	0.104173	0.0999303	0.0619539	0	0.220732	0	0.127254	0	0	0	0	0.141868	0	0	0.230641	0.68622	0	0	0.0949741	0.164743	0	0.0876994	0.151852	0	0.167008	0	0	0.205368	0.131263	0	0.448031	0.452255	0.279774	0.274461	0.138595	0	0.217053	0.111154
WNT2B	0	0	0	0	0	0.102954	0	0	0	0.0837077	0	0	0	0	0	0	0	0	0	0	0	0	0	0	0	0	0	0	0	0	0	0	0	0.151852	0	0.0869864	0	0	0	0	0	0	0.174472	0	0	0	0	0	0
AL354760.1	0	0	0	0	0	0	0	0	0	0	0	0	0	0	0	0	0	0	0	0	0	0	0	0	0	0	0	0	0	0	0	0	0	0	0	0	0	0	0	0	0	0	0	0	0	0	0	0	0
ST7L	0	0	0.185664	0	0	0	0	0.091941	0	0	0	0	0	0	0	0	0.109622	0	0	0.145288	0.133298	0.283932	0	0	0	0	0	0.153447	0	0.0949741	0.164743	0	0.0876994	0	0	0	0	0.115462	0	0.0677835	0	0	0.174472	0	0	0.138595	0	0	0
CAPZA1	0.535644	0.75999	0.596675	1.16012	1.10262	0.681054	0.634336	0.674475	0.118573	0.874208	0.79311	0.687195	0.946396	1.04854	0.676166	1.06249	0.821724	0.735078	0.882072	0.577658	1.57897	0.283932	0.984576	0.741817	0.272478	0.938616	0.907972	0.508853	0.590538	0.640101	0.306145	0.796411	0.495683	0.504377	0.525559	0.49236	0.892929	0.742663	0.760753	0.684041	0	0.687706	0.847723	0.498142	1.1665	1.07588	0	0.395293	0.567689
MOV10	0.176673	0.233232	0.185664	0.0992119	0.15501	0.281654	0	0.253789	0.118573	0	0.0617514	0.104173	0.0999303	0.175414	0	0.0791158	0.208405	0	0.184213	0.145288	0.356114	0.283932	0	0	0.348979	0	0	0	0	0	0	0.114896	0	0	0.379077	0.241098	0	0	0	0	0	0	0.174472	0	0	0.138595	0	0.114404	0
AL603832.1	0	0	0	0.189463	0	0	0	0	0	0	0	0	0	0	0	0.0791158	0	0	0	0	0	0	0	0	0	0	0	0	0	0	0	0	0	0.151852	0	0	0	0	0	0	0	0	0	0	0	0	0	0	0
RHOC	0.572651	0.674544	0.633438	0.606719	0.461748	1.187	0.366644	1.00555	0.696697	0.798568	0.411834	0.687195	0.488926	0.369764	0.59071	0.64481	0.963932	0.798115	0.264982	0.661777	0.761143	0.283932	0.476048	0.579717	0.607175	0.886548	0.68622	0.603894	1.22814	0.404232	0.306145	0.548434	0.495683	0.598804	0.454998	0.546417	0.542985	0.852843	0.760753	0.531414	0.753706	1.22443	0.566717	0	0.439987	1.02386	0	0.395293	0.721784
AL603832.3	0	0	0	0	0	0	0	0	0	0	0	0	0	0	0	0	0	0	0	0	0	0	0	0	0	0	0	0	0	0	0	0	0	0	0	0	0	0	0	0	0	0	0	0	0	0	0	0	0
PPM1J	0	0	0	0	0	0.102954	0	0.091941	0	0	0	0.19851	0.0999303	0	0.0774489	0	0	0	0.0963422	0	0	0	0	0.145923	0	0.121955	0	0.153447	0	0	0	0	0	0	0	0.167008	0	0	0	0	0	0	0	0	0	0.138595	0	0	0.0571205
AL603832.2	0	0	0	0	0	0	0	0	0	0	0	0	0	0	0	0	0	0	0	0	0	0	0	0	0	0	0	0	0	0	0	0	0	0	0	0	0	0	0	0	0	0	0	0	0	0	0	0	0
FAM19A3	0	0	0	0	0	0	0	0	0	0	0	0	0	0	0	0	0	0	0	0	0	0	0	0	0	0	0	0	0	0	0	0	0	0	0	0	0	0	0	0	0	0	0	0	0	0	0	0	0
LINC01356	1.718	1.7755	2.3598	2.12887	1.70966	1.90914	0.978633	1.82458	2.11644	1.96175	2.28139	1.68486	1.13201	2.15242	2.43256	2.13912	1.96576	0	0.592822	0.145288	0.133298	0.504819	0.141868	0.579717	0	0.121955	0.68622	0.153447	0	0.335416	1.02636	0.217941	0.0876994	0	0.379077	1.55311	0	1.92786	0.205368	0.0677835	0.753706	0.132174	0	1.70831	0.332734	0	0	0.395293	0.5338
AL390729.1	0.121179	0	0.127524	0.0992119	0	0.19629	0	0	0	0	0.11991	0	0	0.120292	0	0	0	0.127254	0	0	0	0	0	0	0	0	0	0	0	0	0	0	0	0	0	0	0	0	0	0	0	0	0	0	0	0	0	0	0
SLC16A1	0.535644	0.530901	0.477509	0.714421	0.608868	0.833465	0.796575	0.85365	0.407833	0.758487	0.702685	0.973384	0.610174	0.878004	0.394176	0.64481	0.380779	0.913391	0.592822	0.145288	0.886204	1.375	0.984576	0.487614	0.486387	0.575613	1.69339	0.403822	0	0.786439	0.540205	0.73994	0.377271	1.031	0.379077	0.546417	0.307902	0.312746	0.205368	0.57181	0	0.687706	0.174472	0.829129	0.536843	0.968978	0	0.847263	0.257674
SLC16A1-AS1	0	0	0.292692	0.0992119	0.15501	0.102954	0.286804	0.176136	0.118573	0	0.0617514	0.284711	0.0999303	0.277303	0.279227	0.152429	0.109622	0.127254	0.0963422	0.384661	0	0	0.141868	0	0	0.328663	0	0	0	0.0949741	0	0.217941	0.0876994	0.283656	0.109064	0	0	0	0	0.0677835	0	0	0.174472	0	0.0759932	0	0	0.114404	0.211179
AL357055.3	0	0	0	0	0.0805056	0	0	0.091941	0	0	0	0	0	0	0	0	0.109622	0	0	0	0	0	0	0	0	0	0	0	0	0	0	0	0	0	0	0	0	0	0	0	0	0	0	0	0	0	0	0	0
LRIG2	0.0624239	0	0	0.189463	0	0.102954	0.105009	0.091941	0	0.232645	0.174872	0	0.190776	0	0.0774489	0	0.109622	0.127254	0.0963422	0.145288	0	0	0	0.145923	0.0993066	0.499876	0	0	0.590538	0.0949741	0	0.114896	0.0876994	0.283656	0.109064	0	0	0.115462	0.205368	0.0677835	0	0.132174	0	0	0.0759932	0.138595	0	0.310139	0.111154
MAGI3	0.0624239	0	0.0657933	0	0	0	0	0	0	0.0837077	0	0.104173	0.0999303	0	0	0	0.109622	0	0	0	0	0	0	0	0	0	0	0.28645	0	0	0	0.114896	0	0	0	0	0	0	0	0.131263	0	0	0	0	0	0	0	0.217053	0.0571205
PHTF1	0	0	0.0657933	0	0.350076	0.19629	0	0.091941	0.118573	0.232645	0	0.104173	0.190776	0.277303	0	0	0.109622	0.240127	0	0.27212	0.133298	0	0	0	0.0993066	0	0	0	0	0.335416	0.306145	0	0.24293	0	0.207394	0.0869864	0	0	0	0	0	0	0	0	0.274461	0	0	0	0.0571205
RSBN1	0.229248	0.0839348	0.185664	0.0992119	0.289186	0.3603	0.200032	0.176136	0.224565	0.160947	0.11991	0.104173	0.190776	0.175414	0.149328	0.344758	0	0.341543	0.184213	0.145288	0.618177	0.283932	0.141868	0	0.420041	0.328663	0.400852	0.508853	0	0.261511	0	0.311352	0.312355	0.283656	0.379077	0.167008	0.542985	0.115462	0	0.247278	0	0.2489	0.669412	0.96094	0.439987	0.368785	0	0.395293	0.111154
AL137856.1	0	0	0	0	0	0	0	0	0	0	0	0	0	0	0	0	0	0	0	0	0	0	0	0	0	0.121955	0	0	0	0	0	0	0	0	0	0	0	0	0	0	0	0	0	0	0	0	0	0	0
PTPN22	0	0	0	0	0	0	0	0	0	0	0	0	0	0	0	0	0	0	0	0	0	0	0	0	0	0	0	0	0	0	0	0	0	0	0	0	0	0	0	0	0	0	0	0	0	0	0	0	0
AP4B1-AS1	0	0	0	0.0992119	0	0	0	0	0	0	0.0617514	0	0	0	0	0	0	0	0.0963422	0	0	0	0	0	0	0	0	0	0	0	0.164743	0	0	0	0	0	0	0	0	0	0	0	0	0	0	0	0	0	0
BCL2L15	0	0	0	0	0	0	0	0	0	0	0	0	0.0999303	0	0	0	0	0	0	0	0	0	0	0	0	0	0	0	0	0	0	0	0	0	0	0	0	0	0	0	0	0	0	0	0	0	0	0	0
AP4B1	0	0	0	0	0	0.102954	0	0	0	0	0	0	0.0999303	0.0619539	0	0	0	0	0	0	0	0	0	0	0	0	0	0	0	0	0	0	0	0	0	0.0869864	0	0.115462	0.205368	0.131263	0	0	0	0	0	0.138595	0	0	0
DCLRE1B	0	0.0839348	0.0657933	0.0992119	0.15501	0	0	0.091941	0.224565	0	0.0617514	0	0	0	0	0.0791158	0.109622	0	0.0963422	0	0	0	0	0	0.0993066	0.121955	0.400852	0.153447	0	0.0949741	0	0	0	0	0	0	0.307902	0	0	0	0	0	0	0	0	0	0	0.114404	0
HIPK1-AS1	0	0	0	0	0	0	0	0	0	0	0	0	0	0	0	0	0	0.127254	0	0	0	0	0	0	0	0	0	0	0	0	0	0	0	0	0	0	0	0	0	0	0	0	0	0	0	0	0	0	0
HIPK1	0	0	0	0.0992119	0	0	0.200032	0.176136	0.224565	0.529739	0.174872	0	0	0.277303	0.0774489	0.220732	0.298302	0.240127	0.264982	0.27212	0.538218	0.283932	0.376568	0	0.0993066	0.230641	0.400852	0.153447	0.590538	0.261511	0.164743	0.311352	0.377271	0	0	0.167008	0	0	0.205368	0.300599	0	0	0	0	0.212581	0.138595	0	0.114404	0.111154
OLFML3	0.0624239	0.0839348	0.185664	0.189463	0.0805056	0.102954	0	0.253789	0.224565	0.299545	0.276487	0	0.0999303	0.120292	0.0774489	0	0.109622	0	0	0.27212	0.133298	0.685633	0	0	0.189636	0.328663	0.907972	0.28645	0.590538	0.91407	0	0	0.377271	0.598804	0.207394	0.3746	0	0.903691	0.760753	1.19828	0	0	0.847723	0	0.212581	0	0	0.310139	0.111154
SYT6	0	0	0	0.0992119	0.0805056	0	0	0	0	0.160947	0	0	0	0.0619539	0.0774489	0	0.109622	0	0	0.145288	0	0	0.266088	0	0.0993066	0.328663	0.400852	0	0	0	0	0.114896	0	0.283656	0	0.0869864	0	0.218961	0	0.190952	0	0	0.174472	0	0	0	0	0	0
AL121999.1	0	0	0	0	0	0	0	0	0	0	0	0	0	0	0	0	0	0	0	0	0	0	0	0	0	0	0	0	0	0	0	0	0	0	0	0	0	0	0	0	0	0	0	0	0	0	0	0	0
TRIM33	0.0624239	0.300276	0.0657933	0	0.289186	0	0.105009	0.325845	0.224565	0.421251	0.0617514	0.19851	0.274051	0.120292	0.0774489	0.220732	0.109622	0.341543	0.592822	0.27212	0.538218	0.283932	0.141868	0	0.0993066	0.417929	0.400852	0.28645	0	0.0949741	0.306145	0.114896	0.168324	0.151852	0.379077	0.0869864	0	0.115462	0	0.247278	0.753706	0.2489	0	0	0	0.138595	0	0.310139	0.257674
BCAS2	0.326769	0.875855	0.596675	0.714421	0.289186	0.624611	0.440578	0.393056	0.320392	0.421251	0.0617514	0.284711	0.665696	0.369764	0.716302	0.401442	0.593875	0.667798	0.264982	0.27212	0.886204	0.504819	0.376568	0.38616	0.420041	0.417929	0	0	0	0.181705	0.889008	0.311352	0.550015	0.504377	0.454998	0.241098	0.733187	0.852843	1.18777	0.247278	0	0.448031	0.847723	0.677268	0.744493	0.466646	0	0.114404	0.424647
DENND2C	0.0624239	0	0	0	0	0	0	0	0.118573	0	0	0.104173	0.0999303	0	0	0	0	0.127254	0.0963422	0.27212	0.250899	0.504819	0	0	0	0.121955	0	0	0	0.0949741	0.164743	0.114896	0.0876994	0.151852	0	0	0	0.115462	0.205368	0	0	0	0.174472	0	0	0	0	0	0.111154
AMPD1	0	0	0	0	0	0	0	0	0	0	0	0	0	0	0	0	0	0	0	0	0	0	0	0	0	0	0	0	0	0	0	0	0	0	0	0	0	0	0	0	0	0	0	0	0	0	0	0	0
NRAS	0.37218	0.478038	0.185664	0.419698	0.224347	0.43321	0.200032	0.515276	0.118573	0.160947	0.276487	0.687195	0.350921	0.369764	0.338352	0.220732	0.380779	0.127254	0.184213	0.485808	0.250899	0	0.266088	0.38616	0.272478	0.230641	0	0.403822	0.590538	0.0949741	0.164743	0.396779	0.24293	0.400094	0.296916	0.3746	0.307902	0.218961	0	0.247278	0	0.448031	0.322978	0	0.387798	0.260299	1.44665	0.217053	0.302103
CSDE1	0.882567	0.800122	1.19761	1.0925	1.3908	1.21955	0.891742	1.30736	0.696697	0.909986	1.24824	0.840493	1.19757	1.09236	1.04806	1.11784	1.00717	1.23626	1.36939	1.25332	1.41997	1.375	1.23512	1.34232	1.49186	1.41412	0.907972	1.38259	1.61438	1.54465	0.639455	1.61303	1.00852	1.24122	1.26275	1.40854	0.733187	0.852843	1.37718	0.960527	0	0.991651	1.1901	0.677268	1.00687	1.4163	1.44665	0.897906	0.973025
SIKE1	0.229248	0.478038	0.292692	0.189463	0.350076	0.102954	0.286804	0.456032	0	0.362248	0.174872	0.506067	0.610174	0.175414	0.394176	0.600646	0.298302	0.517917	0.264982	0.145288	0.761143	0	0.376568	0.881269	0.272478	0.121955	0.68622	0	0	0.404232	0.540205	0.396779	0.377271	0.283656	0	0.241098	0.307902	0.618823	0	0.300599	0	0.448031	0.452255	0.279774	0.489587	0.368785	0	0.473761	0.385444
SYCP1	0	0.161367	0	0	0	0	0	0	0	0	0	0	0	0.0619539	0	0.0791158	0	0	0	0	0	0	0	0	0	0	0	0	0	0	0	0	0	0	0	0	0	0	0	0.0677835	0	0	0	0	0	0	0	0	0
TSHB	0	0	0	0	0	0	0	0	0	0	0	0	0	0	0	0	0	0	0	0	0	0	0	0	0	0	0	0	0	0	0	0	0	0	0	0	0	0	0	0	0	0	0	0	0	0	0	0	0
TSPAN2	0	0	0	0	0	0	0	0	0	0	0	0	0	0	0	0	0	0.127254	0	0	0	0	0	0	0	0.121955	0	0	0	0	0	0	0	0	0	0	0	0	0	0	0	0	0	0	0.0759932	0	0	0	0
LINC01765	0	0	0	0	0	0	0	0	0	0	0	0	0	0	0	0	0	0	0	0	0	0	0	0	0	0	0	0	0	0	0	0	0	0	0	0	0	0	0	0	0	0	0	0	0	0	0	0	0
AL512638.2	0	0	0	0	0	0	0	0	0	0	0	0	0	0	0	0	0	0	0	0	0	0	0	0	0	0	0	0	0	0	0	0	0	0	0	0	0	0	0	0	0	0	0	0	0	0	0	0	0
NGF	0	0	0	0	0	0	0	0	0	0	0	0	0	0	0	0	0	0	0	0	0	0	0	0	0	0	0	0	0	0	0	0	0	0	0	0	0	0	0	0	0	0	0	0	0	0	0	0	0
VANGL1	0.121179	0.0839348	0.127524	0	0	0.102954	0	0	0.118573	0.160947	0.174872	0.104173	0.0999303	0	0	0	0.109622	0.240127	0.0963422	0.27212	0	0	0.141868	0	0.189636	0	0	0	0	0	0	0.114896	0.0876994	0	0	0	0.307902	0	0	0	0	0	0	0	0	0	0	0	0.0571205
CASQ2	0	0	0	0	0	0	0	0	0	0	0	0	0	0	0	0	0	0	0	0	0	0	0	0	0	0	0	0	0	0	0	0	0	0	0	0	0	0	0	0	0	0	0	0	0	0	0	0	0
NHLH2	0.0624239	0.0839348	0.0657933	0.0992119	0	0	0	0	0	0	0.0617514	0	0	0	0	0	0	0	0	0	0	0	0	0	0	0	0	0	0	0.0949741	0	0	0	0	0	0	0.733187	0	0	0	0	0	0	0	0	0	0	0.114404	0
LINC01649	0	0	0	0	0	0.102954	0	0	0	0	0	0	0	0	0.0774489	0	0.208405	0	0	0	0	0	0	0	0	0	0	0	0	0	0	0	0	0	0	0	0	0	0	0	0	0	0	0	0	0	0	0	0
SLC22A15	0	0	0	0	0	0	0	0	0	0	0	0.104173	0	0	0	0	0	0	0	0	0.133298	0	0	0	0	0	0	0	0	0	0	0	0	0	0	0	0	0	0	0	0	0	0	0	0	0.138595	0	0	0
AL365318.1	0	0	0	0	0	0	0	0	0	0	0	0	0	0	0	0	0	0	0	0	0	0	0	0	0	0	0	0	0	0	0	0	0	0	0	0	0	0	0	0	0	0	0	0	0	0	0	0	0
MAB21L3	0	0	0	0	0	0	0	0	0	0	0	0	0	0	0	0	0	0	0	0	0	0	0	0	0	0	0	0	0	0	0	0	0	0	0	0	0	0	0	0	0	0	0	0	0	0	0	0	0
LINC01779	0	0	0	0	0	0	0	0	0	0	0	0	0	0	0	0	0	0	0	0	0	0	0	0	0	0	0	0	0	0	0	0	0	0	0	0	0	0	0	0	0	0	0	0	0	0	0	0	0
ATP1A1	0.279197	0.478038	0.55851	0.348684	0.696152	0.785197	0.573827	0.515276	0.920549	0.476965	0.492853	0.791959	0.610174	0.532418	0.497264	0.284666	0.380779	0.913391	0.0963422	0.485808	0.692213	1.375	0.86366	0.813972	0.764748	0.499876	1.69339	0.508853	1.4398	0.335416	0.812541	0.475478	0.312355	0.504377	0.81871	0.49236	0.307902	0.852843	1.03809	0.648012	0	0.448031	0.566717	0.498142	0.274461	0.713251	0	0.114404	0.385444
LINC01762	0	0	0	0	0	0	0	0	0	0	0	0	0	0	0	0	0	0	0	0	0	0	0	0	0	0	0	0	0	0	0	0	0	0	0	0	0	0	0	0	0	0	0	0	0	0	0	0	0
AL136376.1	0	0	0	0	0	0	0	0	0	0	0	0	0	0	0	0	0	0	0	0	0	0	0	0	0	0	0	0	0	0	0	0	0	0	0	0	0	0	0	0	0	0	0	0	0	0	0	0	0
AL390066.1	0	0	0	0	0	0	0	0	0	0	0	0	0	0	0	0	0	0	0	0	0	0	0	0	0	0	0	0	0	0	0	0	0	0	0	0	0	0	0	0	0	0	0	0	0	0	0	0	0
CD58	0.0624239	0	0	0	0.0805056	0	0	0	0	0	0	0	0	0	0.0774489	0.0791158	0	0	0	0	0	0	0	0	0	0	0	0	0	0	0	0	0	0	0	0	0	0	0	0.0677835	0	0	0	0	0	0	0	0	0
IGSF3	0.121179	0	0	0	0.0805056	0	0	0.091941	0.118573	0.421251	0.0617514	0.104173	0	0.120292	0	0	0.109622	0	0.184213	0	0	0	0	0.273238	0.0993066	0	0	0	0.590538	0.0949741	0	0	0	0.151852	0	0	0	0	0	0	0	0.132174	0	0.279774	0	0	0	0.114404	0.111154
C1orf137	0	0	0	0	0	0	0	0	0	0	0	0	0	0	0	0	0	0	0	0	0	0	0	0	0	0	0	0	0	0	0	0	0	0	0	0	0	0	0	0	0	0	0	0	0	0	0	0	0
CD2	0	0	0	0	0	0	0	0	0	0	0	0	0	0	0	0	0	0	0	0	0	0	0	0	0	0	0	0	0	0	0	0	0	0	0	0	0	0	0	0	0	0	0	0	0	0	0	0	0
AL157904.1	0	0	0	0	0	0	0	0	0	0	0	0	0	0	0	0	0	0	0	0	0	0	0	0	0	0	0	0	0	0	0	0	0	0	0	0	0	0	0	0	0	0	0	0	0	0	0	0	0
PTGFRN	0	0.0839348	0.127524	0.0992119	0	0	0.200032	0	0.118573	0.0837077	0.11991	0.104173	0	0	0.0774489	0.152429	0	0	0	0	0	0	0.141868	0.145923	0	0	0	0	0.959318	0.181705	0	0	0.0876994	0	0	0.0869864	0	0.218961	0	0	0	0.132174	0	0.279774	0.146617	0	0	0.114404	0.111154
CD101	0	0	0	0	0	0	0	0	0	0	0	0	0	0	0	0	0	0	0	0	0	0	0	0	0	0	0	0	0	0	0	0	0	0	0	0	0	0	0	0	0	0	0	0	0	0	0	0	0
AL445231.1	0	0	0	0	0	0	0	0	0	0	0	0	0	0	0	0	0	0	0	0	0	0	0	0	0	0	0	0	0	0	0	0	0	0	0	0	0	0	0	0	0	0	0	0	0	0	0	0	0
TTF2	0.279197	0.0839348	0.185664	0.0992119	0.350076	0.501163	0.440578	0.176136	0.118573	0.529739	0.0617514	0.104173	0.190776	0.0619539	0.0774489	0.284666	0	0.127254	0.264982	0.384661	0.356114	0.838705	0.141868	0.273238	0.0993066	0.575613	0	0.403822	0	0.261511	0.430007	0.114896	0.0876994	0.504377	0.109064	0.241098	0	0.218961	0	0.351221	0	0.2489	0.452255	0	0.212581	0	0	0.310139	0.211179
TRIM45	0	0	0	0	0	0	0.105009	0	0	0	0	0	0	0	0	0	0	0	0	0	0	0	0	0	0	0	0	0	0	0	0	0	0	0	0	0	0	0	0	0.0677835	0	0.132174	0	0.279774	0	0	0	0	0
VTCN1	0	0	0	0	0	0	0	0	0	0	0	0	0	0	0	0	0	0	0	0	0	0	0	0	0	0	0	0	0	0	0	0	0	0	0	0	0	0	0	0	0	0	0	0	0	0	0	0	0
LINC01525	0	0	0	0	0	0	0	0	0	0	0	0	0	0	0	0	0	0	0	0	0	0	0	0	0	0	0	0	0	0	0	0	0	0	0	0	0	0	0	0	0	0	0	0	0	0	0	0	0
AL358072.1	0	0	0	0	0	0	0	0	0	0	0	0	0	0	0	0	0	0	0	0	0	0	0	0	0	0	0	0	0	0	0	0	0	0	0	0	0	0	0	0	0	0	0	0	0	0	0	0	0
MAN1A2	0.176673	0.233232	0.185664	0.189463	0.461748	0.19629	0.366644	0.176136	0.118573	0.299545	0.323667	0.19851	0.190776	0.227656	0.216385	0.344758	0.208405	0.517917	0.339712	0	0.133298	0.283932	0.141868	0.273238	0.272478	0.417929	0	0.153447	0	0.335416	0	0.217941	0.0876994	0.400094	0.379077	0.167008	0	0.312746	0.205368	0.131263	0	0.353414	0.174472	0.279774	0.212581	0.368785	0	0.310139	0.344642
AL157902.1	0	0	0	0	0	0	0	0	0	0	0	0	0	0	0	0	0	0	0	0	0	0	0	0	0	0	0	0	0	0	0	0	0	0	0	0	0	0	0	0	0	0	0	0	0	0	0	0	0
TENT5C	0	0	0	0	0	0	0	0	0	0	0	0	0	0	0	0.0791158	0	0	0	0	0	0	0	0	0	0	0	0	0	0	0.164743	0	0	0	0	0	0.307902	0.218961	0	0	0	0	0	0	0	0	0	0	0.0571205
GDAP2	0.0624239	0	0.0657933	0.189463	0	0.19629	0	0.091941	0	0.0837077	0	0	0	0	0	0	0	0	0	0.145288	0.356114	0	0	0	0	0.230641	0	0	0	0	0.164743	0.217941	0	0	0	0.167008	0	0.115462	0	0.190952	0	0	0	0	0.0759932	0.138595	0	0	0
WDR3	0.37218	0.233232	0.127524	0	0.461748	0	0.105009	0.325845	0	0.160947	0	0.19851	0.350921	0.412974	0.216385	0.284666	0.109622	0.127254	0.264982	0.384661	0.451306	0	0.141868	0	0.272478	0	0	0.28645	0.590538	0.0949741	0.540205	0.114896	0.0876994	0.283656	0.109064	0.241098	0	0.312746	0.205368	0.0677835	0.753706	0.132174	0.174472	0	0.146617	0.138595	0	0	0.111154
SPAG17	0	0	0	0	0	0	0	0	0	0	0	0	0	0	0	0	0	0	0	0	0.133298	0	0	0	0	0	0	0	0	0	0	0	0	0	0	0	0	0	0	0	0	0	0	0	0	0	0	0	0.0571205
TBX15	0	0	0	0	0	0	0	0	0	0	0	0	0	0	0	0	0	0	0	0	0	0	0	0	0.0993066	0	0	0	0	0	0	0	0	0	0	0	0	0	0	0	0	0	0	0	0	0	0	0	0
AL139420.1	0	0	0	0	0	0	0	0	0	0	0	0	0	0	0	0	0	0	0	0	0	0	0	0	0	0	0	0	0	0	0	0	0	0	0	0	0	0	0	0	0	0	0	0	0	0	0	0	0
AL139420.2	0	0	0	0	0	0	0	0	0	0	0	0	0	0	0	0	0	0	0	0	0	0	0	0	0	0	0	0	0	0	0	0	0	0	0	0	0	0	0	0	0	0	0	0	0	0	0	0	0
WARS2	0.229248	0.161367	0.0657933	0.0992119	0	0	0.105009	0	0	0.0837077	0.0617514	0	0	0.0619539	0.149328	0	0	0	0.184213	0	0	0	0.141868	0	0	0	0	0.153447	0	0	0.306145	0	0	0	0.207394	0	0	0	0	0.0677835	0	0.132174	0	0	0	0	0	0.114404	0.0571205
WARS2-IT1	0	0	0	0	0	0	0	0	0	0	0	0	0	0	0	0	0	0	0	0	0	0	0	0	0	0	0	0	0	0	0	0	0	0	0	0	0	0	0	0	0	0	0	0	0	0	0	0	0
AL359915.2	0.0624239	0	0	0	0	0.102954	0	0	0	0.160947	0	0	0.0999303	0	0	0	0	0	0	0	0	0	0	0	0	0	0	0	0	0.0949741	0	0	0	0.151852	0	0	0	0.115462	0	0	0	0	0	0	0	0	0	0	0.0571205
AL359915.1	0	0	0	0	0	0	0	0	0	0	0	0	0	0	0	0	0	0	0	0	0	0	0	0	0	0	0	0	0	0	0	0	0	0	0	0	0	0	0	0	0	0	0	0	0	0	0	0	0
LINC01780	0	0	0	0	0	0	0	0	0	0	0	0	0	0	0	0	0	0	0	0	0	0	0	0	0	0	0	0	0	0	0	0	0	0	0	0	0	0	0	0	0	0	0	0	0	0	0	0	0
HAO2	0	0	0	0	0	0	0	0	0	0	0	0	0	0	0	0	0	0	0	0	0	0	0	0	0	0	0	0	0	0	0	0	0	0	0	0	0	0	0	0	0	0	0	0	0	0	0	0	0
HSD3B2	0	0	0	0	0	0	0	0	0	0	0	0	0	0	0	0	0	0	0	0	0	0	0	0	0	0	0	0	0	0	0	0	0	0	0	0	0	0	0	0	0	0	0	0	0	0	0	0	0
HSD3B1	0.121179	0.300276	0.127524	0	0.15501	0	0.105009	0	0	0.0837077	0.0617514	0.104173	0	0.0619539	0.149328	0.0791158	0.208405	0	0.0963422	0	0.133298	0.283932	0.141868	0	0	0.121955	0	0	0	0.0949741	0	0.217941	0	0	0.109064	0.0869864	0	0	0	0	0.753706	0	0.322978	0	0	0	0	0.114404	0.162417
ZNF697	0.176673	0	0.127524	0	0	0	0.105009	0.091941	0.118573	0.0837077	0	0	0.0999303	0.0619539	0.279227	0	0.208405	0	0	0	0	0	0	0.273238	0.0993066	0	0	0	0	0.181705	0.164743	0.114896	0	0	0	0.0869864	0	0.115462	0	0.0677835	0	0	0	0	0	0	0	0.114404	0
PHGDH	0.497214	0.478038	0.518829	0.348684	0.737094	0.56479	0.691391	1.04017	1.22139	0.362248	0.22697	0.740948	1.19757	0.120292	0.86245	0.401442	0.769442	1.01674	0.647219	0.661777	0.133298	1.45475	1.27849	0.664048	1.19298	0.988107	1.49328	1.09532	2.28793	0.87331	1.25483	0.396779	1.1041	1.37417	1.35605	0.49236	1.25959	0.903691	0.953911	1.13269	0	0.614018	1.13037	0.96094	0.781309	1.37957	0	0.614338	0.632203
HMGCS2	0	0	0	0	0	0	0	0	0	0	0	0	0	0	0	0	0	0	0	0	0	0	0	0	0	0	0	0	0	0	0	0	0	0	0	0	0	0	0	0	0	0	0	0	0	0	0	0	0
REG4	0	0	0	0	0	0	0	0	0	0	0	0	0	0	0	0	0	0	0	0	0	0	0	0	0	0	0	0	0	0	0	0	0	0	0	0	0	0	0	0	0	0	0	0	0	0	0	0	0
ADAM30	0	0	0	0	0	0	0	0	0	0	0	0	0	0	0	0	0	0	0	0	0	0	0	0	0	0	0	0	0	0	0	0	0	0	0	0	0	0	0	0	0	0	0	0	0	0	0	0	0
NOTCH2	0.229248	0.0839348	0	0	0	0	0	0	0	0.0837077	0.0617514	0	0.0999303	0	0	0.220732	0	0	0.0963422	0.145288	0.133298	0	0	0.145923	0	0.230641	0	0.153447	0	0.0949741	0.164743	0	0	0.151852	0	0.0869864	0	0.218961	0	0	0	0	0	0	0.0759932	0	0	0	0
AC245008.1	0	0	0	0	0	0	0	0	0	0	0	0	0	0	0	0	0	0	0	0	0	0	0	0	0	0	0	0	0	0	0	0	0	0	0	0	0	0	0	0	0	0	0	0	0	0	0	0	0
SEC22B	0.121179	0.233232	0.127524	0.0992119	0.461748	0.19629	0.105009	0.325845	0.224565	0.232645	0.22697	0.364066	0.0999303	0.324602	0.338352	0.220732	0.109622	0	0.184213	0.145288	0.356114	0.283932	0.376568	0.38616	0.0993066	0	0	0.153447	0	0.261511	0.540205	0.396779	0.24293	0.400094	0.207394	0.241098	0	0.312746	0	0.131263	0	0.353414	0.322978	0.279774	0.332734	0.466646	0	0.217053	0.211179
NBPF26	0	0.0839348	0	0	0.15501	0	0	0.091941	0	0	0	0	0	0.120292	0.0774489	0	0	0	0	0.145288	0.250899	0	0	0	0	0.121955	0	0	0.590538	0.0949741	0	0	0	0	0	0.0869864	0	0	0	0	0	0.2489	0	0	0.146617	0	0	0	0.0571205
PPIAL4A	0	0	0	0	0	0	0	0	0	0	0	0	0	0	0	0	0	0	0	0	0	0	0	0	0	0	0	0	0	0	0	0	0	0	0	0	0	0	0	0	0	0	0	0	0	0	0	0	0
LINC00623	0.229248	0.233232	0.389364	0	0.289186	0.43321	0.105009	0.176136	0.48824	0.0837077	0.323667	0.364066	0	0.324602	0.216385	0.0791158	0.208405	0	0.264982	0	0	0	0.141868	0.487614	0.0993066	0.230641	0.400852	0.28645	0	0.468617	0	0.311352	0.168324	0.283656	0	0.167008	0.307902	0	0	0	0	0	0	0	0.146617	0.368785	0	0.217053	0.302103
FCGR1B	0	0	0	0	0	0	0	0	0	0	0	0	0	0	0	0	0	0	0	0	0	0	0	0	0	0	0	0	0	0	0	0	0	0	0	0	0	0	0	0	0	0	0	0	0	0	0	0	0
AC244453.3	0	0	0	0	0	0	0	0	0	0	0	0	0	0	0	0	0	0	0	0	0	0	0	0	0	0	0	0	0	0	0	0	0	0	0	0	0	0	0	0	0	0	0	0	0	0	0	0	0
AC244453.2	0	0	0	0	0	0	0	0	0	0	0	0	0	0	0	0	0	0	0	0	0	0	0	0	0	0	0	0	0	0	0	0	0	0	0	0	0	0	0	0	0	0	0	0	0	0	0	0	0.0571205
AC244453.1	0	0	0	0	0	0	0	0	0	0	0	0	0	0	0	0	0	0	0	0	0	0	0	0	0	0	0	0	0	0	0	0	0	0	0	0	0	0	0	0	0	0	0	0	0	0	0	0	0
FAM72B	0	0	0	0	0.15501	0.102954	0	0	0	0	0	0.104173	0	0	0.149328	0	0	0	0.0963422	0	0	0	0	0	0.0993066	0	0	0	0	0	0	0	0	0	0	0	0	0	0	0	0	0.132174	0	0	0	0	0	0	0
SRGAP2C	0	0	0	0.0992119	0	0.102954	0.200032	0	0	0.0837077	0	0	0	0	0.216385	0	0.109622	0.127254	0.0963422	0.145288	0.356114	0.283932	0	0	0.272478	0.121955	0.400852	0.153447	0	0	0	0.311352	0	0	0.109064	0.0869864	0.307902	0.218961	0	0	0	0.448031	0.174472	0	0.0759932	0.138595	0	0.114404	0.0571205
SRGAP2-AS1	0	0	0	0	0	0	0	0	0	0	0	0	0	0	0	0	0	0	0	0	0	0	0	0	0	0	0	0	0	0	0	0	0	0	0	0	0	0	0	0	0	0	0	0	0	0	0	0	0
AC244021.1	0	0	0	0	0	0	0	0	0	0	0	0	0	0	0	0	0	0	0	0	0	0	0	0	0	0	0	0	0	0	0	0	0	0	0	0	0	0	0	0	0	0	0	0	0	0	0	0	0
AC244021.2	0	0	0	0	0	0	0	0	0	0	0	0	0	0	0	0	0	0	0	0	0	0	0	0	0	0	0	0	0	0	0	0	0	0	0	0	0	0	0	0	0	0	0	0	0	0	0	0	0
AL592494.1	0	0	0	0	0	0	0	0	0	0	0	0	0	0	0	0	0	0	0	0	0	0	0	0	0	0	0	0	0	0	0	0	0	0	0	0	0	0	0	0	0	0	0	0	0	0	0	0	0
AL592494.3	0	0	0	0	0	0	0	0	0	0	0	0	0	0	0	0	0	0	0.0963422	0	0	0	0	0	0	0	0	0	0	0	0	0	0	0	0	0	0	0	0	0.0677835	0	0	0	0	0	0	0	0	0
LINC01691	0	0	0	0	0	0	0	0	0	0	0	0	0	0	0	0	0	0	0	0	0	0	0	0	0	0	0	0	0	0	0	0	0	0	0	0	0	0	0	0	0	0	0	0	0	0	0	0	0
AC239859.3	0	0	0	0	0	0	0	0	0	0	0	0	0	0	0	0	0	0	0	0	0	0	0	0	0	0	0	0	0	0	0	0	0	0	0	0	0	0	0	0	0	0	0	0	0	0	0	0	0
AC239800.2	0	0	0	0	0	0	0	0	0	0	0	0	0	0	0	0	0	0	0	0	0	0	0	0	0	0	0	0	0	0	0	0	0	0	0	0	0	0	0	0	0	0	0	0	0	0	0	0	0
AC239800.3	0	0	0	0	0	0	0	0	0	0	0	0	0	0	0	0	0	0	0	0	0	0	0	0	0	0	0	0	0	0	0	0	0	0	0	0	0	0.115462	0	0.0677835	0	0	0	0	0	0	0	0	0
AC239798.2	0	0	0	0	0	0	0	0	0	0	0	0	0	0	0	0	0	0	0	0	0	0	0	0	0	0	0	0	0	0	0	0	0	0	0	0	0	0	0	0	0	0	0	0	0	0	0	0	0
AC246680.1	0	0	0	0	0	0	0	0	0	0	0	0	0	0	0	0	0	0	0	0	0	0	0	0	0	0	0	0	0	0	0	0	0	0	0	0	0	0	0	0	0	0	0	0	0	0	0	0	0
HIST2H3PS2	0	0	0	0	0	0	0	0	0	0	0	0	0	0	0	0	0	0	0	0	0	0	0	0	0	0	0	0	0	0	0	0	0	0	0	0	0	0	0	0	0	0	0	0	0	0	0	0	0
FAM72C	0.0624239	0	0.0657933	0	0	0	0	0	0	0	0	0	0	0	0.0774489	0	0	0	0.0963422	0	0	0.283932	0	0	0.0993066	0	0	0	0	0	0	0	0	0	0	0	0	0	0	0.0677835	0	0.132174	0	0.279774	0	0	0	0	0.0571205
IGKV1OR1-1	0	0	0	0	0	0	0	0	0	0	0	0	0	0	0	0	0	0	0	0	0	0	0	0	0	0	0	0	0	0	0	0	0	0	0	0	0	0	0	0	0	0.132174	0	0	0	0	0	0	0
AC245595.1	0.229248	0.674544	0.127524	0.0992119	0	0	0.105009	0.176136	0.224565	0.362248	0.276487	0	0.0999303	0.175414	0	0.344758	0.208405	0	0.184213	0.27212	0.886204	0	0	0.145923	0	0.121955	0	0.153447	0	0.261511	0.164743	0.114896	0.168324	0	0.207394	0	0	0.398485	0.760753	0.0677835	0	0.132174	0	0	0.274461	0.368785	0	0	0.344642
PPIAL4E	0	0	0	0	0	0	0	0	0	0	0	0	0	0	0	0	0	0	0	0	0	0	0	0	0	0	0	0	0	0	0	0	0	0	0	0	0	0	0	0	0	0	0	0	0	0	0	0	0
AC246785.3	0	0	0	0	0	0	0	0	0	0	0	0	0	0	0	0	0	0	0	0	0	0	0	0	0	0	0	0	0	0	0	0	0	0	0	0	0	0	0	0	0	0	0	0.279774	0	0	0	0	0
NBPF15	0	0.0839348	0.0657933	0	0	0	0	0	0	0.0837077	0	0	0.0999303	0	0	0.152429	0	0	0	0.145288	0	0	0.141868	0	0	0	0	0.153447	0	0.0949741	0	0.114896	0	0	0	0.0869864	0	0	0	0	0	0.2489	0.174472	0	0.146617	0	0	0	0
PPIAL4F	0	0	0	0	0	0	0	0	0	0	0	0	0	0	0	0	0	0	0	0	0	0	0	0	0	0	0	0	0	0	0	0	0	0	0	0	0	0	0	0	0	0	0	0	0	0	0	0	0
LINC01632	0	0	0	0	0	0	0	0	0	0	0	0	0	0	0	0	0	0	0	0	0	0	0	0	0	0	0	0	0	0	0	0	0	0	0	0	0	0	0	0	0	0	0	0	0	0	0	0	0
FP700111.1	0	0	0	0	0	0	0	0	0	0	0	0	0	0	0	0	0	0	0	0	0	0	0	0	0	0	0	0	0	0	0	0	0	0	0	0	0	0	0	0	0	0	0	0	0	0	0	0	0
SRGAP2B	0.121179	0.0839348	0.0657933	0	0	0.102954	0.105009	0	0.118573	0	0	0	0	0.120292	0.0774489	0	0	0	0	0	0	0	0	0	0.0993066	0.121955	0	0	0	0	0	0	0	0	0.109064	0	0.307902	0.115462	0	0.131263	0	0.353414	0	0	0.536843	0.138595	0	0	0.0571205
FAM72D	0.0624239	0	0	0	0.0805056	0	0	0.091941	0	0	0	0	0	0.120292	0.0774489	0	0	0	0.0963422	0	0	0	0	0	0	0	0.400852	0	0	0.0949741	0	0	0.0876994	0	0	0	0	0.115462	0	0.190952	0	0.2489	0	0	0	0	0	0	0
PPIAL4D	0	0	0	0	0	0	0	0	0	0	0	0	0	0	0	0	0	0	0	0	0	0	0	0	0	0	0	0	0	0	0	0	0	0	0	0	0	0	0	0	0	0	0	0	0	0	0	0	0
AC245014.3	0	0	0	0	0	0	0	0	0	0	0	0	0	0	0	0	0	0	0	0	0	0	0	0	0	0	0	0	0	0	0	0	0	0	0	0	0	0	0	0	0	0	0	1.18167	0	0	0	0	0
AC245014.1	0	0	0	0	0	0	0	0	0	0	0	0	0.0999303	0	0	0	0	0	0	0	0	0	0	0	0	0	0	0	0	0	0	0	0	0	0	0	0	0	0	0	0	0	0	0	0	0	0	0	0
NBPF20	0.0624239	0.300276	0.0657933	0.0992119	0.224347	0.102954	0.286804	0	0.118573	0	0.0617514	0	0.0999303	0.0619539	0	0	0.109622	0.127254	0.0963422	0.27212	0	0	0.476048	0	0.0993066	0	0	0	0.590538	0	0.164743	0	0	0	0.109064	0	0	0	0	0.0677835	0	0	0.174472	0	0.212581	0	0	0	0.162417
GPR89A	0.0624239	0.161367	0.127524	0	0	0.281654	0	0.253789	0	0	0	0	0.274051	0	0	0	0.208405	0	0.0963422	0.27212	0.250899	0.504819	0.141868	0	0.0993066	0.230641	0.400852	0.153447	0.590538	0.181705	0.306145	0.114896	0	0.283656	0.109064	0.0869864	0.307902	0.218961	0	0.190952	0	0	0.322978	0	0.212581	0.260299	0	0.114404	0.257674
PDZK1	0	0	0	0	0	0	0	0	0	0	0	0	0	0	0	0	0	0	0	0	0	0	0	0	0	0	0	0	0	0	0	0	0	0	0	0	0	0	0	0	0	0	0	0	0	0	0	0	0
CD160	0	0	0	0	0	0	0	0	0	0	0	0	0	0	0	0	0	0	0	0	0	0	0	0	0	0	0	0	0	0	0	0	0	0	0	0	0	0	0	0	0	0	0	0	0	0	0	0	0
RNF115	0.535644	0.161367	0.389364	0.189463	0.461748	0.43321	0.286804	0.393056	0.118573	0.529739	0.276487	0.364066	0.488926	0.277303	0.394176	0.344758	0.208405	0.127254	0.409244	0.577658	0.943319	0.685633	0.476048	0.38616	0.348979	0.499876	0.907972	0	0.590538	0.468617	0.306145	0.217941	0.601546	0.598804	0.525559	0.3746	0.542985	0.312746	0	0.351221	0.753706	0.448031	0.322978	0	0.581966	0.368785	0	0.614338	0.385444
POLR3C	0.0624239	0.161367	0	0.0992119	0.0805056	0.281654	0.200032	0.176136	0.118573	0.299545	0	0	0.350921	0.120292	0.0774489	0	0.109622	0	0.0963422	0.145288	0.133298	0	0.476048	0	0.348979	0.417929	0	0.153447	0	0.181705	0.164743	0	0	0.283656	0.109064	0	0.307902	0	0	0.0677835	0	0.2489	0.174472	0.498142	0.212581	0.260299	0	0	0.211179
NUDT17	0.0624239	0	0	0	0	0	0	0	0	0	0	0	0	0	0	0	0.109622	0	0	0	0	0	0	0	0	0	0	0	0	0	0	0	0.0876994	0	0	0	0	0	0	0	0	0	0	0	0	0	0	0	0
PIAS3	0	0.233232	0.185664	0	0.0805056	0	0.105009	0.091941	0	0.0837077	0.174872	0	0.0999303	0.227656	0.216385	0.152429	0.208405	0.341543	0.184213	0.27212	0	0	0.141868	0.273238	0.189636	0.230641	0	0	0	0.468617	0	0.114896	0.168324	0	0.207394	0.0869864	0	0	0	0.190952	0	0.353414	0	0	0.0759932	0.138595	0	0.114404	0.0571205
ANKRD35	0.0624239	0.58111	0	0.0992119	0	0	0.440578	0.091941	0	0.0837077	0.0617514	0.104173	0.350921	0.175414	0.676166	0.152429	0.380779	0.240127	0	0	0	0	0	0.273238	0.348979	0.230641	0.400852	0.28645	0	0.335416	0	0.114896	0	0	0	0.310075	0	0	0	0	0	0	0	0	0	0.138595	0	0	0.111154
ITGA10	0	0	0	0	0	0	0	0	0	0	0	0.19851	0	0	0	0	0	0	0	0	0	0	0	0	0	0	0	0	0	0	0	0	0	0	0	0	0	0	0	0	0	0	0	0	0	0	0	0	0
AC243547.1	0	0	0	0	0	0	0	0	0	0	0	0	0	0	0	0	0	0	0	0	0	0	0	0	0	0	0	0	0	0	0	0	0	0	0	0	0	0	0	0	0	0	0	0	0	0	0	0	0
PEX11B	0	0	0	0	0	0.102954	0	0.091941	0	0	0	0.104173	0	0.120292	0.0774489	0	0	0.127254	0	0.27212	0	0	0.141868	0.145923	0	0.121955	0	0	0	0.181705	0.164743	0.114896	0	0	0	0.0869864	0	0	0.205368	0.0677835	0	0	0	0	0	0.138595	0	0	0.111154
RBM8A	1.77418	1.48495	1.55611	1.3662	1.88963	1.7146	1.73171	1.63723	1.06068	1.85837	1.35233	1.90348	2.13555	1.3041	1.54846	1.78167	1.49866	1.53988	1.20181	1.86764	2.11289	1.45475	1.57083	1.16299	1.36694	1.0803	1.86005	1.20052	1.4398	1.27826	1.95855	0.994952	1.61602	1.031	1.63869	1.09841	0.733187	1.0846	2.37983	1.23973	0.753706	1.09135	1.39869	2.13122	1.95721	1.84873	2.63873	1.36326	1.22675
LIX1L-AS1	0	0	0	0	0	0	0	0	0	0	0.0617514	0	0.0999303	0	0	0	0	0	0	0	0	0	0	0	0	0	0	0	0	0	0	0	0	0	0	0	0	0	0	0	0	0	0	0	0	0	0	0	0
AC243547.3	0	0	0	0	0	0	0	0	0	0	0	0	0	0	0	0	0	0	0	0	0	0	0	0	0	0	0	0	0	0	0	0	0	0	0	0	0	0	0	0	0	0	0	0	0	0	0	0	0
LIX1L	0	0.0839348	0.0657933	0	0	0	0	0	0	0	0	0.104173	0	0.0619539	0.0774489	0.0791158	0	0	0.0963422	0	0	0	0.141868	0	0.0993066	0	0	0.153447	0	0	0	0	0	0	0.207394	0	0	0.115462	0.205368	0	0	0.132174	0	0	0.332734	0	0	0	0
ANKRD34A	0	0	0	0	0	0	0	0	0	0	0	0	0	0	0	0	0	0	0	0	0	0	0	0	0	0	0	0	0	0	0	0	0	0	0	0	0	0	0	0	0	0	0	0	0	0	0	0	0
AC243547.2	0	0	0	0	0	0	0	0	0	0	0	0	0	0	0	0	0	0	0	0	0	0	0	0	0	0	0	0	0	0	0	0	0	0	0	0	0	0	0	0	0	0	0	0	0	0	0	0	0
POLR3GL	0.176673	0.0839348	0	0.0992119	0.0805056	0	0	0	0	0	0	0	0.0999303	0.120292	0	0.0791158	0.109622	0	0.0963422	0.145288	0	0	0.141868	0.145923	0	0.230641	0	0.153447	0	0.181705	0	0	0.0876994	0.283656	0.109064	0	0	0.115462	0.375662	0.0677835	0	0.132174	0	0	0.0759932	0.138595	0	0.114404	0.0571205
TXNIP	0	0.161367	0	0	0.289186	0	0	0.176136	0	0	0.11991	0.104173	0.0999303	0	0.0774489	0	0.109622	0	0.264982	0.145288	0	0	0.376568	0	0	0	0	0	0	0.335416	0	0.396779	0	0.151852	0.296916	0.49236	0	0.115462	0	0	0	0	0	0	0	0	0	0.114404	0
HJV	0	0	0	0	0	0	0	0	0	0	0	0	0	0	0	0	0	0	0	0	0	0	0	0	0	0	0	0	0	0	0	0	0	0	0	0	0	0	0	0	0	0	0	0	0	0	0	0	0
LINC01719	0	0	0	0	0	0	0	0	0	0	0	0	0	0	0	0	0	0	0	0	0	0	0	0	0	0	0	0	0	0	0	0	0	0	0	0	0	0	0	0	0	0	0	0	0	0	0	0	0
NBPF10	0	0	0.0657933	0.0992119	0	0	0	0	0	0	0	0.19851	0	0.175414	0	0	0	0	0	0	0	0	0	0	0.0993066	0	0	0	0	0	0	0	0	0	0.109064	0	0	0	0	0	0	0	0	0	0	0	0	0	0.0571205
AC239799.1	0	0	0	0	0	0	0	0	0	0	0	0	0	0	0	0	0	0	0	0	0	0	0	0	0	0	0	0	0	0	0	0	0	0	0	0	0	0	0	0	0	0	0	0	0	0	0	0	0
NOTCH2NL	0	0	0	0	0	0.102954	0	0	0	0	0	0	0	0	0	0	0	0	0	0	0	0	0	0.145923	0	0	0	0	0	0	0	0	0	0	0	0	0	0	0	0	0	0	0	0	0	0	0	0	0
AC239799.2	0	0	0	0	0	0	0	0	0	0	0	0	0	0	0	0	0	0	0	0	0	0	0	0	0	0	0	0	0	0	0	0	0	0	0	0	0	0	0	0	0	0	0	0	0	0	0	0	0
AC243756.1	0	0	0	0	0	0	0	0	0	0	0	0	0	0	0	0	0	0	0	0	0	0	0	0	0	0	0	0	0	0	0	0	0	0	0	0	0	0	0	0	0	0	0	0	0	0	0	0	0
AC245407.2	0	0	0	0	0	0	0	0	0	0	0	0	0	0	0	0	0	0	0	0	0	0	0	0.145923	0	0	0	0	0	0	0	0	0	0	0.109064	0	0	0	0	0	0	0	0	0	0	0	0	0	0
NBPF12	0.0624239	0.0839348	0.127524	0.0992119	0	0.102954	0.105009	0	0	0.0837077	0.0617514	0.284711	0	0.175414	0	0.152429	0.208405	0	0	0.145288	0.250899	0.283932	0	0	0	0	0	0	0	0	0	0	0.168324	0	0	0	0	0	0	0.0677835	0	0.2489	0.174472	0	0.212581	0	0	0	0.162417
AC244394.2	0	0	0	0	0	0	0	0	0	0	0	0	0	0	0	0	0	0	0	0	0	0	0	0	0	0	0	0	0	0	0	0	0	0	0	0	0	0	0	0	0	0	0	0	0	0	0	0	0
PRKAB2	0.0624239	0.161367	0.240609	0.348684	0.350076	0.43321	0.286804	0.393056	0	0.476965	0.174872	0.19851	0	0.227656	0.149328	0.401442	0.208405	0.127254	0.264982	0.384661	0.133298	0.283932	0.566521	0.487614	0.189636	0.121955	0.400852	0.403822	0	0.335416	0.164743	0.311352	0.377271	0.151852	0.296916	0.310075	0.307902	0.218961	0.205368	0.247278	0	0.2489	0.566717	0	0.439987	0	0	0.310139	0.344642
AC242426.2	0	0	0	0.0992119	0	0.102954	0.105009	0.091941	0	0.0837077	0.0617514	0.104173	0	0.0619539	0.0774489	0.152429	0.109622	0	0.184213	0.145288	0	0	0	0	0.0993066	0.121955	0	0	0	0.0949741	0	0	0.168324	0	0	0	0	0	0	0	0	0.132174	0	0	0	0	0	0	0.0571205
FMO5	0	0	0	0.0992119	0.15501	0	0.105009	0	0	0.0837077	0	0	0	0.120292	0	0.0791158	0	0	0.0963422	0.145288	0	0	0	0	0	0	0	0	0	0	0	0	0	0	0	0.167008	0	0	0	0	0	0	0	0.279774	0	0	0	0	0.0571205
CHD1L	0.279197	0.300276	0.185664	0.272239	0.461748	0.43321	0.509421	0.393056	0.320392	0.627601	0.22697	0.104173	0.274051	0.324602	0	0.455085	0.109622	0.433613	0.184213	0	0.133298	0.685633	0.476048	0.487614	0.486387	0.121955	0.68622	0.153447	0.590538	0.529105	0.164743	0.311352	0.0876994	0.764499	0.454998	0.49236	0.307902	0	0	0.190952	0	0.132174	0	0.498142	0.274461	0.713251	0	0.310139	0.5338
LINC00624	0	0	0	0	0	0	0	0	0	0	0	0	0.190776	0.120292	0	0	0	0	0	0	0	0	0	0	0.0993066	0	0	0	0	0	0	0	0	0	0.207394	0	0	0	0	0	0	0	0	0	0	0	0	0	0.0571205
BCL9	0	0.0839348	0.127524	0.189463	0.350076	0	0.200032	0.325845	0.320392	0.232645	0.0617514	0.104173	0	0.277303	0	0.0791158	0	0	0.264982	0.145288	0	0	0.266088	0.273238	0.272478	0.121955	0.400852	0	0	0.261511	0.164743	0.311352	0	0.151852	0.207394	0.167008	0	0	0	0	0	0.132174	0.174472	0	0.212581	0.260299	0	0.114404	0.0571205
ACP6	0.229248	0	0	0	0	0.19629	0.105009	0.091941	0	0.299545	0	0	0	0	0	0	0	0	0.0963422	0.145288	0	0	0	0	0	0.121955	0.400852	0	0	0	0.164743	0.114896	0.0876994	0.151852	0	0	0	0	0	0.0677835	0	0	0	0	0	0	0	0	0.111154
AC241644.1	0	0	0	0	0	0	0	0	0	0	0	0	0	0	0	0	0	0	0	0	0	0	0	0	0	0	0	0	0	0	0	0	0	0	0	0	0	0	0	0	0	0	0	0	0	0	0	0	0
GJA5	0	0	0.0657933	0	0	0	0.200032	0	0	0	0.0617514	0	0	0	0	0	0.109622	0	0.0963422	0	0	0	0	0	0.0993066	0	0	0	0	0	0	0	0	0	0.109064	0.0869864	0	0	0	0	0	0	0	0	0	0.138595	0	0	0
AC241644.3	0	0	0	0	0	0	0	0	0	0	0	0	0	0	0	0	0	0	0	0	0	0	0	0	0	0	0	0	0	0	0.164743	0	0	0	0	0	0	0	0	0	0	0	0	0	0	0	0	0	0
AC241644.2	0	0	0	0	0	0	0	0	0	0	0	0	0	0	0	0	0	0	0	0	0	0	0	0	0	0	0	0	0	0	0	0	0	0	0	0	0	0	0	0	0	0	0	0	0	0	0	0	0
GJA8	0	0	0	0	0	0	0	0	0	0	0	0	0	0	0	0	0	0	0	0	0	0	0	0	0	0	0	0	0	0	0	0	0	0	0	0	0	0	0	0	0	0	0	0	0	0	0	0	0
GPR89B	0.0624239	0	0.127524	0	0	0	0	0	0	0	0	0	0	0	0.149328	0	0	0	0.0963422	0	0	0.685633	0	0.145923	0	0	0	0	0.590538	0.0949741	0	0	0.0876994	0	0	0.0869864	0	0.115462	0	0.0677835	0	0	0.174472	0.279774	0	0	0	0	0.0571205
AC239803.2	0	0	0	0	0	0	0	0	0	0	0	0	0	0.0619539	0	0	0	0	0	0	0	0	0	0	0	0	0	0	0	0	0	0	0	0	0.109064	0	0	0	0	0	0	0	0	0	0	0	0	0	0
AC239803.3	0	0	0	0	0	0	0	0	0	0	0	0	0	0	0	0	0	0	0	0	0	0	0	0	0	0	0	0	0	0	0	0	0	0	0	0	0	0	0	0	0	0	0	0	0.0759932	0	0	0	0
NBPF11	0.229248	0.161367	0	0.0992119	0.0805056	0	0	0.091941	0.118573	0.160947	0.174872	0.19851	0	0.120292	0.0774489	0.0791158	0	0	0	0.384661	0.133298	0	0	0.145923	0	0	0	0	0	0	0	0.114896	0	0	0.207394	0.167008	0	0	0.205368	0.190952	0	0.2489	0.174472	0	0.212581	0	0	0.114404	0.211179
AC239809.3	0	0	0	0	0	0	0	0	0	0	0	0.104173	0.0999303	0	0	0	0	0	0	0	0	0	0	0	0.0993066	0	0	0	0	0	0	0.114896	0	0.151852	0	0	0	0	0	0	0	0	0	0	0	0	0	0	0
AC239803.1	0	0	0.0657933	0	0	0	0	0	0	0	0	0	0	0.0619539	0	0	0	0	0	0	0	0	0	0	0	0	0	0	0	0	0	0	0	0	0	0	0	0	0	0	0	0	0	0	0	0	0	0	0
LINC01731	0	0	0	0	0	0	0	0	0	0	0	0	0	0	0	0	0.109622	0	0	0	0	0	0	0	0	0	0	0	0	0	0	0	0	0	0	0	0	0	0	0	0	0	0	0	0	0	0	0	0
AC245100.6	0	0	0	0	0	0	0	0	0	0	0	0	0	0	0	0	0	0	0	0	0	0	0	0	0	0	0	0	0	0	0	0	0	0	0	0	0	0	0	0	0	0	0	0	0	0	0	0	0
AC245100.1	0	0	0	0	0	0	0	0	0	0	0	0	0	0	0	0	0	0	0	0	0	0	0	0	0	0	0	0	0	0	0	0	0	0	0	0	0	0	0	0	0	0	0	0	0	0	0	0	0
AC245100.7	0	0	0	0	0	0	0	0	0	0	0	0	0	0	0	0	0	0	0	0	0	0	0	0	0	0	0	0	0	0	0	0	0	0	0	0	0	0	0	0	0	0	0	0	0	0	0	0	0
PPIAL4G	0	0	0	0	0	0	0	0	0	0	0	0	0	0	0	0	0	0	0	0	0	0	0	0	0	0	0	0	0	0	0	0	0.0876994	0	0	0	0	0	0	0	0	0	0	0	0	0	0	0	0
NBPF14	0	0.0839348	0.0657933	0	0.224347	0.102954	0	0	0	0	0.0617514	0.104173	0.274051	0.120292	0.0774489	0.0791158	0.109622	0.240127	0	0.145288	0.618177	0	0.266088	0.145923	0.0993066	0	0	0.153447	0	0.0949741	0.164743	0.114896	0.0876994	0.283656	0	0.0869864	0	0	0	0	0	0.2489	0.174472	0	0.146617	0	0	0.114404	0.111154
NUDT4B	0	0	0.0657933	0	0	0	0.105009	0	0	0.160947	0.0617514	0	0.190776	0	0	0.152429	0	0	0	0	0.133298	0	0	0	0	0	0	0	0	0	0	0	0.0876994	0.151852	0	0.167008	0	0.115462	0.205368	0.0677835	0	0	0	0.279774	0	0	0	0	0
PDE4DIP	0.279197	0.300276	0.292692	0.0992119	0.51323	0.3603	0.200032	0	0.224565	0	0.323667	0.104173	0.350921	0.227656	0.149328	0	0.208405	0.127254	0.0963422	0.145288	0.250899	0	0	0.38616	0.0993066	0.121955	0.68622	0.403822	0	0.529105	0.306145	0.217941	0.377271	0	0.109064	0.241098	0	0.398485	0.205368	0.131263	0	0.353414	0	0.498142	0.439987	0.138595	0	0	0.211179
AC239802.1	0	0	0	0	0	0	0	0	0	0	0	0	0	0	0	0	0	0	0	0	0	0	0	0	0	0	0	0	0	0	0	0	0	0	0	0	0	0	0	0	0	0	0	0	0	0	0	0	0
AC239802.2	0	0	0	0	0	0	0	0	0	0	0	0	0	0	0	0	0	0	0	0	0	0	0	0	0	0	0	0	0	0	0	0	0	0	0	0	0	0	0	0	0	0	0	0	0	0	0	0	0
AC239804.1	0	0	0	0	0	0	0	0	0	0	0	0	0	0	0	0	0	0	0	0	0	0	0	0	0	0	0	0	0	0	0	0	0	0	0	0	0	0	0	0	0	0	0	0	0	0	0	0	0
NBPF9	0.121179	0.0839348	0	0.0992119	0	0	0	0	0.118573	0	0.0617514	0	0	0	0.0774489	0.0791158	0	0	0	0	0	0	0.141868	0	0.0993066	0	0	0	0	0.181705	0.164743	0	0	0	0.109064	0	0	0	0	0	0	0	0	0	0.146617	0	0	0	0.111154
AC245297.3	0.176673	0.0839348	0.342196	0.348684	0.0805056	0.19629	0.200032	0	0.631922	0	0.11991	0.284711	0.190776	0.324602	0.149328	0.0791158	0.109622	0.127254	0.264982	0.384661	0	0.283932	0.141868	0	0	0	0.400852	0	0	0.181705	0.306145	0.217941	0.377271	0.504377	0.109064	0.310075	0	0.115462	0.205368	0.131263	0	0.132174	0	0	0.489587	0	0	0.114404	0.211179
AC245297.2	0	0	0	0	0	0	0	0	0	0	0	0	0	0	0	0	0	0	0	0	0	0	0	0	0.0993066	0	0	0	0	0	0	0	0	0	0	0	0	0	0	0	0	0	0	0	0	0	0	0.114404	0
NBPF19	0.0624239	0.161367	0	0.0992119	0.289186	0.102954	0.200032	0.176136	0	0.0837077	0.11991	0.284711	0.190776	0.227656	0.338352	0.152429	0	0	0	0.145288	0.451306	0.504819	0.376568	0	0.0993066	0.417929	0	0.403822	0	0.0949741	0	0.114896	0	0.151852	0	0	0	0	0	0.131263	0	0.132174	0.322978	0	0.212581	0	0	0.114404	0.162417
PPIAL4C	0	0	0	0	0	0	0	0	0	0	0	0	0	0	0	0	0	0	0	0	0	0	0	0	0	0	0	0	0	0	0	0	0	0	0	0	0	0	0	0	0	0	0	0	0	0	0	0	0
FCGR1A	0	0	0	0	0	0	0	0	0	0	0	0	0	0	0	0	0	0	0	0	0	0	0	0	0	0	0	0	0	0	0	0	0	0	0	0	0	0	0	0	0	0	0	0	0	0	0	0	0
HIST2H2BF	0	0.0839348	0	0	0	0.102954	0	0.091941	0	0.0837077	0.0617514	0	0	0	0.149328	0	0	0	0	0	0	0	0	0	0	0	0	0	0	0	0	0.114896	0	0	0	0	0	0	0	0	0	0	0	0.279774	0	0.138595	0	0	0
AC243772.2	0	0	0	0	0	0	0	0	0	0	0	0	0	0	0	0	0	0	0	0	0	0	0	0	0	0	0	0	0	0	0	0	0	0	0	0	0	0	0	0	0	0	0	0	0	0	0	0	0
HIST2H3D	0	0	0	0	0	0	0	0	0	0	0	0	0	0	0	0	0	0	0	0	0	0	0	0	0	0	0	0	0	0	0	0	0	0	0	0	0	0	0	0	0	0	0	0	0	0	0	0	0
HIST2H4A	0	0	0	0.0992119	0	0	0	0	0	0	0	0	0.0999303	0	0.149328	0	0	0	0	0	0	0	0	0	0	0	0	0	0	0	0	0	0	0.151852	0	0	0	0	0	0	0	0	0	0	0	0	0	0	0
HIST2H3C	0	0	0	0	0	0	0	0	0	0	0	0	0	0	0	0	0	0	0	0	0	0	0	0	0	0	0	0	0	0	0	0	0	0	0	0	0	0	0	0	0	0	0	0	0	0	0	0	0
HIST2H2AA3	0	0	0	0	0	0	0	0	0	0	0	0	0	0	0	0	0	0	0	0	0	0	0	0	0	0	0	0	0	0	0	0	0	0	0	0	0	0	0.205368	0	0	0	0	0	0	0	0	0	0
AC239868.3	0	0	0	0	0	0	0	0	0.118573	0	0	0	0	0.120292	0	0	0	0	0	0.145288	0	0	0	0.145923	0	0	0	0	0	0	0	0	0	0	0	0	0	0	0	0	0	0	0	0	0	0	0	0	0
HIST2H2AA4	0	0.0839348	0	0	0	0	0	0	0	0	0	0	0	0	0	0	0	0	0	0	0	0	0	0	0	0	0	0	0	0	0	0	0	0	0	0	0	0	0.205368	0	0	0	0	0	0.0759932	0	0	0	0
HIST2H3A	0	0	0	0	0	0	0	0	0	0	0	0	0	0	0	0	0	0	0	0	0	0	0	0	0	0	0	0	0	0	0	0	0	0	0	0	0	0	0	0	0	0	0	0	0	0	0	0	0
HIST2H4B	0	0	0	0	0	0	0	0	0	0	0	0	0	0	0	0	0	0	0	0	0	0	0	0	0	0	0	0	0	0	0	0	0	0	0	0	0	0	0	0	0	0	0	0.279774	0	0	0	0	0
AC239868.2	0	0	0	0	0	0	0	0	0	0	0	0	0	0	0	0	0	0	0	0	0	0	0	0	0	0.121955	0	0	0	0	0	0.114896	0	0	0	0	0	0	0	0	0	0	0	0	0.0759932	0	0	0	0
HIST2H2BE	0	0	0	0	0	0	0	0	0	0	0	0.104173	0	0	0	0	0	0	0	0	0	0	0	0	0	0	0	0	0	0	0	0	0	0.151852	0	0	0	0	0	0	0	0	0	0.279774	0	0.368785	0	0	0
HIST2H2AC	0.279197	0.0839348	0.185664	0.0992119	0.0805056	0.19629	0.105009	0.325845	0.118573	0.160947	0.174872	0	0	0	0.0774489	0.0791158	0.208405	0.517917	0.0963422	0	0.133298	0	0.476048	0.273238	0	0.328663	0.68622	0	0	0.0949741	0	0	0.168324	0	0.207394	0.0869864	0	0.218961	0.521132	0.0677835	0	0	0	0	0.0759932	0	0	0.114404	0.162417
HIST2H2AB	0	0	0	0	0	0	0	0	0	0	0	0	0	0	0	0	0	0	0	0	0	0	0	0	0	0	0	0	0	0	0	0	0	0	0	0	0	0	0	0	0	0	0	0	0	0	0	0	0
BOLA1	0.176673	0.300276	0.185664	0	0	0.102954	0.286804	0	0.407833	0	0.174872	0	0	0.0619539	0	0.152429	0.109622	0	0	0	0.133298	0	0	0	0.189636	0	0	0	0	0.261511	0	0	0.0876994	0	0.296916	0	0.307902	0	0	0.131263	0	0.2489	0	0	0.146617	0	0	0.114404	0
SV2A	0	0	0.0657933	0.419698	0	0	0	0	0.118573	0.0837077	0.174872	0.364066	0	0.277303	0	0	0	0.127254	0.184213	0	0	0.504819	0.141868	0	0.0993066	0	0	0	0	0.181705	0	0	0.0876994	0	0	0.310075	0	0	0	0.190952	0	0	0	0	0.146617	0	0	0	0.0571205
SF3B4	0.76985	0.75999	0.389364	0.54818	0.15501	0.43321	0.796575	0.76807	0.407833	0.579866	0.323667	1.01403	0.946396	0.324602	0.497264	0.344758	0.769442	0.913391	0.474254	0.384661	0.943319	0.283932	0.566521	0.38616	0.189636	0.328663	0.400852	0.153447	0	0.640101	0.306145	0.217941	0.650552	0.598804	0.525559	0.3746	0.307902	0.550632	0.760753	0.399404	0	0.756335	0.762536	0.279774	0.70627	0.368785	0	0.473761	0.5338
MTMR11	0	0	0	0	0	0	0	0	0	0	0	0	0	0	0	0	0	0	0	0	0	0	0	0.145923	0	0	0	0	0	0	0	0	0	0	0	0	0	0	0	0	0	0	0	0	0	0	0	0	0
OTUD7B	0.0624239	0	0.0657933	0.0992119	0.224347	0	0.105009	0.091941	0	0	0.174872	0	0	0.0619539	0.216385	0.401442	0.109622	0.127254	0	0.27212	0	0	0.376568	0.273238	0.0993066	0.230641	0	0.28645	0	0.261511	0.164743	0	0.168324	0	0	0	0	0	0	0	0.753706	0.2489	0	0	0.212581	0.138595	0	0.217053	0.0571205
VPS45	0	0	0	0	0.0805056	0	0	0	0.118573	0.0837077	0	0.104173	0	0.175414	0	0.0791158	0.109622	0	0	0	0.133298	0.283932	0	0	0.0993066	0.121955	0	0.153447	0	0.0949741	0	0	0.0876994	0	0	0.0869864	0.307902	0.115462	0.205368	0	0	0	0	0.279774	0.146617	0	0	0	0
PLEKHO1	0	0	0.0657933	0.0992119	0	0	0.105009	0.253789	0.224565	0.0837077	0.0617514	0.104173	0	0	0.0774489	0	0	0	0	0	0	0	0.141868	0	0	0.121955	0	0	0	0.0949741	0	0.114896	0.0876994	0	0	0.0869864	0	0	0	0	0	0.353414	0	0	0	0	0	0.217053	0
ANP32E	0.934493	1.04335	0.799355	1.25368	1.67886	0.833465	1.16765	1.13739	0.696697	1.57726	0.67063	0.88678	0.90475	1.35483	0.959557	1.33479	1.08841	0.798115	0.474254	0.485808	1.23082	0.838705	0.726086	0.741817	0.714932	0.988107	0.68622	0.770534	0.959318	0.640101	0.306145	1.12163	0.864955	0.838072	0.766555	1.12826	0.307902	0.852843	1.25498	1.40754	0	1.41312	1.06684	0.829129	1.49829	0.466646	1.44665	0.67785	0.829964
AC242988.1	0	0	0	0	0	0	0	0	0	0	0	0	0	0	0	0	0	0	0	0	0	0	0	0	0	0	0	0	0	0	0	0	0	0	0	0	0	0	0	0	0	0	0	0	0	0	0	0	0
CA14	0.0624239	0	0	0	0.0805056	0	0	0	0	0	0	0	0	0	0.0774489	0.0791158	0	0	0	0	0	0.283932	0.141868	0	0.0993066	0.230641	0	0	0	0.0949741	0	0	0	0.151852	0	0	0	0	0	0	0	0	0	0	0	0	0	0	0
APH1A	0.497214	0.233232	0.736252	0.419698	0.40747	0.3603	0.745365	0.456032	0.562659	0.529739	0.323667	0.437585	0.350921	0.369764	0.279227	0.505996	0.298302	0.517917	0.339712	0.27212	0.250899	0.504819	0.376568	0	0.420041	0.121955	0	0.153447	0.590538	0.468617	0.639455	0.73994	0.377271	0.400094	0.379077	0	0	0.115462	0.205368	0.531414	0	0.534464	0.174472	0	0.536843	0.138595	0	0.217053	0.302103
C1orf54	0	0	0	0.189463	0.0805056	0	0.105009	0.091941	0.118573	0	0	0	0.0999303	0.0619539	0	0	0	0	0	0.145288	0	0	0	0.145923	0	0	0	0	0	0	0.306145	0	0.0876994	0.151852	0	0	0	0	0	0	0	0	0	0	0	0.138595	0	0	0
CIART	0	0	0.0657933	0	0	0	0	0	0	0	0	0.104173	0	0	0	0.0791158	0.109622	0	0.0963422	0	0.133298	0.283932	0	0	0	0.121955	0	0	0	0.0949741	0	0	0	0	0.109064	0.167008	0.542985	0.115462	0	0	0	0	0	0	0	0	0	0.114404	0
MRPS21	1.18003	1.38052	1.34969	1.28302	1.01542	1.3401	1.16765	1.22598	1.10334	1.21117	1.44659	1.16185	1.47316	1.11357	1.56544	1.1444	1.00717	1.56856	1.26084	1.20764	1.23082	0.283932	1.66163	1.45844	1.49186	1.47529	0	1.63825	1.4398	1.40819	1.20242	1.19797	1.54039	1.24122	1.12305	1.40854	1.15165	1.30633	0.648103	1.25983	2.30247	1.44693	0.926218	1.51538	1.26033	1.58209	1.44665	1.3938	1.52296
PRPF3	0.279197	0.161367	0.185664	0.272239	0.289186	0.281654	0	0.325845	0.118573	0.0837077	0.11991	0.104173	0.190776	0.0619539	0.149328	0.0791158	0.109622	0.341543	0.184213	0	0.761143	0	0	0	0.272478	0.230641	0	0	0	0.0949741	0	0	0.0876994	0.400094	0.109064	0.0869864	0	0.398485	0.205368	0.300599	0	0.132174	0.452255	0.279774	0.274461	0.466646	0	0.114404	0.162417
RPRD2	0.0624239	0.161367	0.0657933	0.0992119	0.15501	0	0.105009	0	0	0.160947	0.368722	0.104173	0	0.120292	0.149328	0.220732	0	0	0.0963422	0.145288	0.538218	0.283932	0.266088	0.145923	0	0.328663	0	0.153447	0.590538	0	0.164743	0.311352	0.0876994	0	0.207394	0.0869864	0.542985	0	0.205368	0.131263	0	0	0.322978	0	0	0.138595	0	0.114404	0.111154
TARS2	0.0624239	0	0	0.189463	0	0.281654	0	0.091941	0	0	0.11991	0.104173	0.350921	0	0	0.0791158	0.208405	0	0.0963422	0.145288	0.133298	0	0.141868	0.145923	0	0.121955	0	0	0.590538	0.181705	0	0.114896	0.0876994	0.283656	0.296916	0.241098	0	0	0	0.0677835	0	0	0.174472	0	0.212581	0	0	0.114404	0.111154
ECM1	0	0	0	0	0	0	0	0	0	0	0	0	0	0	0.0774489	0	0	0	0	0	0	0	0	0	0	0	0	0	0	0	0	0	0	0	0	0	0	0	0	0	0	0	0	0	0	0	0	0	0
FALEC	0.0624239	0	0	0	0	0	0	0	0	0	0	0	0.0999303	0.0619539	0	0	0	0.127254	0	0	0	0	0	0	0	0	0	0	0	0.0949741	0.164743	0	0	0	0	0	0	0	0	0	0	0	0	0	0	0.260299	0	0	0.0571205
AL356356.1	0	0	0	0	0	0	0	0	0	0	0	0	0	0	0	0	0	0	0	0	0	0	0	0	0	0	0	0	0	0	0	0	0	0	0	0	0	0	0	0	0	0	0	0	0	0	0	0	0
ADAMTSL4	0.0624239	0	0	0.0992119	0	0.102954	0	0	0	0	0	0	0	0.0619539	0	0	0.109622	0	0	0	0	0	0	0	0	0	0	0	0	0.0949741	0	0	0	0	0.109064	0	0	0	0	0	0	0.2489	0	0	0	0	0	0	0
MCL1	0.827796	0.530901	0.668897	0.900244	0.850732	1.25108	0.84529	0.893842	1.48138	0.627601	0.531026	0.791959	1.09754	0.878004	0.75489	0.55444	1.1991	1.1104	0.794633	1.00067	1.18828	1.28833	1.27849	0.38616	0.8122	0.773496	1.37589	0.913331	1.4398	1.1289	1.02636	1.03899	0.550015	0.685079	1.08484	0.597702	0.542985	0.218961	1.62994	0.300599	0.753706	0.448031	0.452255	0.498142	0.884261	1.17245	0	0.614338	0.90405
ENSA	0.934493	0.979679	1.29534	0.606719	0.919896	1.187	1.1326	1.40649	0.869107	0.909986	0.976876	1.09067	1.13201	0.90422	0.959557	1.00391	1.12668	0.913391	1.17093	0.661777	0.943319	0.838705	1.03996	1.05962	1.09316	1.41412	1.08937	1.20052	0.590538	1.1289	1.08856	1.08116	0.902824	1.41483	0.81871	1.23948	0.307902	0.398485	1.03809	1.15504	0	1.34186	1.44468	1.2761	1.00687	1.17245	0	0.67785	1.1553
GOLPH3L	0.0624239	0.0839348	0.0657933	0.189463	0.289186	0.3603	0.105009	0	0.118573	0.0837077	0	0.104173	0.274051	0.175414	0	0.152429	0.109622	0	0	0.384661	0.250899	0	0.476048	0.273238	0	0.121955	0	0	0	0	0	0.311352	0.24293	0.151852	0.109064	0.0869864	0	0	0	0.131263	0	0	0.762536	0	0.274461	0.260299	0	0	0
HORMAD1	0	0	0.0657933	0	0	0.102954	0.200032	0	0	0	0.0617514	0	0.0999303	0	0	0	0	0	0	0	0	0	0.141868	0	0.0993066	0	0	0	0	0	0	0.114896	0.0876994	0.151852	0.109064	0	0	0	0	0	0	0	0	0	0.0759932	0.138595	1.44665	0.114404	0.211179
CTSS	0	0	0	0	0	0	0	0	0	0	0	0	0	0	0	0	0	0	0	0	0	0	0	0	0	0	0	0	0	0	0	0	0	0	0	0	0	0	0	0	0	0	0	0	0	0	0	0	0
CTSK	0.0624239	0	0	0	0	0	0	0	0	0	0	0	0	0	0	0	0	0	0	0	0	0	0	0	0.0993066	0	0	0	0	0.0949741	0	0	0	0	0	0	0	0	0	0	0	0	0	0	0	0	0	0	0
ARNT	0.0624239	0.161367	0.0657933	0	0.15501	0	0.105009	0.091941	0	0.160947	0.11991	0	0.190776	0.175414	0.0774489	0.0791158	0	0	0	0	0.133298	0	0	0.273238	0	0	0	0	0	0	0	0.396779	0	0	0.109064	0.241098	0	0.115462	0	0.0677835	0	0.132174	0	0.279774	0.146617	0	0	0	0
CTXND2	0	0	0	0	0	0	0	0	0	0	0	0	0	0	0	0	0	0	0	0	0	0	0	0	0	0	0	0	0	0	0	0	0	0	0	0	0	0	0	0	0	0	0	0	0	0	0	0	0
SETDB1	0.0624239	0.0839348	0.0657933	0.189463	0.0805056	0.102954	0	0	0	0.0837077	0	0.104173	0	0.0619539	0.149328	0	0.208405	0.127254	0	0	0.250899	0	0	0	0	0.121955	0.907972	0	0.590538	0.0949741	0	0	0.168324	0.151852	0.109064	0.0869864	0	0.115462	0	0.0677835	0	0	0	0.279774	0	0.138595	0	0.114404	0.111154
CERS2	0.176673	0.58111	0.292692	0.348684	0.289186	0.19629	0.105009	0.253789	0.224565	0.0837077	0.323667	0.19851	0	0.369764	0.0774489	0.284666	0.456969	0.127254	0	0	0.618177	0.504819	0	0.487614	0.189636	0	0	0.403822	0	0.468617	0.306145	0.217941	0.168324	0.151852	0.207394	0.0869864	0	0.398485	0.205368	0.399404	0	0.448031	0.174472	0	0.332734	0.368785	0	0.546518	0.111154
AL590133.2	0	0	0	0	0	0	0	0	0	0	0	0	0	0	0	0	0	0	0	0	0	0	0	0	0	0	0	0	0	0	0	0	0	0	0	0	0	0	0	0.0677835	0	0	0	0	0	0	0	0	0
AL590133.1	0	0	0	0	0	0	0	0	0	0	0	0	0	0.0619539	0	0	0	0	0	0	0	0	0	0	0	0	0	0	0	0	0	0	0	0	0	0	0	0	0	0	0	0	0	0	0	0	0	0	0
ANXA9	0	0	0	0	0	0	0	0	0	0	0	0	0	0	0	0	0	0	0	0	0.133298	0	0	0	0	0	0	0	0	0	0	0	0	0	0	0	0	0	0	0	0	0	0	0	0.0759932	0	0	0	0
MINDY1	0	0	0	0	0	0	0	0	0	0	0.0617514	0	0	0	0.0774489	0.0791158	0.109622	0.127254	0	0	0	0	0	0	0	0	0	0	0	0	0	0.114896	0	0	0	0	0	0	0	0	0	0	0	0	0	0	0	0	0
PRUNE1	0	0	0	0.0992119	0	0	0.200032	0	0.118573	0.160947	0.174872	0.19851	0.0999303	0.120292	0	0.0791158	0	0.127254	0	0	0.133298	0	0	0	0.0993066	0.121955	0	0	0	0.0949741	0	0.114896	0.0876994	0.151852	0	0	0	0	0	0	0	0.132174	0	0	0.0759932	0	0	0	0.0571205
BNIPL	0	0	0	0	0	0	0	0	0	0	0	0	0	0.0619539	0	0	0	0	0	0	0	0	0	0	0	0	0	0	0	0	0	0	0	0	0	0	0	0.115462	0	0	0	0	0	0	0	0	0	0	0
C1orf56	0.0624239	0	0	0.189463	0	0	0.105009	0.253789	0	0.299545	0.174872	0	0.0999303	0.494167	0.149328	0.0791158	0.109622	0	0	0	0	0	0	0.145923	0	0.121955	0	0	0	0.404232	0	0.114896	0	0.283656	0.109064	0	0	0.312746	0	0.399404	0	0.614018	0	0	0.146617	0.138595	0	0	0
CDC42SE1	0.37218	0.161367	0.185664	0.272239	0.289186	0.19629	0.200032	0.624173	0.320392	0.67316	0.323667	0.19851	0.190776	0.412974	0.216385	0.220732	0.109622	0	0.0963422	0.145288	0	0	0	0	0.348979	0.230641	0	0.153447	0	0.181705	0	0.311352	0	0	0.296916	0.167008	0.307902	0.115462	0	0.57181	0	0.534464	0	0.279774	0.387798	0.368785	0	0.217053	0.344642
MLLT11	0.121179	0	0.0657933	0	0.51323	0.102954	0.366644	0.091941	0.562659	0.299545	0.11991	0.104173	0.0999303	0.120292	0.394176	0.152429	0.208405	0.240127	0.184213	0	0.250899	0.283932	0.266088	0.145923	0.189636	0	0	0	0	0.0949741	0.164743	0.114896	0.168324	0.504377	0	0.167008	0.307902	0.218961	0	0.489317	0	0.448031	0	0	0	0.260299	0	0	0.0571205
GABPB2	0	0.161367	0.127524	0.0992119	0.0805056	0.19629	0.105009	0.176136	0	0.0837077	0.174872	0.19851	0.0999303	0.0619539	0.0774489	0.0791158	0.208405	0	0.0963422	0	0	0	0	0	0	0	0	0	0	0.0949741	0	0.114896	0.0876994	0	0.109064	0	0	0	0	0.0677835	0	0	0	0	0	0	0	0	0.0571205
SEMA6C	0	0	0	0	0	0.102954	0	0	0	0	0	0	0	0	0	0	0.109622	0	0	0.145288	0	0	0	0	0	0.121955	0	0	0	0	0	0	0	0	0	0.0869864	0	0	0	0	0	0.132174	0	0	0	0	0	0	0
TNFAIP8L2	0	0	0	0	0	0	0	0	0	0	0	0	0	0	0	0	0	0	0	0	0	0	0	0	0	0	0	0	0	0	0	0	0	0	0	0	0	0	0	0	0	0	0	0	0	0	0	0	0
SCNM1	0.279197	0.300276	0.342196	0.272239	0.15501	0.19629	0.105009	0	0.118573	0.0837077	0.174872	0.19851	0	0.227656	0.338352	0.344758	0.109622	0.127254	0.0963422	0.384661	0.943319	0	0	0.145923	0.348979	0.328663	0.400852	0.603894	0	0.181705	0.306145	0.217941	0.377271	0.400094	0.207394	0.0869864	0.307902	0.398485	1.03809	0.247278	0	0.2489	0.669412	0	0.489587	0.260299	1.44665	0.310139	0.462371
LYSMD1	0.0624239	0	0	0	0	0.19629	0	0	0	0.160947	0	0	0	0.0619539	0	0	0.208405	0	0	0	0	0	0.141868	0	0	0	0	0	0	0	0	0	0	0	0	0	0	0	0	0.190952	0	0.2489	0.322978	0	0.0759932	0	0	0	0
TMOD4	0	0	0	0	0	0	0	0	0	0	0	0	0	0	0	0	0	0	0	0	0	0	0	0	0	0	0	0	0	0	0	0	0	0	0	0	0	0	0	0	0	0	0	0	0	0	0	0	0
VPS72	0.176673	0.233232	0.389364	0.348684	0.461748	0	0.366644	0.515276	0.224565	0.160947	0.22697	0.19851	0.488926	0.277303	0.216385	0.152429	0.298302	0	0.474254	0.27212	0.356114	0.283932	0.376568	0.273238	0.0993066	0.121955	0	0.28645	0	0.0949741	0.164743	0.680089	0.168324	0.504377	0.379077	0.310075	0	0.312746	0	0.0677835	0	0.448031	0.566717	0	0.146617	0.260299	0	0.114404	0.162417
PIP5K1A	0.415619	0.422223	0.185664	0.189463	0.289186	0.19629	0.440578	0.176136	0	0.232645	0.0617514	0.364066	0.274051	0.0619539	0.216385	0.152429	0.380779	0.433613	0.409244	0.485808	0.538218	0.685633	0.266088	0.38616	0.272478	0.328663	0	0	0	0.181705	0.306145	0.311352	0.24293	0.283656	0.296916	0.241098	0	0.398485	0.205368	0.131263	0	0	0.322978	0	0.581966	0	0	0.473761	0.162417
PSMD4	0.76985	0.875855	0.799355	1.25368	1.30365	1.28164	1.1326	1.13739	1.29299	1.12994	0.492853	1.43126	1.44878	0.70439	1.04806	0.840391	1.16355	1.1104	0.839308	1.15977	1.14386	1.08858	1.14229	1.21093	0.942377	0.773496	1.08937	0.913331	1.4398	0.786439	0.889008	0.475478	1.1041	1.24122	0.766555	0.969214	0.892929	0.618823	0.648103	0.933321	1.17857	0.687706	1.29982	0.829129	0.884261	0.968978	1.44665	0.546518	0.600466
AL391069.2	0.0624239	0	0	0.0992119	0	0	0	0	0	0	0	0	0	0	0.0774489	0	0.109622	0	0	0.145288	0	0	0	0	0	0	0	0	0	0	0	0	0	0	0	0.0869864	0	0	0	0	0	0	0	0	0	0	0	0	0
ZNF687	0	0	0	0	0	0	0	0.091941	0	0	0.11991	0	0	0.120292	0.0774489	0.0791158	0	0.127254	0.0963422	0.145288	0	0	0.141868	0	0	0.121955	0.68622	0	0	0	0.164743	0.114896	0.0876994	0	0	0.167008	0	0	0	0.0677835	0	0	0.174472	0	0.146617	0	0	0.395293	0.0571205
PI4KB	0.0624239	0.233232	0.0657933	0	0.0805056	0.19629	0.200032	0.176136	0	0	0.11991	0.104173	0.0999303	0.0619539	0.149328	0.0791158	0.208405	0	0	0	0.133298	0	0.141868	0	0.0993066	0	0	0	0	0.0949741	0.164743	0.114896	0.0876994	0	0	0	0.307902	0	0	0.0677835	0	0.353414	0	0	0	0	0	0	0
AL391069.4	0	0	0	0	0	0	0	0	0	0	0	0	0	0	0	0	0	0	0	0	0	0	0	0	0	0	0	0	0	0	0	0	0	0	0	0	0	0	0	0	0	0	0	0	0	0	0	0	0
RFX5	0.0624239	0	0.185664	0.0992119	0.15501	0.102954	0.200032	0.176136	0	0.0837077	0.22697	0	0	0.0619539	0	0	0.109622	0	0	0	0	0.283932	0.376568	0	0.0993066	0.230641	0	0.28645	0	0.0949741	0	0.114896	0.0876994	0	0.207394	0	0	0.218961	0	0.0677835	0	0	0	0	0.0759932	0	0	0.114404	0.0571205
AL391069.1	0	0	0	0	0	0	0	0	0	0	0	0	0	0	0	0	0	0	0	0	0	0	0	0	0	0	0	0	0	0	0	0.114896	0	0	0	0	0	0	0	0	0	0	0	0	0	0	0	0	0
AL391069.3	0	0.0839348	0	0.0992119	0	0	0	0	0	0	0	0.104173	0	0.0619539	0	0	0.109622	0	0	0	0	0	0	0	0.0993066	0	0	0	0	0.0949741	0	0	0.0876994	0.151852	0	0	0	0	0	0.0677835	0	0	0	0	0.0759932	0	0	0	0.0571205
SELENBP1	0	0	0.0657933	0	0.0805056	0	0.105009	0.176136	0	0	0	0.104173	0	0	0.0774489	0.0791158	0	0	0	0	0	0	0.141868	0	0	0	0	0	0	0	0	0.217941	0.0876994	0	0	0.0869864	0	0.115462	0	0	0	0	0	0	0	0	0	0	0
PSMB4	0.827796	0.875855	1.08929	1.33923	0.984584	1.7146	0.84529	1.28096	1.06068	1.35616	0.927725	0.740948	1.39815	0.494167	1.12937	1.11784	1.08841	0.913391	0.592822	0.94146	0.886204	0.971427	1.09244	1.21093	0.662504	1.20437	0.68622	0.770534	1.22814	0.87331	0.812541	1.08116	1.00852	0.504377	0.591467	0.49236	0.733187	0.742663	0.648103	1.13269	0.753706	0.534464	1.1901	0.677268	1.30413	1.26051	0	0.67785	0.879959
POGZ	0.326769	0.233232	0.240609	0.272239	0.15501	0.19629	0	0.176136	0.118573	0.299545	0.453163	0.19851	0.274051	0.227656	0.447048	0.220732	0.109622	0.127254	0.339712	0.577658	0.451306	0.504819	0.141868	0.273238	0.189636	0.121955	0.400852	0.153447	0.590538	0.261511	0.164743	0.311352	0.377271	0.151852	0.296916	0.167008	0.307902	0.312746	0.521132	0.131263	0	0.534464	0.322978	0	0.332734	0.138595	0	0.395293	0.211179
CGN	0.121179	0	0	0	0.224347	0	0.200032	0.091941	0.224565	0.0837077	0.11991	0.104173	0	0.324602	0.279227	0.152429	0.109622	0	0.0963422	0	0.133298	0.283932	0	0	0	0	0	0.153447	0	0	0	0.114896	0.168324	0	0	0.167008	0.542985	0	0	0.190952	0	0	0.174472	0	0	0.466646	0	0	0.211179
TUFT1	0	0	0	0	0	0	0	0.091941	0	0	0	0	0	0	0	0	0	0	0.0963422	0.145288	0	0	0	0.145923	0	0.121955	0	0.153447	0	0	0	0	0	0	0	0	0	0.115462	0	0	0	0	0	0	0	0	0	0	0
SNX27	0.415619	0.300276	0.596675	0.272239	0.562192	0.43321	0.366644	0.393056	0.118573	0.627601	0.411834	0.687195	0.718298	0.639106	0.279227	0.284666	0.208405	0.240127	0.409244	0.145288	0.538218	0.838705	0.649483	0.487614	0.548603	0.575613	0.68622	0.508853	0.959318	0.468617	0.540205	0.475478	0.650552	0.283656	0.296916	0.646484	0	0.218961	0.205368	0.445371	0	0	0.762536	0	1.38637	0.260299	0	0.114404	0.211179
AL391335.1	0	0	0	0	0	0	0	0	0	0	0	0	0	0	0	0	0	0	0	0	0	0	0	0	0	0	0	0	0	0	0	0	0	0	0	0	0	0	0	0	0	0	0	0	0	0	0	0	0
AL589765.1	0	0	0	0	0	0	0	0	0	0	0	0	0	0	0	0	0	0	0	0	0	0	0	0	0	0	0	0	0	0	0	0	0	0	0	0	0	0	0	0	0	0	0	0	0	0	0	0	0
CELF3	0	0	0	0	0	0	0	0	0	0	0	0	0	0	0	0	0	0	0	0	0	0	0	0	0	0	0	0	0	0	0	0	0	0	0	0	0	0	0	0	0	0	0	0	0	0	0	0	0
RIIAD1	0	0	0.0657933	0	0	0	0	0	0	0	0	0	0	0	0	0	0	0	0	0	0	0	0	0.145923	0	0	0	0	0	0	0	0	0	0	0	0	0	0	0	0	0	0	0	0	0	0	0	0	0
AL589765.7	0	0	0	0	0	0	0	0	0	0	0	0	0	0	0	0	0	0	0	0	0	0	0	0	0	0	0	0	0	0	0	0	0	0	0	0	0	0	0	0	0	0	0	0	0	0	0	0	0
MRPL9	0.739567	0.628918	0.941622	0.856924	0.984584	1.187	1.20151	1.33308	0.562659	1.07187	0.67063	1.09067	0.946396	0.604793	0.75489	1.03363	1.04862	0.798115	0.69881	1.00067	1.41997	0	0.984576	0.881269	0.857501	1.03526	1.08937	0.770534	0	0.691297	1.08856	0.680089	0.784622	0.970734	0.960604	0.646484	0.307902	0.852843	1.11573	0.445371	0	0.687706	0.669412	0.96094	1.1665	1.02386	0	0.847263	0.855274
OAZ3	0.0624239	0	0.0657933	0	0	0	0.200032	0.176136	0	0	0.0617514	0.104173	0	0	0.0774489	0.0791158	0.109622	0.240127	0.0963422	0.145288	0	0.283932	0	0	0.0993066	0	0	0.153447	0	0.0949741	0	0	0	0.151852	0	0	0	0	0	0.131263	0	0	0	0	0.146617	0	0	0.114404	0
AL589765.4	0	0	0	0	0	0	0	0	0	0	0	0	0	0	0	0	0	0	0	0	0	0	0	0	0	0	0	0	0	0	0	0	0	0	0	0	0	0	0	0	0	0	0	0	0	0	0	0	0
AL589765.5	0	0	0	0	0	0	0	0	0	0	0	0	0	0	0	0	0	0	0	0	0	0	0	0	0	0	0	0	0	0	0	0	0	0	0	0	0	0	0	0	0	0	0	0	0	0	0	0	0
TDRKH	0	0	0.0657933	0.0992119	0.0805056	0.102954	0.286804	0.176136	0	0	0	0.104173	0.190776	0.120292	0.0774489	0.0791158	0.298302	0	0	0	0	0	0	0.145923	0.0993066	0	0	0.153447	0	0	0	0.114896	0.168324	0	0	0	0	0	0	0	0	0	0.322978	0	0	0	0	0	0.0571205
TDRKH-AS1	0.0624239	0	0.0657933	0	0	0	0	0	0	0	0	0	0	0	0	0	0	0	0	0	0	0	0	0.145923	0	0	0	0	0	0.0949741	0.164743	0	0	0	0	0.0869864	0	0.115462	0	0	0	0	0	0	0.0759932	0	0	0	0
AL589765.6	0	0	0	0	0	0	0	0	0	0	0	0	0	0	0	0	0	0	0	0	0	0	0	0	0	0	0	0	0	0	0	0	0	0	0	0	0	0	0	0	0	0	0	0	0	0	0	0	0
LINGO4	0	0	0	0	0	0	0	0	0	0	0	0	0	0	0	0	0	0	0	0	0	0	0	0	0	0	0	0	0	0	0	0	0	0	0	0	0	0	0	0	0	0	0	0	0	0	0	0	0
RORC	0	0	0	0.0992119	0	0	0	0	0	0	0	0	0	0	0	0	0	0	0	0	0	0	0	0	0	0	0	0	0	0	0	0	0	0	0	0	0	0	0	0	0	0	0	0	0	0	0	0	0
C2CD4D	0	0	0.0657933	0	0.0805056	0	0.105009	0	0	0	0	0	0	0	0	0	0	0	0	0.27212	0	0	0	0	0	0	0	0	0	0	0	0	0	0	0	0	0	0	0	0	0	0.132174	0	0	0	0	0	0	0
AL450992.2	0	0	0	0	0	0	0	0	0	0	0	0	0	0	0	0	0	0	0	0	0	0	0	0	0	0	0	0	0	0	0	0	0	0	0	0	0	0	0	0	0	0	0	0	0	0	0	0	0
THEM5	0	0	0	0	0	0	0	0	0	0	0	0	0	0	0	0	0	0	0	0	0	0	0	0	0	0	0	0	0	0	0	0	0	0	0	0	0	0	0	0	0	0	0	0	0	0	0	0	0
THEM4	0.229248	0.363107	0.240609	0	0	0.3603	0	0.571206	0.224565	0	0.0617514	0	0.350921	0.0619539	0.0774489	0	0	0	0.264982	0	0.692213	0	0	0.273238	0	0.121955	0.400852	0	0.590538	0	0	0	0	0.151852	0.109064	0.241098	0	0.218961	0.205368	0	0.753706	0.534464	0.174472	0	0.744493	0	0	0	0.111154
S100A10	2.34223	2.87982	2.16156	1.99637	2.49041	2.3451	2.16911	2.53784	2.08565	2.54843	1.64944	1.99714	2.18403	1.57584	2.2207	2.29169	2.222	2.27059	1.61848	2.02388	2.52971	1.08858	1.71789	2.08813	2.32117	1.44517	1.37589	1.78765	2.00683	1.60648	1.87974	1.58846	2.20454	2.42756	2.31288	2.15572	1.44577	2.68003	2.7896	1.90968	2.67403	3.37627	1.29982	2.96534	2.5216	2.11436	2.37459	1.45221	1.95369
AL450992.1	0	0	0	0	0	0	0	0	0	0	0	0	0	0	0	0	0	0	0	0	0	0	0	0	0	0	0	0	0	0	0	0	0	0	0	0	0	0	0	0	0	0	0	0	0	0	0	0	0
S100A11	1.84787	2.47293	1.96298	1.25368	1.81057	1.56766	1.95864	2.13003	1.06068	2.26631	2.01453	1.99714	2.28522	1.11357	1.67681	2.20478	1.93278	2.1358	1.59823	2.003	2.12998	1.28833	2.25505	1.89549	1.9084	1.44517	1.86005	1.73054	1.61438	1.70172	1.79417	1.12163	1.88574	2.00088	2.30141	1.86453	2.06062	2.7911	2.8703	1.86724	1.70465	2.10494	0.762536	2.72159	1.53298	2.66579	2.0146	1.3938	2.09344
TCHHL1	0	0	0	0	0	0	0	0	0	0	0	0	0	0	0	0	0	0	0	0	0	0	0	0	0	0	0	0	0	0	0	0	0	0	0	0	0	0	0	0	0	0	0	0	0	0	0	0	0
TCHH	0	0	0	0	0	0	0	0	0	0	0	0	0.0999303	0	0	0.152429	0	0	0	0.145288	0	0	0	0	0	0	0	0	0	0	0.164743	0.114896	0	0	0	0	0.307902	0	0.205368	0	0	0	0	0	0	0	0	0	0.0571205
AL589986.1	0	0	0	0	0	0	0	0	0	0	0	0	0	0	0	0	0	0	0	0	0	0	0	0	0	0	0	0	0	0	0	0	0	0	0	0	0	0	0	0	0	0	0	0	0	0	0	0	0
RPTN	0	0	0	0	0	0	0	0	0	0	0	0	0	0	0	0	0	0	0	0	0	0	0	0	0	0	0	0	0	0	0	0	0	0	0	0	0	0	0	0	0	0	0	0	0	0	0	0	0
FLG-AS1	0	0	0	0	0	0	0	0	0	0	0	0	0	0	0	0	0	0	0	0	0	0	0	0	0	0	0	0	0	0	0	0	0	0	0	0	0	0	0	0	0	0	0	0	0	0	0	0	0
AL589986.2	0	0	0	0	0	0	0	0	0	0	0	0	0	0	0	0	0	0	0	0	0	0	0	0	0	0	0	0	0	0	0	0	0	0	0	0	0	0	0	0	0	0	0	0	0	0	0	0	0
HRNR	0	0	0	0	0	0	0	0	0	0	0	0	0	0	0	0	0	0	0	0	0	0	0	0	0	0	0	0	0	0	0	0	0	0	0	0	0	0	0	0	0	0	0	0	0	0	0	0	0
FLG	0	0	0	0	0	0	0	0	0	0	0	0	0	0	0	0	0	0	0	0	0	0	0	0	0	0	0	0	0	0	0	0	0	0	0	0	0	0	0	0	0	0	0	0	0	0	0	0	0
FLG2	0	0	0	0	0	0	0	0	0	0	0	0	0	0	0	0	0	0	0	0	0	0	0	0	0	0	0	0	0	0	0	0	0	0	0	0	0	0	0	0	0	0	0	0	0	0	0	0	0
CRNN	0	0	0	0	0	0	0	0	0	0	0	0	0	0	0	0	0	0	0	0	0	0	0	0	0	0	0	0	0	0	0	0	0	0	0	0	0	0	0	0	0	0	0	0	0	0	0	0	0
LCE5A	0	0	0	0	0	0	0	0	0	0	0	0	0	0	0	0	0	0	0	0	0	0	0	0	0	0	0	0	0	0	0	0	0	0	0	0	0	0	0	0	0	0	0	0	0	0	0	0	0
CRCT1	0	0	0	0	0	0	0	0	0	0	0	0	0	0	0	0	0	0	0	0	0	0	0	0	0	0	0	0	0	0	0	0	0	0	0	0	0	0	0	0	0	0	0	0	0	0	0	0	0
LCE3E	0	0	0	0	0	0	0	0	0	0	0	0	0	0	0	0	0	0	0	0	0	0	0	0	0	0	0	0	0	0	0	0	0	0	0	0	0	0	0	0	0	0	0	0	0	0	0	0	0
LCE3D	0	0	0	0	0	0	0	0	0	0	0	0	0	0	0	0	0	0	0	0	0	0	0	0	0	0	0	0	0	0	0	0	0	0	0	0	0	0	0	0	0	0	0	0	0	0	0	0	0
LCE3C	0	0	0	0	0	0	0	0	0	0	0	0	0	0	0	0	0	0	0	0	0	0	0	0	0	0	0	0	0	0	0	0	0	0	0	0	0	0	0	0	0	0	0	0	0	0	0	0	0
LCE3B	0	0	0	0	0	0	0	0	0	0	0	0	0	0	0	0	0	0	0	0	0	0	0	0	0	0	0	0	0	0	0	0	0	0	0	0	0	0	0	0	0	0	0	0	0	0	0	0	0
LCE3A	0	0	0	0	0	0	0	0	0	0	0	0	0	0	0	0	0	0	0	0	0	0	0	0	0	0	0	0	0	0	0	0	0	0	0	0	0	0	0	0	0	0	0	0	0	0	0	0	0
LINC00302	0	0	0	0	0	0	0	0	0	0	0	0	0	0	0	0	0	0	0	0	0	0	0	0	0	0	0	0	0	0	0	0	0	0	0	0	0	0	0	0	0	0	0	0	0	0	0	0	0
LCE2D	0	0	0	0	0	0	0	0	0	0	0	0	0	0	0	0	0	0	0	0	0	0	0	0	0	0	0	0	0	0	0	0	0	0	0	0	0	0	0	0	0	0	0	0	0	0	0	0	0
LCE2C	0	0	0	0	0	0	0	0	0	0	0	0	0	0	0	0	0	0	0	0	0	0	0	0	0	0	0	0	0	0	0	0	0	0	0	0	0	0	0	0	0	0	0	0	0	0	0	0	0
LCE2B	0	0	0	0	0	0	0	0	0	0	0	0	0	0	0	0	0	0	0	0	0	0	0	0	0	0	0	0	0	0	0	0	0	0	0	0	0	0	0	0	0	0	0	0	0	0	0	0	0
LCE2A	0	0	0	0	0	0	0	0	0	0	0	0	0	0	0	0	0	0	0	0	0	0	0	0	0	0	0	0	0	0	0	0	0	0	0	0	0	0	0	0	0	0	0	0	0	0	0	0	0
LCE4A	0	0	0	0	0	0	0	0	0	0	0	0	0	0	0	0	0	0	0	0	0	0	0	0	0	0	0	0	0	0	0	0	0	0	0	0	0	0	0	0	0	0	0	0	0	0	0	0	0
C1orf68	0	0	0	0	0	0	0	0	0	0	0	0	0	0	0	0	0	0	0	0	0	0	0	0	0	0	0	0	0	0	0	0	0	0	0	0	0	0	0	0	0	0	0	0	0	0	0	0	0
KPRP	0	0	0	0	0	0	0	0	0	0	0	0	0	0	0	0	0	0	0	0	0	0	0	0	0	0	0	0	0	0	0	0	0	0	0	0	0	0	0	0	0	0	0	0	0	0	0	0	0
LCE1F	0	0	0	0	0	0	0	0	0	0	0	0	0	0	0	0	0	0	0	0	0	0	0	0	0	0	0	0	0	0	0	0	0	0	0	0	0	0	0	0	0	0	0	0	0	0	0	0	0
LCE1E	0	0	0	0	0	0	0	0	0	0	0	0	0	0	0	0	0	0	0	0	0	0	0	0	0	0	0	0	0	0	0	0	0	0	0	0	0	0	0	0	0	0	0.174472	0	0	0	0	0	0
LCE1D	0	0	0	0	0	0	0	0	0	0	0	0	0	0	0	0	0	0	0	0	0	0	0	0	0	0	0	0	0	0	0	0	0	0	0	0	0	0	0	0	0	0	0	0	0	0	0	0	0
LCE1C	0	0	0	0	0	0	0	0	0	0	0	0	0	0	0	0	0	0	0	0	0	0	0	0	0	0	0	0	0	0	0	0	0	0	0	0	0	0	0	0	0	0	0	0	0	0	0	0	0
LCE1B	0	0	0	0	0	0	0	0	0	0	0	0	0	0	0	0	0	0	0	0	0	0	0	0	0	0	0	0	0	0	0	0	0	0	0	0	0	0	0	0	0	0	0	0	0	0	0	0	0
LCE1A	0	0	0	0	0	0	0	0	0	0	0	0	0	0	0	0	0	0	0	0	0	0	0	0	0	0	0	0	0	0	0	0	0	0	0	0	0	0	0	0	0	0	0	0	0	0	0	0	0
LCE6A	0	0	0	0	0	0	0	0	0	0	0	0	0	0	0	0	0	0	0	0	0	0	0	0	0	0	0	0	0	0	0	0	0	0	0	0	0	0	0	0	0	0	0	0	0	0	0	0	0
SMCP	0	0	0	0	0	0	0	0	0	0	0	0	0	0	0	0	0	0	0	0	0	0	0	0	0	0	0	0	0	0	0	0	0	0	0	0	0	0	0	0	0	0	0	0	0	0	0	0	0
IVL	0	0	0	0	0	0	0	0	0	0	0	0	0	0	0	0	0	0	0	0	0	0	0	0	0	0	0	0	0	0	0	0	0	0	0	0	0	0	0	0	0	0	0	0	0	0	0	0	0
LINC01527	0	0	0	0	0	0	0	0	0	0	0	0	0	0	0	0	0	0	0	0	0	0	0	0	0	0	0	0	0	0	0	0	0	0	0	0	0	0	0	0	0	0	0	0	0	0	0	0	0
SPRR5	0	0	0	0	0	0	0	0	0	0	0	0	0	0	0	0	0	0	0	0	0	0	0	0	0	0	0	0	0	0	0	0	0	0	0	0	0	0	0	0	0	0	0	0	0	0	0	0	0
SPRR4	0	0	0	0	0	0	0	0	0	0	0	0	0	0	0	0	0	0	0	0	0	0	0	0	0	0	0	0	0	0	0	0	0	0	0	0	0	0	0	0	0	0	0	0	0	0	0	0	0
SPRR1A	0	0	0	0	0	0	0	0	0	0	0	0	0	0	0	0	0	0	0	0	0	0	0	0	0	0	0	0	0	0	0	0	0	0	0	0	0	0	0	0	0	0	0	0	0	0	0	0	0
SPRR3	0	0	0	0	0	0	0	0	0	0	0	0	0	0	0	0	0	0	0	0	0	0	0	0	0	0	0	0	0	0	0	0	0	0	0	0	0	0	0	0	0	0	0	0	0	0	0	0	0
SPRR1B	0	0	0	0	0	0	0	0	0	0	0	0	0	0	0	0	0	0	0	0	0	0	0	0	0	0	0	0	0	0	0	0	0	0	0	0	0	0	0	0	0	0	0	0	0	0	0	0	0
SPRR2D	0	0	0	0	0	0	0	0	0.224565	0	0	0	0	0.0619539	0	0	0	0	0	0	0	0	0	0	0	0	0	0	0	0	0	0	0	0	0	0	0	0	0	0	0	0	0	0	0	0	0	0	0
SPRR2A	0	0	0	0	0	0	0	0	0	0	0	0	0	0	0	0	0	0	0	0	0	0	0	0	0	0	0	0	0	0	0	0	0	0	0	0	0	0	0	0	0	0	0	0	0	0	0	0	0
SPRR2B	0	0	0	0	0	0	0	0	0	0	0	0	0	0	0	0	0	0	0	0	0	0	0	0	0	0	0	0	0	0	0	0	0	0	0	0	0	0	0	0	0	0	0	0	0	0	0	0	0
SPRR2E	0	0	0	0	0	0	0	0	0	0	0	0	0	0	0	0	0	0	0	0	0	0	0	0	0	0	0	0	0	0	0	0	0	0	0	0	0	0	0	0	0	0	0	0	0	0	0	0	0
SPRR2F	0	0	0	0	0	0	0	0	0	0	0	0	0	0	0	0	0	0	0	0	0	0	0	0	0	0	0	0	0	0	0	0	0	0	0	0	0	0	0	0	0	0	0	0	0	0	0	0	0
SPRR2G	0	0	0	0	0	0	0	0	0	0	0	0	0	0	0	0	0	0	0	0	0	0	0	0	0	0	0	0	0	0	0	0	0	0	0	0	0	0	0	0	0	0	0	0	0	0	0	0	0
AL161636.1	0	0	0	0	0	0	0	0	0	0	0	0	0	0	0	0	0	0	0	0	0	0	0	0	0	0	0	0	0	0	0	0	0	0	0	0	0	0	0	0	0	0	0	0	0	0	0	0	0
LELP1	0	0	0	0	0	0	0	0	0	0	0	0	0	0	0	0	0	0	0	0	0	0	0	0	0	0	0	0	0	0	0	0	0	0	0	0	0	0	0	0	0	0	0	0	0	0	0	0	0
PRR9	0.708339	0.478038	0.596675	0.606719	0.224347	0.3603	0.366644	0.515276	0.631922	0.160947	0.567797	0.506067	0.190776	0.7355	0.497264	0.455085	0.456969	0.341543	0.339712	0.27212	0.538218	0.283932	0	0.273238	0.189636	0.121955	0.400852	0	1.22814	0.0949741	0.430007	0.217941	0.168324	0.283656	0.296916	0.241098	0	0.682658	0.521132	0.247278	0	0.2489	0.174472	0.279774	0.489587	0.466646	0	0.614338	0.385444
LOR	0	0	0	0	0	0	0	0	0	0	0	0	0	0	0	0	0	0	0	0	0	0	0	0	0	0	0	0	0	0	0	0	0	0	0	0	0	0	0	0	0	0	0	0	0	0	0	0	0
PGLYRP3	0	0	0	0	0	0	0	0	0	0	0	0	0	0	0	0	0	0	0	0	0	0	0	0	0	0	0	0	0	0	0	0	0	0	0	0	0	0	0	0	0	0	0	0	0	0	0	0	0
PGLYRP4	0	0	0	0	0	0	0	0	0	0	0	0	0	0	0	0	0	0	0	0	0	0	0	0	0	0	0	0	0	0	0	0	0	0	0	0	0	0	0	0	0	0	0	0	0	0	0	0	0
S100A9	0	0	0	0	0	0	0	0	0	0	0	0	0	0	0	0	0	0	0	0	0	0	0	0	0	0	0	0	0	0	0	0	0	0	0	0	0	0	0	0	0	0	0	0	0	0	0	0	0
S100A12	0	0	0	0	0	0	0	0	0	0	0	0	0	0	0	0	0	0	0	0	0	0	0	0	0	0	0	0	0	0	0	0	0	0	0	0	0	0	0	0	0	0	0	0	0	0	0	0	0
S100A8	0	0	0	0	0	0	0	0	0	0	0	0	0	0	0	0	0	0	0	0	0	0	0	0	0	0	0	0	0	0	0	0	0	0	0	0	0	0	0	0	0	0	0	0	0	0	0	0	0
S100A7A	0	0	0	0	0	0	0	0	0	0	0	0	0	0	0	0	0	0	0	0	0	0	0	0	0	0	0	0	0	0	0	0	0	0	0	0	0	0	0	0	0	0	0	0	0	0	0	0	0
S100A7L2	0	0	0	0	0	0	0	0	0	0	0	0	0	0	0	0	0	0	0	0	0	0	0	0	0	0	0	0	0	0	0	0	0	0	0	0	0	0	0	0	0	0	0	0	0	0	0	0	0
S100A7	0	0	0	0	0	0	0	0	0	0	0	0	0	0	0	0	0	0	0	0	0	0	0	0	0	0	0	0	0	0	0	0	0	0	0	0	0	0	0	0	0	0	0	0	0	0	0	0	0
BX470102.1	0	0	0	0	0	0	0	0	0	0	0	0	0	0	0	0	0	0	0	0	0	0	0	0	0	0	0	0	0	0	0	0	0	0	0	0	0	0	0	0	0	0	0	0	0	0	0	0	0
S100A6	0.176673	0	0.127524	0.348684	0.224347	0	0.105009	0	0	0.160947	0.276487	0	0.0999303	0	0	0.0791158	0.298302	0	0.0963422	0	0.250899	0	0	0.145923	0	0	0	0	0	0.0949741	0	0	0.168324	0	0	0	0	2.02935	1.03809	0.0677835	0	0.132174	0	0.279774	0	0.138595	0	0	0.0571205
S100A5	0	0	0	0	0	0	0	0	0	0	0	0	0	0	0	0	0	0	0	0	0	0	0	0	0	0	0	0	0	0	0	0	0	0	0	0	0	0	0	0	0	0	0	0	0	0	0	0	0
S100A4	0.0624239	0.0839348	0.0657933	0	0	0	0	0.091941	0	0	0	0.104173	0	0	0	0	0.109622	0	0	0	0	0	0.141868	0	0	0	0	0	0	0.181705	0	0	0	0	0	0	0	0.115462	0	0	0	0	0	0	0.0759932	0	0	0	0
S100A3	0	0	0	0	0	0	0	0	0	0	0	0	0	0	0	0	0	0	0	0	0	0	0	0	0	0	0	0	0	0	0	0	0	0	0	0	0	0	0	0	0	0	0	0	0	0	0	0	0
S100A2	0	0	0	0	0.0805056	0	0	0	0	0	0	0	0	0	0	0	0	0	0	0	0	0	0	0	0	0	0	0	0	0	0.164743	0	0	0	0	0	0	0	0	0	0	0	0	0	0	0	0	0	0
S100A16	0	0.233232	0.127524	0.0992119	0.224347	0	0.200032	0.091941	0	0	0.0617514	0.104173	0	0	0.0774489	0	0.298302	0.667798	0.0963422	0.384661	1.54912	0	0.376568	0.145923	0.0993066	0	0	0.28645	0	0	0	0.114896	0.0876994	0	0.379077	0.167008	0	2.04531	0.205368	0	0	0.353414	0	0.829129	0.332734	0	0	0	0.344642
S100A14	0	0.0839348	0	0	0.0805056	0	0.105009	0	0	0.232645	0	0	0	0	0.0774489	0	0.380779	0.240127	0	0.145288	1.14386	0	0.141868	0.145923	0	0.121955	0.400852	0.153447	0	0	0	0.114896	0	0	0.525559	0	0	0.115462	0	0	0	0	0	0	0.212581	0.368785	0	0	0.162417
S100A13	0.676104	1.04335	0.668897	0.714421	0.350076	0.833465	0.891742	0.624173	0.224565	0.476965	0.67063	0.284711	0.422302	0.277303	0.338352	0.284666	0.821724	0.667798	0.339712	1.20764	1.57897	0.283932	0.797237	0.881269	0.272478	0.328663	0.68622	0.403822	0	0.404232	0.812541	0.475478	0.550015	0.151852	1.00376	0.597702	0.307902	1.8149	0.648103	0.247278	1.47581	1.41312	1.1901	2.05148	1.34609	0.849267	0	0.217053	1.03755
S100A1	0	0	0	0	0	0	0	0	0	0	0	0	0	0	0	0	0	0	0	0	0.133298	0	0	0	0	0	0	0	0	0	0	0	0	0	0	0	0	0.115462	0	0	0	0	0	0	0	0.260299	0	0	0
AL162258.2	0	0	0	0	0	0	0	0	0	0	0	0	0	0	0	0	0	0	0	0	0	0	0	0	0	0	0	0	0	0	0	0.114896	0	0	0	0	0	0	0	0	0	0	0	0	0	0	0	0	0
CHTOP	0.497214	0.530901	0.477509	0.606719	0.653462	0.785197	0.573827	0.515276	0.48824	0.529739	0.702685	0.364066	0.665696	0.227656	0.447048	0.600646	0.769442	0.735078	0.474254	0.94146	0.692213	0	0.649483	0.813972	0.420041	0	0.400852	0.403822	0	0.691297	0.960042	0.396779	0.377271	0.151852	0.960604	0.737442	0	0.477449	1.31794	0.610637	0	0.820555	0.926218	0.829129	0.439987	0.466646	1.44665	0.847263	0.5338
SNAPIN	0.37218	0.530901	0.292692	0.486001	0.15501	0.281654	0.200032	0.253789	0.224565	0.0837077	0.323667	0.437585	0	0.120292	0	0.344758	0.456969	0.517917	0.0963422	0.145288	0.250899	0	0.376568	0.38616	0.272478	0	0	0	0	0	0.164743	0.217941	0.0876994	0.283656	0.207394	0.167008	0	0.218961	0	0	0	0.534464	0	0	0.146617	0.138595	0	0	0.211179
ILF2	0.457248	0.75999	0.941622	1.3662	1.01542	1.3681	1.0194	1.13739	1.06068	1.42147	0.567797	1.45717	1.64938	0.765672	1.31853	0.941671	0.918739	1.19604	0.962476	1.25332	1.96451	1.28833	0.984576	1.45844	1.1608	0.711786	1.08937	0.770534	0	0.830818	1.30463	0.948888	1.1631	1.33179	1.00376	1.15725	0.542985	1.54153	1.67365	0.987013	0	1.04274	1.78441	1.07738	1.36643	1.30179	1.44665	0.897906	0.927574
NPR1	0	0	0	0	0	0	0	0	0	0	0	0	0	0	0	0	0	0	0	0	0	0	0	0	0	0	0	0	0	0	0	0	0	0	0	0	0	0	0	0	0	0	0	0	0	0	0	0	0
INTS3	0.121179	0.161367	0	0.0992119	0.0805056	0	0	0.176136	0	0.0837077	0.0617514	0.284711	0.0999303	0.120292	0.0774489	0.0791158	0	0	0.184213	0	0.133298	0.283932	0.266088	0	0.0993066	0	0	0	0	0.181705	0	0	0	0	0.109064	0.0869864	0	0	0	0.0677835	0	0.2489	0.322978	0	0.146617	0	0	0.114404	0
AL513523.4	0	0	0	0	0	0	0	0	0	0	0	0	0	0	0	0	0	0	0	0	0	0	0	0	0	0	0	0	0	0	0	0	0	0	0	0	0	0	0	0	0	0	0	0	0	0	0	0	0
AL513523.3	0	0	0	0	0	0	0	0	0	0	0	0	0	0	0	0	0	0	0	0	0	0	0	0	0	0	0	0	0	0	0	0	0	0	0	0	0	0	0	0	0	0	0	0	0	0	0	0	0
SLC27A3	0.0624239	0.0839348	0.185664	0	0.0805056	0.19629	0.200032	0	0	0.160947	0.11991	0.104173	0.0999303	0.0619539	0.0774489	0.0791158	0.109622	0.240127	0	0.145288	0.133298	0.283932	0	0	0.189636	0.121955	0	0	0	0	0	0	0.168324	0.400094	0.109064	0.241098	0	0.218961	0	0	0	0	0.174472	0	0	0.260299	0	0	0.0571205
GATAD2B	0	0.161367	0.0657933	0	0.15501	0.102954	0	0.091941	0.118573	0	0	0	0.0999303	0	0.0774489	0.0791158	0	0	0.0963422	0	0	0.283932	0	0	0	0	0	0	0	0	0	0.311352	0	0	0	0.241098	0	0.115462	0	0.131263	0	0	0	0	0.0759932	0	0	0	0
AL358472.5	0	0	0	0	0	0	0	0	0	0	0	0	0	0	0	0	0	0	0	0	0	0	0	0	0	0	0	0	0	0	0	0	0	0	0	0	0	0	0	0	0	0	0	0	0	0	0	0	0
DENND4B	0.229248	0.161367	0.127524	0.0992119	0	0	0.105009	0.253789	0	0.0837077	0.11991	0	0	0.175414	0	0.152429	0	0.127254	0	0	0	0.283932	0.141868	0.145923	0	0	0	0	0	0.0949741	0	0	0.0876994	0	0	0.0869864	0	0.115462	0	0.131263	0	0.2489	0	0.279774	0.212581	0.138595	0	0	0
CRTC2	0	0.161367	0.0657933	0	0	0	0	0.091941	0	0.0837077	0.11991	0	0	0.0619539	0	0	0	0	0.0963422	0.145288	0.133298	0.504819	0	0	0	0.121955	0	0	0	0	0	0	0.168324	0.151852	0	0	0	0	0	0.0677835	0	0	0	0	0.146617	0	0	0	0
SLC39A1	0.799243	0.979679	1.01818	0.764213	0.737094	1.28164	0.745365	0.811775	0.969474	0.529739	0.67063	1.34927	0.718298	0.56926	0.959557	0.973273	0.655886	0.798115	0.592822	0.485808	0.943319	1.375	0.726086	0.579717	0.764748	0.230641	1.37589	0.770534	0.959318	0.739999	0.812541	0.548434	0.495683	1.031	0.81871	0.3746	0.542985	0.477449	1.31794	0.960527	0	0.937808	0.566717	0.279774	0.851108	1.12533	0	0.847263	0.632203
AL358472.4	0	0.0839348	0	0	0.0805056	0	0	0	0.224565	0	0	0.284711	0	0.227656	0	0	0.109622	0	0	0	0	0	0	0	0	0	0	0	0	0	0	0.217941	0	0.283656	0	0	0	0	0	0.0677835	0	0	0	0.279774	0.146617	0	0	0	0
AL358472.3	0	0	0	0	0	0	0	0	0	0	0	0	0	0	0	0	0	0	0	0	0	0	0	0	0	0	0	0	0	0	0	0	0	0	0	0	0	0	0	0	0	0	0	0	0	0	0	0	0
CREB3L4	0.0624239	0.161367	0.240609	0.189463	0.0805056	0.281654	0.200032	0.325845	0.118573	0.362248	0	0.19851	0	0.0619539	0.0774489	0.220732	0.380779	0	0	0.27212	0.133298	0.504819	0.141868	0	0.272478	0.121955	0	0.153447	0	0	0.164743	0.217941	0	0	0	0.0869864	0.307902	0	0	0.0677835	0	0.132174	0	0	0	0.138595	0	0	0.0571205
JTB	1.13964	0.911675	1.15568	0.764213	1.3908	0.785197	0.84529	1.13739	0.631922	1.10133	1.06848	0.88678	0.488926	1.13435	0.928224	1.19551	1.16355	0.857413	1.00038	1.05656	1.18828	0.504819	0.984576	0.579717	1.12755	0.711786	0	1.1493	1.4398	0.87331	1.20242	1.19797	0.939311	1.19266	1.38531	1.06764	0.733187	0.618823	0.205368	1.13269	0.753706	0.937808	0.174472	0.279774	0.581966	1.07588	0	1.15741	0.803996
AL358472.2	0	0	0	0	0	0	0	0	0	0	0	0	0	0	0	0	0	0	0	0	0	0	0	0	0	0	0	0	0	0	0	0	0	0	0	0	0	0	0	0	0	0	0	0	0	0	0	0	0
RAB13	0.457248	0.75999	0.736252	0.419698	0.51323	0.73448	0.366644	0.571206	0.814874	0.421251	0.637513	0.687195	0.76827	0.56926	0.545078	0.64481	0.655886	0.433613	0.69881	0.384661	1.04861	0.504819	0.141868	0.145923	0.486387	0.499876	0.68622	0.153447	0	0.261511	0.729738	0.548434	0.601546	0.685079	0.296916	0.435212	1.85763	1.48771	0.521132	0.960527	1.17857	0.353414	0.669412	0.829129	0.489587	0.260299	0	0.897906	0.424647
RPS27	4.64931	4.47671	4.4401	4.44832	4.17901	3.8543	4.42337	4.17943	4.53016	4.37457	4.57201	4.32478	4.19364	4.75452	4.3678	4.34901	4.50598	4.11058	4.7279	4.45512	3.76929	2.87613	4.42622	4.33201	4.53687	4.34389	3.48303	4.60361	3.75789	4.53643	4.24777	4.37003	4.3183	4.25605	4.38122	4.30622	4.83721	4.35179	4.59773	4.63991	5.58102	4.0978	4.70941	4.61269	4.49522	3.81659	3.96995	4.20192	4.65496
NUP210L	0	0	0	0	0	0	0	0	0	0	0	0	0	0	0	0	0	0	0	0	0	0	0	0	0	0	0	0	0	0	0	0	0	0	0	0	0	0	0	0	0	0	0	0	0	0	0	0	0
TPM3	1.55519	1.18678	1.4661	1.6828	1.72472	1.25108	1.5136	1.72676	1.06068	1.62995	1.11131	1.34927	1.37185	1.52151	1.38116	1.88683	1.66519	1.72526	1.55646	0.878526	1.69015	1.59739	1.27849	1.56246	1.09316	1.6391	1.37589	1.29569	1.4398	1.19134	1.52209	1.42688	1.57892	1.72128	1.59289	1.6794	0.542985	1.40113	2.1428	0.987013	0.753706	1.54201	1.39869	0.677268	1.6757	1.6698	2.37459	0.992091	1.32517
C1orf189	0	0	0	0	0	0	0	0	0	0	0	0	0	0	0	0	0	0	0	0	0	0	0	0	0	0	0	0	0	0	0	0	0	0	0	0	0	0	0	0	0	0	0	0	0	0	0	0	0
C1orf43	0.415619	0.478038	0.596675	0.486001	0.608868	0.56479	0.366644	0.393056	0.631922	0.579866	0.531026	0.687195	0.0999303	0.672281	0.279227	0.344758	0.821724	0.341543	0.69881	0.27212	0.250899	0	0.476048	0.487614	0.548603	0.773496	1.08937	0.403822	0.590538	0.691297	0	0.548434	0.601546	0.685079	0.525559	0.546417	0	0.477449	0	0.816428	0.753706	1.09135	0.452255	0.677268	0.387798	0.260299	0	0.546518	0.385444
UBAP2L	0.229248	0	0.342196	0.714421	0.289186	0.501163	0.200032	0.515276	0.224565	0.299545	0.368722	0.506067	0.350921	0.454395	0.279227	0.401442	0	0.517917	0.264982	0.27212	0.692213	0.283932	0.141868	0.145923	0.348979	0.121955	0	0.28645	0.959318	0.404232	0.306145	0.548434	0.550015	0.504377	0.207394	0.435212	0	0.477449	0.205368	0.351221	0	0.353414	0.322978	0.279774	0.332734	0.713251	1.44665	0.310139	0.211179
HAX1	0.827796	0.674544	0.858712	1.0925	0.885912	0.785197	1.20151	0.85365	1.06068	0.529739	0.567797	0.973384	0.665696	0.56926	0.928224	0.55444	0.456969	0.798115	0.839308	1.00067	0.761143	0.685633	0.797237	0.741817	0.942377	0.886548	0.68622	0.913331	1.22814	0.830818	0.729738	0.849862	0.939311	0.970734	1.12305	0.737442	0.733187	0.398485	0.205368	0.57181	0	0.614018	0.762536	0.279774	0.489587	1.17245	1.44665	0.992091	0.927574
AQP10	0	0	0	0	0	0	0	0	0	0	0	0	0	0	0	0	0	0	0	0	0	0	0	0	0	0	0	0	0	0	0	0	0	0	0	0	0	0	0	0	0	0	0	0	0	0	0	0	0
ATP8B2	0.229248	0.0839348	0.240609	0.189463	0.15501	0	0	0.176136	0	0.160947	0.174872	0.104173	0.274051	0.227656	0.149328	0.344758	0.208405	0	0	0	0	0.283932	0.266088	0	0	0	0	0	0	0.0949741	0	0.114896	0	0	0.207394	0	0	0.115462	0	0	0	0	0	0	0.0759932	0.138595	0	0	0
IL6R-AS1	0	0	0	0	0	0	0	0	0.118573	0	0.0617514	0	0	0	0	0	0	0	0	0	0	0	0	0	0	0	0	0	0	0	0	0	0	0	0	0	0	0	0	0	0	0	0	0	0	0	0	0	0
IL6R	0.229248	0.161367	0.292692	0.419698	0.289186	0.281654	0.105009	0	0	0.160947	0.22697	0.284711	0.0999303	0.175414	0.545078	0.220732	0.109622	0	0	0.145288	0	0.283932	0	0.273238	0	0.121955	0	0	0	0.0949741	0.430007	0.217941	0.24293	0	0.109064	0	0	0	0	0.0677835	0	0	0	0	0.0759932	0.138595	0	0.310139	0.111154
SHE	0	0	0	0	0	0.102954	0	0	0	0	0.0617514	0	0	0	0	0.152429	0	0.127254	0	0	0	0	0	0	0	0	0	0.153447	0	0	0	0	0	0	0.109064	0	0	0	0	0	0	0	0	0	0	0	0	0	0
AL162591.2	0	0	0	0	0	0	0	0	0	0	0	0	0	0	0	0	0	0	0	0	0	0	0	0	0	0	0	0	0	0	0	0	0	0	0	0	0	0	0	0	0	0	0	0	0	0	0	0	0
TDRD10	0	0	0	0	0	0	0	0	0	0	0.0617514	0	0.0999303	0	0	0	0	0	0	0	0	0	0	0	0	0	0	0.153447	0	0	0	0	0	0	0	0	0	0	0	0	0	0	0	0	0	0	0	0	0
UBE2Q1	0.121179	0.363107	0.342196	0.486001	0.15501	0.281654	0.105009	0.456032	0.224565	0.160947	0.276487	0.104173	0.190776	0.454395	0.149328	0.455085	0.298302	0.240127	0.264982	0.145288	0.356114	0	0.476048	0.38616	0.189636	0.121955	0	0.403822	0	0.0949741	0	0.311352	0.168324	0.151852	0.207394	0.3746	0.307902	0	0	0.399404	0	0.2489	0.174472	0.279774	0.581966	0.138595	0	0.473761	0.257674
UBE2Q1-AS1	0	0	0	0	0	0	0	0	0	0	0	0	0	0	0	0	0	0	0	0	0	0	0	0	0	0	0	0	0	0	0	0	0	0	0	0	0	0	0	0	0	0	0	0	0	0	0	0	0
CHRNB2	0	0	0	0	0	0	0	0	0	0	0	0	0	0	0	0	0	0	0	0	0	0	0	0	0	0	0	0	0	0	0	0	0	0	0	0	0	0	0	0	0	0	0	0	0	0	0	0	0
AL592078.1	0	0	0	0	0	0	0	0	0	0	0	0	0	0	0	0	0	0	0	0	0	0	0	0	0	0	0	0	0	0	0	0	0	0	0	0	0	0	0	0	0	0	0	0	0	0	0	0	0
ADAR	0.535644	0.300276	0.434407	0.419698	0.40747	0.281654	0.745365	0.325845	0.562659	0.362248	0.67063	0.104173	0.0999303	0.604793	0.63435	0.600646	0.208405	0.127254	0.409244	0.384661	0.250899	0.685633	0.476048	0.579717	0.486387	0.328663	0.400852	0.153447	0.590538	0.404232	0.164743	0.680089	0.438229	0.598804	0.207394	0.546417	0	0.218961	0	0.300599	0	0.132174	0.566717	0	0.274461	0.63761	0	0.310139	0.162417
KCNN3	0	0	0	0	0	0	0	0	0	0	0	0	0	0	0	0	0	0	0	0	0	0	0	0	0	0	0	0	0	0	0	0	0	0	0	0	0	0	0	0	0	0	0	0	0	0	0	0	0
PMVK	0.279197	0.58111	0.55851	0.189463	0.289186	0.501163	0.691391	0.253789	0.224565	0.476965	0.22697	0.506067	0.422302	0	0.338352	0.220732	0.456969	0.517917	0.535294	0.145288	0.356114	0	0.376568	0.273238	0.548603	0.417929	0	0.508853	0	0.261511	0.540205	0.396779	0.312355	0.151852	0	0.546417	0.542985	0.115462	0.205368	0.718817	0	0.353414	0.669412	0	0.212581	0.368785	0	0.310139	0.302103
AL451085.1	0	0	0	0	0	0	0	0	0	0	0	0	0	0	0	0	0	0	0	0	0	0	0	0	0	0	0	0	0	0	0	0	0	0	0	0	0	0	0	0	0	0	0	0	0	0	0	0	0
PBXIP1	0.0624239	0	0.0657933	0.0992119	0	0	0	0	0.224565	0.160947	0	0	0	0	0.0774489	0	0.208405	0.127254	0	0	0.356114	0	0	0	0	0	0.400852	0.28645	0	0.0949741	0	0	0.0876994	0.151852	0.109064	0	0	0.477449	0	0.131263	0	0.132174	0.452255	0.498142	0.0759932	0.138595	0	0	0.0571205
PYGO2	0.176673	0.161367	0	0.0992119	0.0805056	0	0	0.176136	0	0.160947	0.0617514	0	0	0.0619539	0.149328	0	0	0	0.264982	0	0	0.283932	0.141868	0	0	0	0	0	0	0.0949741	0	0.114896	0	0.151852	0	0.0869864	0	0.115462	0	0.0677835	0	0	0.174472	0	0	0	0	0	0
AL451085.2	0	0	0	0	0	0	0	0	0	0	0	0	0	0.120292	0	0	0.109622	0	0	0	0	0	0	0	0.0993066	0	0	0	0	0.0949741	0	0	0.0876994	0	0	0	0	0	0	0	0	0	0	0	0	0	0	0	0
SHC1	0.279197	0	0.389364	0.189463	0.0805056	0.3603	0	0.515276	0.562659	0.160947	0.453163	0.19851	0.0999303	0.532418	0.216385	0.220732	0.109622	0.341543	0.184213	0.145288	0.356114	0.283932	0.141868	0.273238	0.189636	0.328663	0	0.28645	0	0.181705	0.430007	0	0.0876994	0.151852	0.207394	0.0869864	0	0.618823	0.521132	0.300599	0	0.353414	0.452255	0.279774	0.536843	0.138595	0	0.217053	0.5338
CKS1B	1.62098	1.46492	1.3319	1.33923	1.78276	1.8427	1.75111	1.53889	1.39161	1.26187	1.41614	1.12689	1.16533	1.3041	1.72099	1.61624	1.93278	1.77247	1.65779	1.84319	2.0955	1.08858	1.79675	1.34232	1.87694	1.94109	1.37589	1.38259	1.22814	1.75479	1.02636	1.72753	1.7678	1.031	1.7647	1.51389	1.03063	2.39002	2.1428	1.93025	1.17857	2.40087	2.17649	1.96484	1.21451	2.05902	0	2.2995	2.136
FLAD1	0.121179	0.300276	0.185664	0.348684	0.224347	0	0.286804	0.393056	0.118573	0.232645	0.0617514	0.284711	0.274051	0.227656	0.0774489	0.401442	0.380779	0.517917	0.184213	0.485808	0.451306	0	0.649483	0.145923	0.348979	0.230641	0	0.28645	0	0.0949741	0.430007	0.475478	0.168324	0	0.109064	0.241098	0	0.618823	0.375662	0.0677835	0	0.353414	0.174472	0	0.536843	0.260299	0	0.473761	0.344642
LENEP	0	0	0	0	0	0	0	0	0	0	0	0	0	0	0	0	0	0	0	0	0	0	0	0	0	0	0	0	0	0	0	0	0	0	0	0	0	0	0	0	0	0	0	0	0	0	0	0	0
ZBTB7B	0.0624239	0.0839348	0.0657933	0	0	0	0	0	0.118573	0	0	0	0	0.120292	0	0.0791158	0	0	0	0	0.133298	0	0	0	0	0	0	0	0	0.0949741	0	0.217941	0	0	0	0.167008	0	0	0	0	0	0	0.174472	0	0	0	0	0.310139	0.0571205
DCST2	0	0	0	0	0	0	0	0	0	0	0	0	0	0	0	0	0	0	0	0	0	0	0	0	0	0	0	0	0	0	0	0	0	0	0	0	0	0	0	0	0	0	0	0	0	0	0	0	0
DCST1	0	0	0	0	0	0	0	0	0	0	0	0	0	0	0	0	0	0	0	0	0	0	0	0	0	0	0	0	0	0	0	0	0	0	0	0	0	0	0	0	0	0	0	0	0	0	0	0	0
DCST1-AS1	0	0	0	0	0	0	0	0	0	0	0	0	0	0	0	0.0791158	0	0	0	0	0	0	0	0	0	0	0	0	0	0	0	0	0	0	0	0	0	0	0	0	0	0	0	0	0	0	0	0	0
ADAM15	0	0.0839348	0	0	0	0	0.105009	0.091941	0	0	0	0	0	0	0	0.0791158	0	0	0	0.145288	0.133298	0	0	0	0	0	0	0.28645	0	0.181705	0	0	0	0	0	0	0	0	0	0	0	0.132174	0	0	0.0759932	0	0	0	0.0571205
EFNA4	0	0	0.0657933	0.0992119	0	0	0	0.176136	0	0.0837077	0.276487	0.19851	0	0.120292	0	0	0.109622	0.341543	0	0	0.133298	0.504819	0.141868	0	0	0.121955	0	0.153447	0.959318	0.0949741	0	0	0.0876994	0.283656	0.109064	0	0	0.115462	0	0.0677835	0	0.448031	0.174472	0	0.0759932	0	0	0.114404	0.0571205
AL691442.1	0	0	0	0	0	0	0	0	0	0	0	0	0	0	0	0	0	0	0	0	0	0	0	0	0	0	0	0	0	0	0	0	0	0	0	0	0	0	0	0	0	0	0	0	0	0	0	0	0
EFNA3	0	0	0	0	0	0	0	0	0.118573	0	0	0	0	0.0619539	0	0.0791158	0	0.127254	0.0963422	0	0.618177	0.283932	0	0.145923	0	0	0	0	0	0	0	0.114896	0	0	0.109064	0	0	0	0	0.0677835	0.753706	0	0	0	0.274461	0	0	0.217053	0
[truncated: 67,478 more rows]
[truncated: 213 more columns]
