# Supplementary material for: A single cell characterisation of human embryogenesis identifies pluripotency transitions and putative anterior hypoblast centre
Source: Nat Commun. 2021 Jun 17;12:3679. doi: 10.1038/s41467-021-23758-w (PMC8211662; doi:10.1038/s41467-021-23758-w)
Supplement: Supplementary file 8 — Supplementary Data 5 [file 41467_2021_23758_MOESM8_ESM.xlsx]

## Sheet: Sheet1
Supplementary Data 5
Scaled Averages						Raw Expression Averages (log2 Integrated counts)
	STB	CTB	EPI	HYPO			STB	CTB	EPI	HYPO
FGF1	-0.0270821	0.00257586	0.0268658	0.0641063		FGF1	0.000444284	0.000988265	0.00113233	0.00702578
FGF2	-0.138156	-0.210693	4.09851	-0.0770057		FGF2	0.0165704	0.0029604	1.11702	0.0306237
FGF3	-0.0205888	-0.00152961	0.0415813	-0.00327014		FGF3	0.000441639	4.87914e-05	0.000998803	-4.32265e-05
FGF4	-0.17069	-0.162863	4.61323	-0.156513		FGF4	0.0015893	0.00247359	1.343	0.0037296
FGF5	-0.0430556	0.10544	-0.0456396	-0.0458945		FGF5	1.19242e-05	0.0007441	3.71508e-06	2.90603e-06
FGF6	0	0	0	0		FGF6	0	0	0	0
FGF7	-0.047569	0.0680168	-0.120455	0.445058		FGF7	0.00280733	0.00548536	-0.00094222	0.0195725
FGF8	-0.0831528	-0.0901477	1.9103	0.0392331		FGF8	0.0002727	7.87558e-05	0.0927335	0.00463627
FGF9	-0.0335556	0.00430604	0.207036	0.0810758		FGF9	0.000161816	0.00068927	0.0120253	0.0018311
FGF10	-0.0617122	-0.0616099	-0.0600475	1.76124		FGF10	2.41041e-09	1.23929e-07	1.97852e-06	0.00265737
FGF16	0.00853885	-0.00168737	-0.572412	-0.00119158		FGF16	-5.85125e-07	-2.50417e-05	-0.000343052	-2.38542e-05
FGF17	-0.16709	-0.176009	2.90209	1.80923		FGF17	0.00216599	0.000925228	0.382402	0.266919
FGF18	0.132994	-0.40063	-0.329201	-0.329085		FGF18	0.279323	0.0248212	0.0494737	0.0555187
FGF19	-0.099723	-0.10135	2.31143	-0.0775859		FGF19	5.87406e-05	3.26998e-06	0.117599	0.000848412
FGF20	-0.00395517	-0.0403691	-0.0463512	-0.0460272		FGF20	0.000566754	5.15399e-05	-2.7959e-06	-3.44606e-08
FGF21	0.0332443	-0.140088	-0.165058	0.0452175		FGF21	0.02825	0.00128345	-0.00119244	0.0232873
FGF22	-0.0561784	0.27029	-0.187893	-0.267779		FGF22	0.0501174	0.0863054	0.0207818	0.0132997
FGF23	-0.00319936	-0.0688646	0.0700957	-0.0860465		FGF23	0.00526063	0.000614625	0.00584064	2.0534e-06
FGFRL1	0.0324959	-0.104957	-0.252275	0.172066		FGFRL1	0.114745	0.0605226	0.0316197	0.148196
FGFR1	-0.302737	0.550218	1.27948	2.60879		FGFR1	0.355312	0.892915	1.84297	4.76817
FGFR2	-0.202862	0.245037	0.97065	2.44465		FGFR2	0.0378974	0.112538	0.287342	0.719355
FGFR3	-0.0601102	-0.295647	1.43904	1.84048		FGFR3	0.0790442	0.0135414	0.418327	0.562894
FGFR4	-0.188786	0.257141	1.16739	1.75985		FGFR4	0.101696	0.18851	0.482219	0.733702
