# Supplementary material for: A single cell characterisation of human embryogenesis identifies pluripotency transitions and putative anterior hypoblast centre
Source: Nat Commun. 2021 Jun 17;12:3679. doi: 10.1038/s41467-021-23758-w (PMC8211662; doi:10.1038/s41467-021-23758-w)
Supplement: Supplementary file 10 — Supplementary Data 7 [file 41467_2021_23758_MOESM10_ESM.xlsx]

## Sheet: 9 d.p.f. CER1
Supplementary Data 7
Embryos cultured from 5 d.p.f => 9 d.p.f
Immunofluorescence 1: Cer1 + Oct4 + Phall + DAPI
Immunofluorescence 2: Gata6 + Oct4
Experiment No	Embryo ID	CER+ cells	Hypo cells (GATA6+)	% CER1/Hypo cells
Exp 89	MZG 827	2	16	12.5
Exp 89	MZG 852	3	6	50
Exp 91	MZG 949	2	6	33.3333
Exp 91	MZG 944	4	24	16.6667
Exp 91	MZG 942	5	17	29.4118
Exp 91	MZG 941	4	7	57.1429
Exp 91	MZG 937	1	15	6.66667
Exp 91	MZG 939	8	30	26.6667
Exp 92	MZG 895	4	46	8.69565
Exp 92	MZG 898	13	31	41.9355
Exp 92	MZG 899	1	11	9.09091
Exp 92	MZG 951	9	40	22.5
Exp 92	MZG 952	8	37	21.6216
Exp 92	MZG 953	13	69	18.8406
Exp 92	MZG 954	7	25	28
Exp 92	MZG 955	4	7	57.1429
Exp 92	MZG 966	3	7	42.8571
Exp 92	MZG 967	7	24	29.1667
Exp 92	MZG 968	5	9	55.5556
		5.42105	22.4737	29.8839	mean
		0.8176	3.854	3.836	SEM
		4	17	28	median
		19	19	19	no of embryos
Exclusion criteria
Embryos without a clear epiblast/hypoblast or with a degenerated epiblast and hypoblast have been excluded from the analysis.
