# Supplementary material for: A single cell characterisation of human embryogenesis identifies pluripotency transitions and putative anterior hypoblast centre
Source: Nat Commun. 2021 Jun 17;12:3679. doi: 10.1038/s41467-021-23758-w (PMC8211662; doi:10.1038/s41467-021-23758-w)
Supplement: Supplementary file 11 — Supplementary Data 8 [file 41467_2021_23758_MOESM11_ESM.xlsx]

## Sheet: hypoblast_cluster_markers_top50
Supplementary Data 8
	myAUC	avg_diff	power	pct.1	pct.2	cluster	gene
1	0.96	1.05729	0.92	1	0.859	0	LAPTM4B
2	0.957	0.774898	0.914	0.982	0.628	0	OTUD6A
3	0.951	0.489136	0.902	0.929	0.385	0	EOMES
4	0.948	0.627499	0.896	0.929	0.423	0	TRDN
5	0.946	0.866825	0.892	0.982	0.731	0	SFRP1
6	0.94	0.503873	0.88	0.946	0.551	0	LGR5
7	0.933	0.617766	0.866	1	0.744	0	GCNT1
8	0.925	1.36801	0.85	1	0.821	0	FZD5
9	0.923	0.83392	0.846	0.875	0.308	0	PLSCR2
10	0.922	0.555006	0.844	0.982	0.564	0	CCKBR
11	0.92	1.08708	0.84	0.929	0.397	0	LHX1
12	0.918	0.776566	0.836	0.982	0.654	0	NODAL
13	0.914	0.488343	0.828	0.893	0.5	0	GSC
14	0.913	0.710597	0.826	0.946	0.564	0	CXCR4
15	0.91	1.22766	0.82	0.893	0.436	0	LEFTY1
16	0.909	0.627103	0.818	0.982	0.577	0	CRABP2
17	0.907	1.14331	0.814	0.911	0.526	0	CER1
18	0.898	0.456885	0.796	0.946	0.692	0	SLC35A3
19	0.895	0.553707	0.79	1	0.833	0	ZBTB8OS
20	0.894	0.597611	0.788	1	0.756	0	CXADR
21	0.891	0.58351	0.782	0.964	0.731	0	LRIG3
22	0.89	1.05947	0.78	0.875	0.474	0	LEFTY2
23	0.889	0.553967	0.778	0.982	0.744	0	OTX2
24	0.884	0.531184	0.768	0.964	0.782	0	CFLAR
25	0.882	0.931915	0.764	0.929	0.641	0	LINC00458
26	0.881	0.559216	0.762	0.982	0.795	0	SERINC5
27	0.873	0.652505	0.746	0.964	0.654	0	TDGF1
28	0.873	0.618793	0.746	0.982	0.821	0	MRPL22
29	0.865	0.492197	0.73	1	0.769	0	PRAP1
30	0.861	0.5977	0.722	0.982	0.744	0	ARL4D
31	0.86	0.590296	0.72	0.982	0.795	0	TMEM14B
32	0.855	0.504747	0.71	1	0.897	0	MDK
33	0.848	0.489163	0.696	0.964	0.654	0	PIK3R5
34	0.847	0.455096	0.694	0.982	0.923	0	TOMM20
35	0.832	0.600977	0.664	0.893	0.628	0	XIST
36	0.828	0.570231	0.656	0.964	0.731	0	RHOBTB3
37	0.822	0.613322	0.644	1	0.897	0	SLC2A3
38	0.821	0.476587	0.642	0.964	0.795	0	ENC1
39	0.81	0.458005	0.62	0.982	0.821	0	MGST2
40	0.809	0.478581	0.618	1	0.769	0	TFPI
41	0.806	0.520983	0.612	0.982	0.859	0	LY6E
42	0.803	0.711522	0.606	0.946	0.692	0	HAS2
43	0.8	0.770379	0.6	0.946	0.692	0	APOA4
44	0.777	0.706694	0.554	1	0.872	0	FABP5
45	0.77	0.458074	0.54	0.982	0.859	0	RBM8A
46	0.769	0.906509	0.538	0.893	0.577	0	TFF1
47	0.768	0.523405	0.536	1	0.987	0	MT-CYB
48	0.764	0.507453	0.528	1	0.987	0	MT-CO2
49	0.744	0.53074	0.488	1	0.821	0	SOX4
50	0.743	0.467243	0.486	1	0.962	0	APOE
51	0.952	0.99015	0.904	1	0.798	1	NID2
52	0.942	0.886955	0.884	1	0.845	1	LAMC1
53	0.942	0.866233	0.884	1	0.821	1	LAMA1
54	0.929	1.10681	0.858	0.98	0.893	1	FAM107B
55	0.928	0.901089	0.856	1	0.833	1	UGCG
56	0.928	0.783824	0.856	1	0.821	1	SPTBN1
57	0.925	0.885966	0.85	1	0.917	1	UACA
58	0.925	0.728885	0.85	0.96	0.726	1	CEACAM6
59	0.912	0.710159	0.824	1	0.869	1	MYO9A
60	0.907	0.944158	0.814	1	0.952	1	MARCKS
61	0.905	0.680608	0.81	1	0.869	1	DST
62	0.903	0.854252	0.806	1	0.881	1	SPARC
63	0.903	0.773024	0.806	1	0.857	1	LAMB1
64	0.901	0.823255	0.802	1	0.714	1	FRZB
65	0.899	0.929577	0.798	1	0.81	1	AKAP12
66	0.896	0.562749	0.792	1	0.821	1	UTRN
67	0.895	0.602736	0.79	1	0.726	1	RAB15
68	0.893	0.988817	0.786	0.98	0.845	1	ATP1B1
69	0.887	0.691563	0.774	1	0.762	1	IL6R
70	0.887	0.558283	0.774	1	0.81	1	ARHGAP5
71	0.885	0.698561	0.77	1	0.774	1	ALDH1A1
72	0.885	0.656806	0.77	1	0.81	1	ANXA3
73	0.884	0.922006	0.768	1	0.881	1	RSPO3
74	0.884	0.681897	0.768	1	0.833	1	RAB3B
75	0.884	0.60189	0.768	1	0.81	1	CLIP1
76	0.882	1.1497	0.764	1	0.952	1	NEAT1
77	0.88	1.01012	0.76	1	0.786	1	FST
78	0.877	0.576246	0.754	0.98	0.774	1	ASPH
79	0.875	0.646115	0.75	1	0.869	1	ADD3
80	0.874	0.590751	0.748	0.88	0.548	1	FGB
81	0.87	0.79329	0.74	1	1	1	MALAT1
82	0.867	0.725735	0.734	1	0.857	1	AHNAK
83	0.865	0.588283	0.73	1	0.857	1	ARMT1
84	0.862	0.602168	0.724	1	0.833	1	SEMA6A
85	0.856	1.10809	0.712	1	0.929	1	S100A6
86	0.853	0.616615	0.706	0.94	0.571	1	RRAD
87	0.852	0.635557	0.704	1	0.821	1	LCP1
88	0.848	0.642674	0.696	1	0.726	1	APELA
89	0.846	0.558171	0.692	1	0.821	1	PNPT1
90	0.845	0.653553	0.69	0.98	0.667	1	MYL4
91	0.829	0.69688	0.658	0.98	0.798	1	RNASE1
92	0.827	0.581495	0.654	1	0.833	1	TMEM123
93	0.817	0.710866	0.634	1	0.881	1	HPGD
94	0.808	0.671175	0.616	1	0.881	1	GJA1
95	0.8	0.761777	0.6	0.98	0.94	1	GPX2
96	0.784	0.571226	0.568	0.86	0.476	1	MT1G
97	0.778	0.619256	0.556	1	0.857	1	HMGCR
98	0.772	1.41525	0.544	0.82	0.619	1	MT2A
99	0.767	0.799784	0.534	0.74	0.429	1	MT1E
100	0.754	0.807785	0.508	0.92	0.726	1	MT1X
101	0.982	2.03838	0.964	1	1	2	CGA
102	0.952	1.54094	0.904	1	0.991	2	PGF
103	0.893	1.17617	0.786	0.893	0.934	2	CEBPB
104	0.891	0.79421	0.782	1	0.991	2	KRT8
105	0.887	1.01686	0.774	0.964	0.991	2	CCNE1
106	0.886	0.749507	0.772	1	0.991	2	PABPC1
107	0.882	1.46226	0.764	0.893	0.915	2	ANXA1
108	0.858	0.600886	0.716	1	1	2	GAPDH
109	0.853	1.25125	0.706	0.893	0.915	2	GATA2
110	0.152	0.591219	0.696	0.429	0.896	2	PLCG2
111	0.846	0.514186	0.692	1	1	2	RPL27A
112	0.827	1.29523	0.654	0.821	0.792	2	PRR9
113	0.824	1.39481	0.648	0.893	0.962	2	CDKN1C
114	0.824	0.890753	0.648	0.821	0.821	2	CYP11A1
115	0.812	0.876137	0.624	0.821	0.962	2	NUCB2
116	0.812	0.5192	0.624	0.964	1	2	EIF1
117	0.809	0.636902	0.618	0.964	0.991	2	RPS20
118	0.793	1.09137	0.586	0.786	0.896	2	XAGE2
119	0.793	0.581793	0.586	1	1	2	PDIA3
120	0.792	0.535146	0.584	0.964	0.991	2	LDHA
121	0.789	0.761947	0.578	0.643	0.396	2	GCM1
122	0.788	0.626632	0.576	1	1	2	KRT18
123	0.785	0.763783	0.57	0.893	1	2	TOP1
124	0.779	1.14534	0.558	0.786	0.858	2	LGALS16
125	0.779	0.994887	0.558	0.786	0.783	2	GATA3
126	0.779	0.596892	0.558	0.857	1	2	MYL12B
127	0.772	0.532966	0.544	1	1	2	YWHAZ
128	0.768	0.678373	0.536	0.821	0.972	2	PACSIN2
129	0.763	0.611094	0.526	1	1	2	ANXA5
130	0.762	0.800003	0.524	0.929	1	2	PAPOLA
131	0.754	0.671165	0.508	0.821	0.981	2	SARS
132	0.753	0.586865	0.506	1	0.991	2	SERP1
133	0.742	1.12145	0.484	0.786	0.925	2	KRT23
134	0.728	0.66507	0.456	0.893	0.981	2	CAPZB
135	0.727	0.645185	0.454	0.643	0.604	2	HSD3B1
136	0.722	0.686396	0.444	0.821	0.962	2	SDF2L1
137	0.72	0.743189	0.44	0.679	0.774	2	SLCO4A1
138	0.72	0.607115	0.44	0.714	0.849	2	SP6
139	0.283	0.751917	0.434	0.357	0.858	2	JUN
140	0.716	1.09388	0.432	0.75	0.821	2	TFAP2C
141	0.285	0.531237	0.43	0.393	0.783	2	MAGEA11
142	0.712	0.715707	0.424	0.75	0.953	2	COX20
143	0.711	0.596532	0.422	0.857	0.991	2	RPS27L
144	0.71	0.643376	0.42	0.929	1	2	DNAJA1
145	0.708	0.736758	0.416	0.821	0.972	2	RALBP1
146	0.707	0.688988	0.414	0.679	0.792	2	CCR7
147	0.703	0.613069	0.406	0.679	0.745	2	CAPN6
148	0.703	0.594484	0.406	1	0.991	2	CALM1
149	0.703	0.549513	0.406	1	1	2	EEF2
150	0.701	0.543005	0.402	0.571	0.557	2	IRX4
