# Supplementary material for: A single cell characterisation of human embryogenesis identifies pluripotency transitions and putative anterior hypoblast centre
Source: Nat Commun. 2021 Jun 17;12:3679. doi: 10.1038/s41467-021-23758-w (PMC8211662; doi:10.1038/s41467-021-23758-w)
Supplement: Supplementary file 12 — Supplementary Data 9 [file 41467_2021_23758_MOESM12_ESM.xlsx]

## Sheet: Extended Data Table 9
Supplementary Data 9
	myAUC	avg_diff	power	avg_logFC	pct.1	pct.2	cluster	gene
HHEX-extended	0.887	0.0539682	0.774	0.0539682	1	0.974	0	HHEX-extended
LHX1	0.863	0.0490115	0.726	0.0490115	1	0.974	0	LHX1
MNX1-extended	0.845	0.0370755	0.69	0.0370755	0.964	0.769	0	MNX1-extended
MIXL1	0.834	0.0436974	0.668	0.0436974	0.821	0.308	0	MIXL1
PRDM1-extended	0.829	0.0431339	0.658	0.0431339	1	0.949	0	PRDM1-extended
ZIC2-extended	0.824	0.0199781	0.648	0.0199781	1	1	0	ZIC2-extended
SOX21	0.816	0.0791984	0.632	0.0791984	0.804	0.308	0	SOX21
FOXO1	0.785	0.0494267	0.57	0.0494267	0.875	0.513	0	FOXO1
GSC-extended	0.784	0.0213276	0.568	0.0213276	1	1	0	GSC-extended
PATZ1	0.773	0.00644277	0.546	0.00644277	1	0.962	0	PATZ1
SOX4	0.767	0.0132672	0.534	0.0132672	1	1	0	SOX4
POLE4-extended	0.762	0.0104505	0.524	0.0104505	1	1	0	POLE4-extended
HMGA2	0.755	0.0214722	0.51	0.0214722	1	1	0	HMGA2
YBX1	0.743	0.0128042	0.486	0.0128042	1	1	0	YBX1
HMGA1	0.741	0.061009	0.482	0.061009	1	1	0	HMGA1
FOXJ2-extended	0.735	0.0188982	0.47	0.0188982	0.893	0.449	0	FOXJ2-extended
FOXA3	0.73	0.0336109	0.46	0.0336109	1	0.987	0	FOXA3
PRRX2	0.716	0.00507957	0.432	0.00507957	0.982	0.782	0	PRRX2
GLI2-extended	0.715	0.0117446	0.43	0.0117446	0.643	0.244	0	GLI2-extended
RORA-extended	0.714	0.0115323	0.428	0.0115323	0.732	0.282	0	RORA-extended
NKX1-2-extended	0.714	0.00528771	0.428	0.00528771	1	1	0	NKX1-2-extended
TEAD2	0.714	0.00472684	0.428	0.00472684	1	1	0	TEAD2
TFDP2	0.704	0.00622057	0.408	0.00622057	1	1	0	TFDP2
SMAD3	0.943	0.0160241	0.886	0.0160241	1	0.929	1	SMAD3
PITX2-extended	0.862	0.0283274	0.724	0.0283274	1	1	1	PITX2-extended
CDX2	0.861	0.0437752	0.722	0.0437752	1	0.976	1	CDX2
GATA6	0.847	0.0261729	0.694	0.0261729	1	1	1	GATA6
JUN	0.845	0.0422799	0.69	0.0422799	1	0.821	1	JUN
TCF7L1	0.836	0.0296069	0.672	0.0296069	1	1	1	TCF7L1
GATA4	0.83	0.0279215	0.66	0.0279215	1	1	1	GATA4
HNF4A	0.821	0.0294484	0.642	0.0294484	1	1	1	HNF4A
HNF1B	0.82	0.0256441	0.64	0.0256441	1	1	1	HNF1B
HOXC6	0.789	0.0142901	0.578	0.0142901	0.9	0.571	1	HOXC6
NFE2L2	0.787	0.0188782	0.574	0.0188782	1	0.976	1	NFE2L2
TEAD4	0.786	0.00715526	0.572	0.00715526	1	1	1	TEAD4
POU5F1	0.779	0.0112149	0.558	0.0112149	1	1	1	POU5F1
NF1-extended	0.777	0.0176597	0.554	0.0176597	0.82	0.5	1	NF1-extended
FOXA2	0.775	0.0372425	0.55	0.0372425	1	1	1	FOXA2
FOXP1	0.768	0.0266683	0.536	0.0266683	0.82	0.452	1	FOXP1
SOX17-extended	0.757	0.0178834	0.514	0.0178834	1	1	1	SOX17-extended
FOXN3-extended	0.735	0.00633277	0.47	0.00633277	1	1	1	FOXN3-extended
SP5-extended	0.725	0.0128447	0.45	0.0128447	1	1	1	SP5-extended
FOSL2-extended	0.723	0.0104212	0.446	0.0104212	0.56	0.107	1	FOSL2-extended
VEZF1-extended	0.72	0.00747164	0.44	0.00747164	1	0.893	1	VEZF1-extended
MXI1-extended	0.709	0.00542566	0.418	0.00542566	1	0.917	1	MXI1-extended
GABPB1	0.852	0.0295852	0.704	0.0295852	1	1	2	GABPB1
RFXANK	0.851	0.00568838	0.702	0.00568838	0.929	0.604	2	RFXANK
THAP11	0.851	0.00462256	0.702	0.00462256	1	0.642	2	THAP11
TFAP2A	0.834	0.0221599	0.668	0.0221599	1	1	2	TFAP2A
ESRRA	0.831	0.0123098	0.662	0.0123098	1	0.972	2	ESRRA
TEAD3-extended	0.83	0.0205967	0.66	0.0205967	0.714	0.066	2	TEAD3-extended
NR4A1-extended	0.821	0.00552578	0.642	0.00552578	1	0.991	2	NR4A1-extended
BHLHE40	0.815	0.0352552	0.63	0.0352552	0.786	0.179	2	BHLHE40
SP6-extended	0.798	0.024569	0.596	0.024569	1	1	2	SP6-extended
ZNF143-extended	0.796	0.0211701	0.592	0.0211701	1	1	2	ZNF143-extended
E2F1	0.785	0.00329953	0.57	0.00329953	0.821	0.292	2	E2F1
RELA	0.785	0.00288214	0.57	0.00288214	0.786	0.255	2	RELA
FOXI3-extended	0.781	0.0151476	0.562	0.0151476	0.929	0.774	2	FOXI3-extended
NR1H3-extended	0.781	0.00226936	0.562	0.00226936	0.786	0.406	2	NR1H3-extended
ZBTB7B-extended	0.774	0.0207557	0.548	0.0207557	1	1	2	ZBTB7B-extended
ZBTB7A	0.773	0.0131808	0.546	0.0131808	1	1	2	ZBTB7A
CEBPD	0.773	0.00654522	0.546	0.00654522	0.679	0.17	2	CEBPD
GTF2F1	0.772	0.0273832	0.544	0.0273832	1	1	2	GTF2F1
MSX2	0.769	0.0426024	0.538	0.0426024	0.893	0.972	2	MSX2
TAF1-extended	0.765	0.00421856	0.53	0.00421856	0.679	0.189	2	TAF1-extended
DDIT3	0.764	0.0119855	0.528	0.0119855	1	1	2	DDIT3
KLF10-extended	0.763	0.0100932	0.526	0.0100932	1	0.972	2	KLF10-extended
JUNB	0.763	0.00551335	0.526	0.00551335	1	1	2	JUNB
SP1	0.761	0.00877896	0.522	0.00877896	1	1	2	SP1
POU2F1	0.757	0.0180113	0.514	0.0180113	0.893	0.726	2	POU2F1
PSMD12-extended	0.755	0.023183	0.51	0.023183	1	0.896	2	PSMD12-extended
ZNF165-extended	0.755	0.0191733	0.51	0.0191733	1	0.991	2	ZNF165-extended
ZC3H11A	0.753	0.0141456	0.506	0.0141456	1	1	2	ZC3H11A
NFIL3	0.753	0.0120901	0.506	0.0120901	1	1	2	NFIL3
GATA2	0.745	0.0341908	0.49	0.0341908	1	1	2	GATA2
SP3-extended	0.745	0.0334387	0.49	0.0334387	1	1	2	SP3-extended
PITX1	0.74	0.012099	0.48	0.012099	1	0.981	2	PITX1
MAFK	0.739	0.0118942	0.478	0.0118942	1	0.896	2	MAFK
PPARD-extended	0.739	0.0107271	0.478	0.0107271	1	1	2	PPARD-extended
CEBPA-extended	0.738	0.0172534	0.476	0.0172534	1	1	2	CEBPA-extended
RCOR1	0.729	0.0210168	0.458	0.0210168	0.964	0.774	2	RCOR1
SREBF2	0.729	0.00519797	0.458	0.00519797	1	0.991	2	SREBF2
MAFF-extended	0.728	0.0130829	0.456	0.0130829	1	1	2	MAFF-extended
JUND-extended	0.726	0.0456995	0.452	0.0456995	1	1	2	JUND-extended
CEBPB	0.725	0.0185073	0.45	0.0185073	1	1	2	CEBPB
TFAP2C	0.723	0.00682176	0.446	0.00682176	1	1	2	TFAP2C
GABPA	0.718	0.0356436	0.436	0.0356436	0.929	0.538	2	GABPA
UBTF-extended	0.718	0.0299778	0.436	0.0299778	1	1	2	UBTF-extended
ATF1-extended	0.717	0.008973	0.434	0.008973	0.857	0.557	2	ATF1-extended
ATF4	0.716	0.0128177	0.432	0.0128177	1	1	2	ATF4
KDM2B	0.713	0.00452889	0.426	0.00452889	0.929	0.896	2	KDM2B
E2F7	0.706	0.00263066	0.412	0.00263066	0.679	0.283	2	E2F7
MAX	0.705	0.00992659	0.41	0.00992659	0.786	0.764	2	MAX
CEBPG	0.702	0.00861793	0.404	0.00861793	1	1	2	CEBPG
