# Supplementary material for: A single cell characterisation of human embryogenesis identifies pluripotency transitions and putative anterior hypoblast centre
Source: Nat Commun. 2021 Jun 17;12:3679. doi: 10.1038/s41467-021-23758-w (PMC8211662; doi:10.1038/s41467-021-23758-w)
Supplement: Supplementary file 13 — Supplementary Data 10 [file 41467_2021_23758_MOESM13_ESM.xlsx]

## Sheet: 7 d.p.f. CER1
Supplementary Data 9
Embryos cultured from 5 d.p.f => 7 d.p.f (48h culture)
Immunofluorescence 1: Cer1 + Oct4 + Phall + DAPI
Immunofluorescence 2: Gata6 + Oct4
Experiment No	Embryo ID	Attached vs Floating	Epiblast	Comments	CER+ cells	Hypo cells (GATA6+)	% CER1/Hypo cells
Exp 62	MZG 398	attached	cavity	Extended Data Fig 5a	24	35	68.5714
Exp 63	MZG 450	attached	cavity		6	12	50
Exp 63	MZG 396	attached	cavity		18	23	78.2609
Exp 70	MZG 593	attached	cavity	No stained for GATA6, only cer1 quantified	12
Exp 70	MZG 220	attached	no clear cavity	No stained for GATA6, only cer1 quantified	13
Exp 70	MZG 222	attached	cavity	No stained for GATA6, only cer1 quantified	14
Exp 89	MZG 855	attached	cavity	Extended Data Fig 5b	18	21	85.7143
Exp 89	MZG 856	attached	cavity		15	17	88.2353
Exp 90	MZG 767	attached	cavity		8	11	72.7273
Exp 90	MZG 870	attached	cavity		13	16	81.25
Exp 90	MZG 865	attached	cavity	Figure 4a	16	20	80
Exp 90	MZG 877	attached	cavity		14	19	73.6842
Exp 90	MZG 879	attached	no clear cavity		15	22	68.1818
					14.3077	19.6	74.6625	mean
					1.247	2.13	3.468	SEM
					14	19.5	76	median
					13	10	10	no of embryos
Exclusion criteria
Embryos without a clear epiblast/hypoblast or with a degenerated epiblast and hypoblast have been excluded from the analysis.
