# Supplementary material for: A single cell characterisation of human embryogenesis identifies pluripotency transitions and putative anterior hypoblast centre
Source: Nat Commun. 2021 Jun 17;12:3679. doi: 10.1038/s41467-021-23758-w (PMC8211662; doi:10.1038/s41467-021-23758-w)
Supplement: Supplementary file 16 — Source Data [file 41467_2021_23758_MOESM16_ESM.xlsx]

## Sheet: Sheet1
Quantifications presented in Figure 2d-f
Embryos cultured from 6 d.p.f => 8 d.p.f
treatment	embryo ID	EPI	HYPO	TROPHO		treatment	embryo ID	EPI	HYPO	TROPHO		treatment	embryo ID	EPI	HYPO	TROPHO		treatment	embryo ID	EPI	HYPO	TROPHO		treatment	embryo ID	EPI	HYPO	TROPHO		treatment	embryo ID	EPI	HYPO	TROPHO
control	MZG 395	1	15			PD (3 uM)	MZG 400	20	9			PD (1 uM)	MZG 422	6	2	141		FGFRi (1uM)	MZG 528	1	0	95		FGFRi (500nM)	MZG 753	2	1	47		FGF2/4/HPS	MZG 772	27	10	459
control	MZG 403	33	29			PD (3 uM)	MZG 401	5	0			PD (1 uM)	MZG 529	8	5	143		FGFRi (1uM)	MZG 423	1	1			FGFRi (500nM)	MZG 750	2	0	43		FGF2/4/HPS	MZG 803	13	0	248
control	MZG355	26	3	105		PD (3 uM)	MZG 402	7	1			PD (1 uM)	MZG456	38	13			FGFRi (1uM)	MZG 571	0	0	94		FGFRi (500nM)	MZG 751	1	0	90		FGF2/4/HPS	MZG 769	15	5	314
control	MZG471	26	8	213		PD (3 uM)	MZG381	8	3	348		PD (1 uM)	MZG 437	0	2	305		FGFRi (1uM)	MZG 453	1	0	72		FGFRi (500nM)	MZG 723	5	0	51		FGF2/4/HPS	MZG 844	17	6	238
control	MZG483	43	6	153		PD (3 uM)	MZG382	10	0			PD (1 uM)	MZG 439	38	17	375		FGFRi (1uM)	MZG 426	4	0	125		FGFRi (500nM)	MZG 600	0	0	21		FGF2/4/HPS	MZG 900	49	3	343
control	MZG485	5	0	33		PD (3 uM)	MZG470	1	0	149		PD (1 uM)	MZG 429	0	0	52		FGFRi (1uM)	MZG567	1	0 or 3			FGFRi (500nM)	MZG 845	2	1	84		FGF2/4/HPS	MZG 850	25	8	320
control	MZG491	41	9	177		PD (3 uM)	MZG482	9	2	128		PD (1 uM)	MZG 561	36	4	105		FGFRi (1uM)	MZG 460	2	0	78		FGFRi (500nM)	MZG 847	8	0	73		FGF2/4/HPS	MZG 848	4	1	376
control	MZG182	10	3	115		PD (3 uM)	MZG496	0	0	267		PD (1 uM)	MZG 468	0	0	309		FGFRi (1uM)	MZG 463	3	3	90		FGFRi (500nM)	MZG 843	8	0	14
control	MZG499	10	9			PD (3 uM)	MZG499	0	2			PD (1 uM)	MZG 452	4	0
control	MZG506			272		PD (3 uM)	MZG501					PD (1 uM)	MZG 462	4	0	471
control	MZG 530	56	18	184		PD (3 uM)	MZG 457	0	2	348		PD (1uM)	MZG 745	0	0	71
control	MZG 455	154	9	236		PD (3 uM)	MZG 459	1	0	362		PD (1uM)	MZG 755	17	0	72
control	MZG 438	23	5	368								PD (1uM)	MZG 718	4	2	211
control	MZG 428	25	15	313								PD (1uM)	MZG 872	4	1	53
control	MZG 722	13	8	288								PD (1uM)	MZG 926	10	5	327
control	MZG 739	0	0	175
control	MZG 698	28	6	216
control	MZG 836	37	20	459
control	MZG 858	36	16	344
mean		31.5	9.94444	228.188		mean		5.54545	1.72727	267		mean		11.2667	3.4	202.692		mean		1.625	0.571429	92.3333		mean		3.5	0.25	52.875		mean		21.4286	4.71429	328.286
In red = embryos presented in Figure 2c
EPI = number of OCT4+ cells
HYPO = number of Sox17+ cells in contact with the epiblast
TROPHO = number of cells nagative for Oct4 and Sox17

## Sheet: Sheet2
Quantifications presented in Figure 3e-g
Embryos cultured from 5 d.p.f => 9 d.p.f
Immunofluorescence 1: Cer1 + Oct4 + Phall + DAPI
Immunofluorescence 2: Gata6 + Oct4
Experiment No	Embryo ID	CER+ cells	Hypo cells (GATA6+)	% CER1/Hypo cells
Exp 89	MZG 827	2	16	12.5
Exp 89	MZG 852	3	6	50
Exp 91	MZG 949	2	6	33.3333
Exp 91	MZG 944	4	24	16.6667
Exp 91	MZG 942	5	17	29.4118
Exp 91	MZG 941	4	7	57.1429
Exp 91	MZG 937	1	15	6.66667
Exp 91	MZG 939	8	30	26.6667
Exp 92	MZG 895	4	46	8.69565
Exp 92	MZG 898	13	31	41.9355
Exp 92	MZG 899	1	11	9.09091
Exp 92	MZG 951	9	40	22.5
Exp 92	MZG 952	8	37	21.6216
Exp 92	MZG 953	13	69	18.8406
Exp 92	MZG 954	7	25	28
Exp 92	MZG 955	4	7	57.1429
Exp 92	MZG 966	3	7	42.8571
Exp 92	MZG 967	7	24	29.1667
Exp 92	MZG 968	5	9	55.5556
		5.42105	22.4737	29.8839	mean
		0.8176	3.854	3.836	SEM
		4	17	28	median
		19	19	19	no of embryos

## Sheet: Sheet3
Quantifications presented in Figure 3h (total) and in Extended Data Figure 7f (individual embryos)
Embryos cultured from 5 d.p.f => 9 d.p.f
Immunofluorescence 1: Cer1 + Oct4 + Phall + DAPI
Immunofluorescence 2: Gata6 + Oct4
MZG949	MZG944	MZG942	MZG941	MZG939	MZG937	MZG852	MZG827	MZG895	MZG898	MZG899	MZG951	MZG952	MZG968	MZG967	MZG966	MZG955	MZG954	MZG953
57.1	22.3	24	108.7	76	72	115	34	132	126	49	80	52	40	102	93.8	84.8	44	114
49.3	33.3	41	130.8	59	54	68.8	28	60.3	104		33	57	49	129	70.3	62	53	96.4
45.4	15.8	61	70	94.6	51	42.5	31	38.6	77.7		123.5	81.7	58	86.7	51.1	88.8	29	65.1
		68	58	88.8	59	53.6	33	64.3	38.6		122.7	70	71	69.2		79	34	64.8
		76	72	35		84.7	17	117	74.6		44	67	88.3	74.5			51	118
		87.2	66	50.6		86			42.8		98	80.6	64	74.2			41	73.2
		121	126.5	107		67.7			53.1		53	107		81.9			63	38.5
		117.7	77	140		105			67.2		46	97.6		88.7			23	83.2
		52	85.9	103		93.4			55.6		57						43	97.5
		113.6		143		39.1			92.7		109.5						29	109
		122.6		30.1		94.5			111		15							83.4
		73		29.2		104					119.7
		108.1				80
						55.4
						92.9
						60.9
						99.3
Data presented are in degrees

## Sheet: Sheet4
Quantifications presented in Figure 3k
Embryos cultured from 5 d.p.f => 9 d.p.f
Immunofluorescence: Lefty1 + Oct4 + Phall + DAPI
Exp	MZG		Lefty + Cells
Exp 63	MZG 414		6
	MZG 449		6
Exp 68	MZG 454	panel	6
	MZG 578		5
	MZG 443		10
	MZG 465		7
Exp 73	MZG 648		9

## Sheet: Sheet4-angles
Quantifications presented in Figure 3l (total) and in Extended Data Figure 10a (individual embryos)
Embryos cultured from 5 d.p.f => 9 d.p.f
Immunofluorescence 1: Lefty + Oct4 + DAPI
Immunofluorescence 2: Gata6 + Oct4
648	578	465	454	449	443	414
155	27.1	147	60.1	134	70.8	94.7
142	43.8	137	95.3	109	62.1	82
130	108	144	130	85.5	81.8	67.3
127	85.3	133	161	114	85.6	19.9
117	80.6	71.2	145	106	129	33
87.6		92.5		88.1	123
68.4		131			119
		126			80.8
		123			36.8
		119			28.1
		116			105
		54.7			115
Data presented are in degrees

## Sheet: Sheet5
Quantifications presented in Figure 4a-c
Embryos cultured from 5 d.p.f => 7 d.p.f
Immunofluorescence 1: Cer1 + Oct4 + Phall + DAPI
Immunofluorescence 2: Gata6 + Oct4
Experiment No	Embryo ID	Attached vs Floating	Epiblast	Comments	CER+ cells	Hypo cells (GATA6+)	% CER1/Hypo cells
Exp 62	MZG 398	attached	cavity	Extended Data Fig 5a	24	35	68.5714
Exp 63	MZG 450	attached	cavity		6	12	50
Exp 63	MZG 396	attached	cavity		18	23	78.2609
Exp 70	MZG 593	attached	cavity	No stained for GATA6, only cer1 quantified	12
Exp 70	MZG 220	attached	no clear cavity	No stained for GATA6, only cer1 quantified	13
Exp 70	MZG 222	attached	cavity	No stained for GATA6, only cer1 quantified	14
Exp 89	MZG 855	attached	cavity	Extended Data Fig 5b	18	21	85.7143
Exp 89	MZG 856	attached	cavity		15	17	88.2353
Exp 90	MZG 767	attached	cavity		8	11	72.7273
Exp 90	MZG 870	attached	cavity		13	16	81.25
Exp 90	MZG 865	attached	cavity	Figure 4a	16	20	80
Exp 90	MZG 877	attached	cavity		14	19	73.6842
Exp 90	MZG 879	attached	no clear cavity		15	22	68.1818
					14.3077	19.6	74.6625	mean
					1.247	2.13	3.468	SEM
					14	19.5	76	median
					13	10	10	no of embryos

## Sheet: Sheet6
Quantifications presented in Figure 4e (total) and in Extended Data Figure 13c (individual embryos)
Embryos cultured from 5 d.p.f => 7 d.p.f
Immunofluorescence 1: Cer1 + Oct4 + Phall + DAPI
Immunofluorescence 2: Gata6 + Oct4
MZG396	MZG398	MZG450	MZG767	MZG855	MZG856	MZG865	MZG870	MZG877	MZG879
83	32.2	149	85.2	45.8	41.0 °	131	121	133	98.8
82.3	58.1	130	127	55.9	89.4	132	142	133	66.9
95.4	57.9	66.5	63.5	31.1	133	98.9	98.6	108	82.7
107	63.8	23.5	130	90.9	88.2	141	62.4	120	88
61.4	64.3	91.7	60.3	118	149	91.7	57.1	121	96.8
81	86.6	107	24.4	92.3	128	87.3	91.3	82.7	138
97.1	120	62.5	83.6	67	71.7	54.4	83.6	83.8	59.2
114	106	87.2	141	108	117	51.4	58.3	84.3	68.2
121	80.6	105	61.7	69.1	75.2	101	88.9	112	75.9
79.4	68.8		5.86	122	140	117	63.5	104	140
114	77.7		115	102	145	85.7	86.5	108	118
101	91.9		106	79.4	128	83	156	128	109
83	84.1		55.6	41.4	144	115		70.9	102
137	96.5		131	117	96.9	135		81.1	108
94.7	93.6		110	30.7	113	154		63.2	115
58.8	106		87.7	116	80.1	121		82.3
	96.6			25.3	115	18.1
	110			19.2	99.4	27.9
	123			145	119	62.3
	105			145	119	78.7
	108				85.2	69.9
	54.5				76.6	66.6
	122					49.1
	75.8					46.6
	88					81.3
	99.7					67.7
	77.2
	69.6
	64.2
	109
	61.3

## Sheet: Sheet7
Quantifications presented in Extended Figure 13d
values = angles
D7	D9
18.1	65
19.2	111.2
5.86	137.5
23.5	126.4
24.4	95.3
25.3	94
27.9	112.3
30.7	75
31.1	86.6
32.2	140.9
41	85.5
41.4	76
45.8	100
46.6	124.6
49.1	87.1
51.4	119.1
54.4	80.7
54.5	146
55.6	152
55.9	149
57.1	147
57.9	163
58.1	104
58.3	121
58.8	85.4
59.2	91.2
60.3	145
61.3	129.4
61.4	73
61.7	40
62.3	77
62.4	37
62.5	149.9
63.2	150.8
63.5	71.3
63.5	49.2
63.8	110
64.2	122
64.3	108
66.5	114
66.6	53.5
66.9	103
67	94.1
67.7	156
68.2	139
68.8	119
69.1	112
69.6	104
69.9	92.8
70.9	59
71.7	62.3
75.2	128
75.8	66.4
75.9	57.4
76.6	107
77.2	71.9
77.7	157.7
78.7	146.7
79.4	164.2
79.4	122.9
80.1	130.7
80.6	134.6
81	108
81.1	126
81.3	129
82.3	121
82.7	48
82.7	119.7
83	141.4
83	115.7
83	63
83.6	54
83.6	76
83.8	102.3
84.1	141.4
84.3	105.4
85.2	137.2
85.2	126.9
85.7	112.8
86.5	124.4
86.6	87.3
87.2	69
87.3	131
87.7	100
88	147
88	56.5
88.2	57.3
88.9	136
89.4	82
90.9	127
91.3	134
91.7	123
91.7	70.5
91.9	165
92.3	60.3
93.6	66
94.7	83.6
95.4	114.9
96.5	115.2
96.6	62
96.8	106.8
96.9	141.5
97.1	96.8
98.6	82.5
98.8	71
98.9	96.6
99.4	136
99.7	127
101	151
101	146
102	129
102	139
104	117
105	157
105	137
106	151
106	95.2
106	118
107	91.2
107	101
108	86.2
108	109.7
108	128.9
108	78
108	51
109	93.3
109	110.8
110	105.5
110	105.8
112	98.1
113	91.3
114	140
114	131
115	122
115	109
115	91.7
115	116
116	128
117	123
117	98.3
117	110
118	113
118	99.4
119	73
119	82.4
120
120
121
121
121
121
122
122
123
127
128
128
128
130
130
131
131
132
133
133
133
135
137
138
140
140
141
141
142
144
145
145
145
149
149
154
156

## Sheet: Sheet8
Quantifications presented in Extended Figure 6e
total number of Sox17+ cells,
Control	PD (3uM)	PD (1uM)	LY (1uM)	LY (500nM)	FGF2/ FGF4/ HPS
42	23	4	0	0	37
63	2	20	0	0	5
2	5	7	0	0	7
34	3	30	0	2	26
6	0	0	0	0	14
0	0	6	0	1	18
44	5	1		0	6
3	0	37		1
9	0	0
4	8	0
38	0	2
10		2
12		9
36
13
0
9
66
48
as opposed to figure2e here is the total number of Sox17+ cells, not only the ones in contact with the epiblast

## Sheet: Sheet9
Quantifications presented in Extended Figure 6f
Control	FGF2+FGF4+HPS
137	524
273	267
202	345
36	282
266	403
128	366
276	386
306
408
401
375
315
175
249
571
428

[truncated: 1 more sheets: Sheet10]
